# Supplementary material for: Crystal structures of 4-bromo-2-formyl-1-tosyl-1H-pyrrole, (E)-4-bromo-2-(2-nitro­vin­yl)-1-tosyl-1H-pyrrole and 6-(4-bromo-1-tosyl­pyrrol-2-yl)-4,4-dimethyl-5-nitro­hexan-2-one
Source: Acta Crystallogr E Crystallogr Commun. 2021 Mar 5;77(Pt 4):341–5. doi: 10.1107/S2056989021002280 (PMC8025855; doi:10.1107/S2056989021002280)
Supplement: Supplementary file 1 [file e-77-00341-sup1.cif]

##############################################################################
#                                                                            #
# This CIF contains the data in a paper accepted for publication in          #
# Acta Crystallographica Section E. It conforms to the requirements of       #
# Notes for Authors for Acta Crystallographica Section E, and has been       #
# peer reviewed under the auspices of the IUCr Commission on Journals.       #
#                                                                            #
# Full details of the Crystallographic Information File format               #
# are given in the paper "The Crystallographic Information File (CIF):       #
# a New Standard Archive File for Crystallography" by S. R. Hall, F. H.      #
# Allen and I. D. Brown [Acta Cryst. (1991), A47, 655-685].                  #
#                                                                            #
# The current version of the core CIF dictionary is obtainable from          #
# ftp://ftp.iucr.org/pub/cif_core.dic.                                       #
#                                                                            #
# Software is freely available for graphical display of the structure(s)     #
# in this CIF. For information consult the CIF software page                 #
# http://www.iucr.org/resources/cif/software.                                #
#                                                                            #
# This file may be used for bona fide research purposes within the           #
# scientific community so long as proper attribution is given to the journal # 
# article from which it was obtained.                                        #
#                                                                            #
##############################################################################
data_1
_audit_creation_method     'SHELXL-2018/3'
_journal_date_recd_electronic     2021-02-19
_journal_date_accepted     2021-02-26
_journal_name_full     'Acta Crystallographica, Section E'
_journal_year     2021
_journal_volume     77
_journal_issue      4
_journal_page_first     341
_journal_page_last     345
_journal_paper_category     GO
_journal_paper_doi     10.1107/S2056989021002280
_journal_coeditor_code     TX2036
_publ_contact_author_name     'Mathias O. Senge'
_publ_contact_author_address
;
Chair of Organic Chemistry
School of Chemistry
Trinity Biomedical Science Institute, 152-160 Pearse Street
Trinity College Dublin, The University of Dublin
Dublin 2
Ireland
;
_publ_contact_author_email     'sengem@tcd.ie'
_publ_contact_author_fax     ?
_publ_contact_author_phone     ?
_publ_section_title
;
Crystal structures of 4-bromo-2-formyl-1-tosyl-1<i>H</i>-pyrrole,
(<i>E</i>)-4-bromo-2-(2-nitrovinyl)-1-tosyl-1<i>H</i>-pyrrole and
6-(4-bromo-1-tosylpyrrol-2-yl)-4,4-dimethyl-5-nitrohexan-2-one
;
_publ_section_title_footnote     .
loop_
    _publ_author_name
    _publ_author_footnote
    _publ_author_address
    'Kingsbury, Christopher J.' .
;
Chair of Organic Chemistry
School of Chemistry
Trinity Biomedical Science Institute, 152-160 Pearse Street
Trinity College Dublin, The University of Dublin
Dublin 2
Ireland
;
    'Sample, Harry C.' .
;
Chair of Organic Chemistry
School of Chemistry
Trinity Biomedical Science Institute, 152-160 Pearse Street
Trinity College Dublin, The University of Dublin
Dublin 2
Ireland
;
    'Senge, Mathias O.' .
;
Chair of Organic Chemistry
School of Chemistry
Trinity Biomedical Science Institute, 152-160 Pearse Street
Trinity College Dublin, The University of Dublin
Dublin 2
Ireland
;
_publ_section_synopsis
;
Crystal structures of three substituted <i>N</i>-tosylpyrrole compounds are
reported; these compounds show a variety of `weak' intermolecular interactions
owing to different substitution patterns and supramolecular arrangements. The
benefits of collecting crystal structure data to extreme resolution (0.5 \%A)
are discussed.
;
_chemical_name_systematic
                   '4-Bromo-1-[(4-methylbenzene)sulfonyl]pyrrole-2-carbaldehyde'
_chemical_name_common     '4-Bromo-2-formyl-1-tosyl-1<i>H</i>-pyrrole'
_chemical_formula_moiety     'C12 H10 Br N O3 S'
_chemical_formula_sum     'C12 H10 Br N O3 S'
_chemical_formula_iupac     'C12 H10 Br N O3 S'
_chemical_formula_weight     328.18
_chemical_melting_point     ?
_chemical_absolute_configuration     ?
_space_group_crystal_system     orthorhombic
_space_group_name_H-M_alt     'P 21 21 21'
_space_group_name_Hall     'P 2ac 2ab'
loop_
    _space_group_symop_operation_xyz
    'x, y, z'
    '-x+1/2, -y, z+1/2'
    '-x, y+1/2, -z+1/2'
    'x+1/2, -y+1/2, -z'
_cell_length_a     4.8436(5)
_cell_length_b     13.9149(13)
_cell_length_c     18.5479(17)
_cell_angle_alpha     90
_cell_angle_beta     90
_cell_angle_gamma     90
_cell_volume     1250.1(2)
_cell_formula_units_Z     4
_cell_measurement_reflns_used     9913
_cell_measurement_theta_min     2.93
_cell_measurement_theta_max     31.38
_cell_measurement_temperature     100(2)
_exptl_crystal_description     'rod'
_exptl_crystal_colour     'colourless'
_exptl_crystal_size_max     0.198
_exptl_crystal_size_mid     0.091
_exptl_crystal_size_min     0.055
_exptl_crystal_density_diffrn     1.744
_exptl_crystal_density_meas     ?
_exptl_crystal_density_method     ?
_exptl_crystal_F_000     656
_exptl_absorpt_coefficient_mu     3.454
_exptl_absorpt_correction_type     multi-scan
_exptl_absorpt_process_details
;
 (SADABS; Krause <i>et al.</i>,  2015)
;
_exptl_absorpt_correction_T_min     0.6162
_exptl_absorpt_correction_T_max     0.7462
_diffrn_ambient_temperature     100(2)
_diffrn_source     ?
_diffrn_radiation_type     MoK\a
_diffrn_radiation_wavelength     0.71073
_diffrn_measurement_device_type     'Bruker APEXII CCD'
_diffrn_measurement_method     '\f and \w scans'
_diffrn_detector_area_resol_mean     ?
_diffrn_reflns_number     23296
_diffrn_reflns_av_R_equivalents     0.0283
_diffrn_reflns_av_unetI/netI     0.0214
_diffrn_reflns_theta_min     1.830
_diffrn_reflns_theta_max     31.000
_diffrn_reflns_theta_full     25.242
_diffrn_measured_fraction_theta_max     1.000
_diffrn_measured_fraction_theta_full     1.000
_diffrn_reflns_limit_h_min     -7
_diffrn_reflns_limit_h_max     6
_diffrn_reflns_limit_k_min     -20
_diffrn_reflns_limit_k_max     19
_diffrn_reflns_limit_l_min     -20
_diffrn_reflns_limit_l_max     26
_refine_special_details     ?
_reflns_number_total     3972
_reflns_number_gt     3714
_reflns_threshold_expression     'I > 2\s(I)'
_refine_ls_structure_factor_coef     Fsqd
_refine_ls_matrix_type     full
_refine_ls_R_factor_all     0.0249
_refine_ls_R_factor_gt     0.0206
_refine_ls_wR_factor_gt     0.0439
_refine_ls_wR_factor_ref     0.0450
_refine_ls_goodness_of_fit_ref     1.036
_refine_ls_restrained_S_all     1.036
_refine_ls_number_reflns     3972
_refine_ls_number_parameters     164
_refine_ls_number_restraints     0
_refine_ls_hydrogen_treatment     constr
_refine_ls_weighting_scheme     calc
_refine_ls_weighting_details
              'w=1/[\s^2^(Fo^2^)+(0.0201P)^2^+0.4002P] where P=(Fo^2^+2Fc^2^)/3'
_atom_sites_solution_hydrogens     geom
_atom_sites_solution_primary     direct
_atom_sites_solution_secondary     ?
_refine_ls_shift/su_max     0.001
_refine_ls_shift/su_mean     0.000
_refine_diff_density_max     0.343
_refine_diff_density_min     -0.380
_refine_ls_extinction_method     none
_refine_ls_extinction_coef     .
loop_
    _atom_type_symbol
    _atom_type_description
    _atom_type_scat_dispersion_real
    _atom_type_scat_dispersion_imag
    _atom_type_scat_source
    'C' 'C' 0.0033 0.0016
                         'International Tables Vol C Tables 4.2.6.8 and 6.1.1.4'
    'H' 'H' 0.0000 0.0000
                         'International Tables Vol C Tables 4.2.6.8 and 6.1.1.4'
    'N' 'N' 0.0061 0.0033
                         'International Tables Vol C Tables 4.2.6.8 and 6.1.1.4'
    'O' 'O' 0.0106 0.0060
                         'International Tables Vol C Tables 4.2.6.8 and 6.1.1.4'
    'S' 'S' 0.1246 0.1234
                         'International Tables Vol C Tables 4.2.6.8 and 6.1.1.4'
    'Br' 'Br' -0.2901 2.4595
                         'International Tables Vol C Tables 4.2.6.8 and 6.1.1.4'
_computing_data_collection     'APEX3 (Bruker, 2015)'
_computing_cell_refinement     'SAINT (Bruker, 2015)'
_computing_data_reduction     'SAINT (Bruker, 2015)'
_computing_structure_solution     '<i>SHELXT2018/2</i> (Sheldrick, 2015a)'
_computing_structure_refinement     '<i>SHELXL2018/3</i> (Sheldrick, 2015b)'
_computing_molecular_graphics     '<i>shelXle</i> (H\"ubschle, 2011)'
_computing_publication_material     'publCIF (Westrip, 2010)'
loop_
    _atom_site_type_symbol
    _atom_site_label
    _atom_site_fract_x
    _atom_site_fract_y
    _atom_site_fract_z
    _atom_site_U_iso_or_equiv
    _atom_site_adp_type
    _atom_site_calc_flag
    _atom_site_occupancy
    _atom_site_disorder_assembly
    _atom_site_disorder_group
    Br Br1 1.03533(5) 0.95495(2) 0.67018(2) 0.02243(6) Uani d 1 . .
    N N1 0.5067(3) 0.73027(11) 0.66274(9) 0.0138(3) Uani d 1 . .
    C C2 0.5792(4) 0.72511(15) 0.73590(11) 0.0167(4) Uani d 1 . .
    C C3 0.7636(4) 0.79838(15) 0.74892(11) 0.0181(4) Uani d 1 . .
    H H3 0.847177 0.813140 0.793908 0.022 Uiso calc 1 . .
    C C4 0.8059(4) 0.84751(15) 0.68338(10) 0.0163(4) Uani d 1 . .
    C C5 0.6504(4) 0.80452(15) 0.63092(11) 0.0153(4) Uani d 1 . .
    H H5 0.642846 0.822553 0.581559 0.018 Uiso calc 1 . .
    C C6 0.4882(5) 0.65241(16) 0.78783(11) 0.0226(4) Uani d 1 . .
    H H6 0.357430 0.605380 0.773252 0.027 Uiso calc 1 . .
    O O7 0.5766(4) 0.65095(14) 0.84935(8) 0.0334(4) Uani d 1 . .
    S S9 0.30100(10) 0.65428(4) 0.61513(3) 0.01313(9) Uani d 1 . .
    O O10 0.2261(3) 0.70813(11) 0.55234(7) 0.0167(3) Uani d 1 . .
    O O11 0.0978(3) 0.62059(10) 0.66500(8) 0.0175(3) Uani d 1 . .
    C C12 0.5188(4) 0.55963(13) 0.59054(10) 0.0135(3) Uani d 1 . .
    C C13 0.6698(4) 0.56650(15) 0.52637(11) 0.0170(4) Uani d 1 . .
    H H13 0.653329 0.621364 0.496191 0.020 Uiso calc 1 . .
    C C14 0.8442(5) 0.49124(16) 0.50790(12) 0.0187(4) Uani d 1 . .
    H H14 0.947090 0.494838 0.464384 0.022 Uiso calc 1 . .
    C C15 0.8716(4) 0.41035(16) 0.55192(12) 0.0182(4) Uani d 1 . .
    C C16 0.7162(5) 0.40561(16) 0.61547(12) 0.0189(4) Uani d 1 . .
    H H16 0.731639 0.350655 0.645586 0.023 Uiso calc 1 . .
    C C17 0.5402(5) 0.47959(14) 0.63526(11) 0.0168(4) Uani d 1 . .
    H H17 0.436014 0.475763 0.678556 0.020 Uiso calc 1 . .
    C C18 1.0659(5) 0.33074(16) 0.53061(12) 0.0236(5) Uani d 1 . .
    H H18A 1.020615 0.308589 0.481867 0.035 Uiso calc 1 . .
    H H18B 1.047418 0.277176 0.564571 0.035 Uiso calc 1 . .
    H H18C 1.256213 0.354656 0.531514 0.035 Uiso calc 1 . .
loop_
    _atom_site_aniso_label
    _atom_site_aniso_U_11
    _atom_site_aniso_U_22
    _atom_site_aniso_U_33
    _atom_site_aniso_U_12
    _atom_site_aniso_U_13
    _atom_site_aniso_U_23
    Br1 0.02171(10) 0.01959(10) 0.02598(10) -0.00630(9) 0.00443(8) -0.00624(9)
    N1 0.0142(8) 0.0138(7) 0.0134(7) -0.0004(6) -0.0005(7) -0.0014(6)
    C2 0.0185(10) 0.0186(10) 0.0128(8) 0.0029(8) -0.0004(7) -0.0026(7)
    C3 0.0192(10) 0.0193(10) 0.0159(9) 0.0014(8) -0.0004(8) -0.0050(8)
    C4 0.0146(9) 0.0150(9) 0.0194(10) -0.0004(8) 0.0021(7) -0.0045(7)
    C5 0.0149(9) 0.0155(10) 0.0155(9) 0.0010(7) 0.0012(7) 0.0009(7)
    C6 0.0289(12) 0.0209(10) 0.0182(9) -0.0009(10) -0.0002(9) -0.0004(8)
    O7 0.0507(12) 0.0331(9) 0.0166(7) -0.0048(9) -0.0060(7) 0.0037(7)
    S9 0.0118(2) 0.0141(2) 0.0135(2) 0.00034(18) -0.00095(17) -0.00007(17)
    O10 0.0166(7) 0.0179(7) 0.0154(7) 0.0011(6) -0.0039(5) 0.0015(6)
    O11 0.0135(7) 0.0210(7) 0.0181(7) -0.0011(5) 0.0031(6) 0.0006(6)
    C12 0.0123(8) 0.0125(9) 0.0156(8) 0.0001(7) -0.0010(7) -0.0015(6)
    C13 0.0172(10) 0.0170(10) 0.0168(9) 0.0011(8) -0.0007(7) 0.0005(7)
    C14 0.0177(10) 0.0218(10) 0.0165(9) 0.0008(8) 0.0005(8) -0.0040(8)
    C15 0.0148(9) 0.0182(10) 0.0215(10) 0.0007(8) -0.0070(7) -0.0068(8)
    C16 0.0191(10) 0.0168(10) 0.0208(10) 0.0015(8) -0.0056(8) 0.0012(8)
    C17 0.0166(9) 0.0167(9) 0.0170(9) -0.0011(8) -0.0015(8) 0.0014(7)
    C18 0.0202(11) 0.0226(11) 0.0280(11) 0.0045(9) -0.0076(9) -0.0094(9)
_geom_special_details
;
 All esds (except the esd in the dihedral angle between two l.s. planes)
 are estimated using the full covariance matrix.  The cell esds are taken
 into account individually in the estimation of esds in distances, angles
 and torsion angles; correlations between esds in cell parameters are only
 used when they are defined by crystal symmetry.  An approximate (isotropic)
 treatment of cell esds is used for estimating esds involving l.s. planes.
;
loop_
    _geom_bond_atom_site_label_1
    _geom_bond_atom_site_label_2
    _geom_bond_site_symmetry_2
    _geom_bond_distance
    _geom_bond_publ_flag
    Br1 C4 . 1.879(2) ?
    N1 C5 . 1.378(3) ?
    N1 C2 . 1.404(2) ?
    N1 S9 . 1.7002(16) ?
    C2 C3 . 1.377(3) ?
    C2 C6 . 1.465(3) ?
    C3 C4 . 1.410(3) ?
    C3 H3 . 0.9500 ?
    C4 C5 . 1.368(3) ?
    C5 H5 . 0.9500 ?
    C6 O7 . 1.219(3) ?
    C6 H6 . 0.9500 ?
    S9 O11 . 1.4296(15) ?
    S9 O10 . 1.4316(15) ?
    S9 C12 . 1.7481(19) ?
    C12 C17 . 1.393(3) ?
    C12 C13 . 1.400(3) ?
    C13 C14 . 1.388(3) ?
    C13 H13 . 0.9500 ?
    C14 C15 . 1.397(3) ?
    C14 H14 . 0.9500 ?
    C15 C16 . 1.400(3) ?
    C15 C18 . 1.506(3) ?
    C16 C17 . 1.386(3) ?
    C16 H16 . 0.9500 ?
    C17 H17 . 0.9500 ?
    C18 H18A . 0.9800 ?
    C18 H18B . 0.9800 ?
    C18 H18C . 0.9800 ?
loop_
    _geom_angle_atom_site_label_1
    _geom_angle_atom_site_label_2
    _geom_angle_atom_site_label_3
    _geom_angle_site_symmetry_1
    _geom_angle_site_symmetry_3
    _geom_angle
    _geom_angle_publ_flag
    C5 N1 C2 . . 109.04(16) ?
    C5 N1 S9 . . 122.66(14) ?
    C2 N1 S9 . . 128.08(14) ?
    C3 C2 N1 . . 107.09(18) ?
    C3 C2 C6 . . 126.25(19) ?
    N1 C2 C6 . . 126.58(19) ?
    C2 C3 C4 . . 107.59(18) ?
    C2 C3 H3 . . 126.2 ?
    C4 C3 H3 . . 126.2 ?
    C5 C4 C3 . . 108.74(19) ?
    C5 C4 Br1 . . 125.50(16) ?
    C3 C4 Br1 . . 125.75(15) ?
    C4 C5 N1 . . 107.52(17) ?
    C4 C5 H5 . . 126.2 ?
    N1 C5 H5 . . 126.2 ?
    O7 C6 C2 . . 121.4(2) ?
    O7 C6 H6 . . 119.3 ?
    C2 C6 H6 . . 119.3 ?
    O11 S9 O10 . . 121.57(9) ?
    O11 S9 N1 . . 105.75(9) ?
    O10 S9 N1 . . 104.20(9) ?
    O11 S9 C12 . . 109.72(9) ?
    O10 S9 C12 . . 109.57(9) ?
    N1 S9 C12 . . 104.50(9) ?
    C17 C12 C13 . . 121.47(18) ?
    C17 C12 S9 . . 119.47(15) ?
    C13 C12 S9 . . 119.05(15) ?
    C14 C13 C12 . . 118.42(19) ?
    C14 C13 H13 . . 120.8 ?
    C12 C13 H13 . . 120.8 ?
    C13 C14 C15 . . 121.4(2) ?
    C13 C14 H14 . . 119.3 ?
    C15 C14 H14 . . 119.3 ?
    C16 C15 C14 . . 118.6(2) ?
    C16 C15 C18 . . 121.5(2) ?
    C14 C15 C18 . . 119.9(2) ?
    C17 C16 C15 . . 121.2(2) ?
    C17 C16 H16 . . 119.4 ?
    C15 C16 H16 . . 119.4 ?
    C16 C17 C12 . . 118.81(19) ?
    C16 C17 H17 . . 120.6 ?
    C12 C17 H17 . . 120.6 ?
    C15 C18 H18A . . 109.5 ?
    C15 C18 H18B . . 109.5 ?
    H18A C18 H18B . . 109.5 ?
    C15 C18 H18C . . 109.5 ?
    H18A C18 H18C . . 109.5 ?
    H18B C18 H18C . . 109.5 ?
loop_
    _geom_torsion_atom_site_label_1
    _geom_torsion_atom_site_label_2
    _geom_torsion_atom_site_label_3
    _geom_torsion_atom_site_label_4
    _geom_torsion_site_symmetry_1
    _geom_torsion_site_symmetry_2
    _geom_torsion_site_symmetry_3
    _geom_torsion_site_symmetry_4
    _geom_torsion
    _geom_torsion_publ_flag
    C5 N1 C2 C3 . . . . 1.4(2) ?
    S9 N1 C2 C3 . . . . 176.08(15) ?
    C5 N1 C2 C6 . . . . -175.5(2) ?
    S9 N1 C2 C6 . . . . -0.8(3) ?
    N1 C2 C3 C4 . . . . -0.7(2) ?
    C6 C2 C3 C4 . . . . 176.3(2) ?
    C2 C3 C4 C5 . . . . -0.3(2) ?
    C2 C3 C4 Br1 . . . . 179.24(16) ?
    C3 C4 C5 N1 . . . . 1.2(2) ?
    Br1 C4 C5 N1 . . . . -178.37(14) ?
    C2 N1 C5 C4 . . . . -1.6(2) ?
    S9 N1 C5 C4 . . . . -176.62(14) ?
    C3 C2 C6 O7 . . . . -0.9(4) ?
    N1 C2 C6 O7 . . . . 175.5(2) ?
    C5 N1 S9 O11 . . . . -153.29(16) ?
    C2 N1 S9 O11 . . . . 32.69(19) ?
    C5 N1 S9 O10 . . . . -24.06(18) ?
    C2 N1 S9 O10 . . . . 161.93(17) ?
    C5 N1 S9 C12 . . . . 90.92(17) ?
    C2 N1 S9 C12 . . . . -83.10(19) ?
    O11 S9 C12 C17 . . . . -21.53(19) ?
    O10 S9 C12 C17 . . . . -157.39(16) ?
    N1 S9 C12 C17 . . . . 91.45(17) ?
    O11 S9 C12 C13 . . . . 158.96(16) ?
    O10 S9 C12 C13 . . . . 23.10(19) ?
    N1 S9 C12 C13 . . . . -88.05(17) ?
    C17 C12 C13 C14 . . . . -0.2(3) ?
    S9 C12 C13 C14 . . . . 179.33(16) ?
    C12 C13 C14 C15 . . . . -0.3(3) ?
    C13 C14 C15 C16 . . . . 0.7(3) ?
    C13 C14 C15 C18 . . . . -179.1(2) ?
    C14 C15 C16 C17 . . . . -0.6(3) ?
    C18 C15 C16 C17 . . . . 179.2(2) ?
    C15 C16 C17 C12 . . . . 0.2(3) ?
    C13 C12 C17 C16 . . . . 0.2(3) ?
    S9 C12 C17 C16 . . . . -179.26(16) ?
loop_
    _geom_hbond_atom_site_label_D
    _geom_hbond_atom_site_label_H
    _geom_hbond_atom_site_label_A
    _geom_hbond_site_symmetry_A
    _geom_hbond_distance_DH
    _geom_hbond_distance_HA
    _geom_hbond_distance_DA
    _geom_hbond_angle_DHA
    _geom_hbond_publ_flag
    C6 H6 O11 . 0.95 2.38 2.994(3) 122.1 yes
    C5 H5 O10 4_566 0.95 2.55 3.423(2) 152.6 yes
    C13 H13 O10 4_566 0.95 2.56 3.470(3) 160.0 yes
_shelx_space_group_comment
;
The symmetry employed for this shelxl refinement is uniquely defined
by the following loop, which should always be used as a source of
symmetry information in preference to the above space-group names.
They are only intended as comments.
;
_shelx_estimated_absorpt_T_min     0.548
_shelx_estimated_absorpt_T_max     0.833
_shelx_hkl_file
;
  -1   0   0    5.70    2.80
   1   0   0    2.70    2.80
   1   0   0    0.90    2.50
  -1   0   0    7.40    3.20
  -1   0   0    1.90    2.60
  -2   0   0 1804.22   37.50
  -2   0   0 1816.82   37.30
  -2   0   0 1772.02   37.30
   2   0   0 1848.81   37.30
   2   0   0 1812.32   37.50
   3   0   0   -5.20    4.10
  -3   0   0    4.40    4.90
  -3   0   0    7.70    4.90
   3   0   0    7.30    4.60
  -3   0   0    2.50    4.20
   4   0   0 1002.60   24.70
  -4   0   0  987.80   24.00
  -4   0   0  999.10   24.90
   4   0   0  982.50   23.70
  -4   0   0  989.30   24.00
  -5   0   0   -2.90    8.90
  -5   0   0   -3.50    7.50
   5   0   0    3.40    6.90
  -5   0   0    5.80    7.00
  -6   0   0   76.89    9.90
  -6   0   0   96.49   10.80
  -7   0   0   -7.20   11.00
   0   1   0   -0.10    0.80
   0  -1   0    1.00    0.70
   0  -1   0    0.20    0.90
   0   1   0   -1.50    1.00
   0   1   0    2.90    0.80
  -1   1   0  183.88    5.60
   1  -1   0  199.78    6.10
  -1  -1   0  179.58    6.20
  -1   1   0  183.88    5.20
  -1  -1   0  183.58    6.20
   1   1   0  187.38    6.30
   1   1   0  180.98    5.90
  -1   1   0  184.08    6.10
  -1  -1   0  190.08    5.90
   2   1   0  467.65   11.60
  -2   1   0  447.46   11.70
  -2  -1   0  452.05   11.70
  -2  -1   0  466.15   12.30
   2  -1   0  467.35   12.00
  -2  -1   0  468.35   12.00
  -2   1   0  466.45   11.90
  -2   1   0  463.45   11.30
   2   1   0  466.65   12.20
   2  -1   0  469.15   11.80
  -3  -1   0 1432.66   31.20
  -3  -1   0 1437.16   31.40
   3   1   0 1460.05   31.60
  -3   1   0 1455.05   31.30
  -3   1   0 1430.16   31.10
   3  -1   0 1409.16   31.40
  -3  -1   0 1450.95   31.30
   3   1   0 1460.45   31.00
   3  -1   0 1430.86   31.10
  -3   1   0 1399.06   30.60
  -4   1   0  591.54   16.70
  -4   1   0  592.14   17.10
  -4  -1   0  602.14   17.70
   4   1   0  588.34   16.80
   4  -1   0  594.04   16.60
  -4  -1   0  592.84   16.70
  -4  -1   0  567.54   17.10
  -4   1   0  614.64   17.80
   4  -1   0  592.64   17.40
   4   1   0  584.14   17.30
   5  -1   0  420.16   16.70
  -5   1   0  453.05   15.90
  -5   1   0  419.16   15.20
   5  -1   0  405.76   15.00
  -5  -1   0  413.46   15.60
  -5  -1   0  397.06   16.60
  -5  -1   0  392.86   17.20
   5   1   0  403.26   15.20
  -6   1   0   59.89    9.60
  -6  -1   0   48.40    9.50
  -6  -1   0   47.70   11.00
  -6   1   0   48.70    9.80
  -7  -1   0  182.48   17.00
  -7   1   0  184.78   13.80
   0  -2   0  390.56    8.20
   0   2   0  418.56    8.90
   0   2   0  407.56    9.20
   0  -2   0  400.86    8.90
   0  -2   0  415.26    9.10
   0   2   0  433.06    9.40
   1   2   0 6856.01  137.59
   1  -2   0 6828.32  137.79
   1   2   0 6942.51  138.89
  -1  -2   0 6976.90  138.39
  -1   2   0 6884.81  137.99
  -1  -2   0 7275.77  139.59
  -1   2   0 6816.42  138.19
  -1   2   0 6676.13  136.39
   1   2   0 7102.79  136.59
  -1  -2   0 6953.60  136.29
  -1   2   0 6881.91  137.79
  -2  -2   0 2974.20   60.09
   2  -2   0 2997.80   60.09
   2   2   0 3017.90   59.89
   2  -2   0 3004.00   60.09
  -2  -2   0 3039.00   60.19
  -2   2   0 2919.11   59.79
  -2   2   0 2946.61   59.79
  -2   2   0 2901.81   59.09
   2   2   0 3000.00   60.29
  -2  -2   0 2905.91   60.29
   3  -2   0  124.89    7.70
  -3   2   0  121.99    8.20
  -3  -2   0  125.99    8.10
  -3   2   0  130.49    7.00
   3   2   0  118.19    8.20
  -3   2   0  118.69    7.10
  -3  -2   0  119.39    9.10
   3  -2   0  127.99    8.10
   3   2   0  124.59    7.50
  -3  -2   0  109.79    7.40
   4   2   0   90.49    7.30
   4  -2   0   91.09    7.00
   4   2   0   84.49    7.30
  -4   2   0   81.79    7.30
  -4   2   0   83.49    6.90
  -4  -2   0   83.59    8.80
  -4   2   0   90.19    7.10
   4  -2   0   84.79    7.30
  -4  -2   0   89.89    7.40
  -4  -2   0   88.79    8.50
  -5   2   0  430.86   16.60
  -5  -2   0  450.85   17.90
   5  -2   0  422.36   15.70
  -5  -2   0  440.96   16.30
  -5  -2   0  442.36   17.80
   5  -2   0  441.96   16.50
   5   2   0  457.35   15.80
  -5   2   0  426.06   16.90
  -6  -2   0   57.89   11.20
  -6   2   0   72.89   10.10
  -6  -2   0   64.99   10.70
  -7   2   0   -0.70    9.70
   0   3   0    3.50    3.30
   0  -3   0    2.80    2.80
   0   3   0    3.60    2.70
   0  -3   0    8.90    2.90
   0   3   0    2.40    3.20
  -1   3   0 6819.72  136.49
   1   3   0 6647.64  137.29
  -1   3   0 6928.01  135.69
   1   3   0 6801.72  136.39
  -1  -3   0 7146.29  137.09
  -1   3   0 6970.10  137.39
  -1  -3   0 6813.02  135.99
   1   3   0 6883.51  135.59
   1  -3   0 6916.61  135.49
  -1  -3   0 6752.42  135.79
   2  -3   0  679.03   15.90
  -2  -3   0  670.43   16.00
  -2   3   0  675.73   15.60
   2   3   0  665.33   14.50
  -2  -3   0  673.23   16.90
   2   3   0  651.63   15.80
  -2  -3   0  661.83   15.70
  -2   3   0  660.03   14.10
  -2   3   0  651.43   15.30
   2   3   0  670.13   15.90
   3  -3   0   26.10    5.10
  -3  -3   0   28.10    6.00
  -3  -3   0   19.10    5.00
  -3   3   0   27.50    4.60
   3  -3   0   26.10    4.80
  -3   3   0   30.00    4.00
  -3   3   0   23.30    4.50
   3   3   0   22.40    5.10
   3   3   0   27.90    4.90
   3   3   0   25.00    3.60
  -3  -3   0   38.10    6.80
  -4   3   0  703.03   18.80
  -4  -3   0  675.43   18.70
   4   3   0  688.43   18.60
   4   3   0  688.43   16.70
  -4   3   0  684.13   18.70
   4  -3   0  680.93   19.10
  -4  -3   0  678.43   19.00
  -4  -3   0  675.63   20.40
   4  -3   0  681.03   18.60
   4   3   0  662.83   19.20
  -5   3   0  246.28   13.80
   5  -3   0  256.67   13.30
  -5  -3   0  247.98   13.20
  -5  -3   0  228.38   15.90
  -5   3   0  250.67   13.90
  -5  -3   0  242.38   15.20
   5   3   0  220.18   13.10
   5  -3   0  242.58   13.80
  -6  -3   0   32.00   10.00
  -6   3   0   21.50   10.00
  -6  -3   0   28.60   10.30
  -7   3   0  254.37   18.30
  -7  -3   0  243.98   15.90
   0   4   0   16.10    3.50
   0  -4   0   15.80    3.40
   0  -4   0   15.30    3.50
   0   4   0   15.00    3.30
   0  -4   0   14.70    1.40
   0   4   0   17.50    3.80
   1  -4   0 1249.38   25.80
  -1  -4   0 1204.98   25.70
   1   4   0 1221.08   25.90
   1   4   0 1224.68   26.00
  -1   4   0 1204.78   24.60
   1   4   0 1215.78   24.90
  -1  -4   0 1222.38   26.40
  -1   4   0 1221.78   25.90
  -1   4   0 1242.28   25.40
  -1  -4   0 1223.28   25.30
  -2   4   0 1446.36   30.10
  -2  -4   0 1445.56   31.60
   2   4   0 1435.06   31.00
   2   4   0 1446.06   29.50
   2   4   0 1468.45   31.10
  -2  -4   0 1425.26   30.60
  -2  -4   0 1445.66   30.90
  -2   4   0 1423.66   30.30
   2  -4   0 1502.45   30.90
  -3   4   0  607.54   15.30
   3   4   0  582.24   16.30
  -3   4   0  586.04   15.20
  -3  -4   0  604.74   16.50
  -3   4   0  590.04   13.40
   3   4   0  584.14   13.90
  -3  -4   0  617.34   17.70
  -3  -4   0  601.84   16.00
   3  -4   0  605.14   16.10
   3  -4   0  632.84   16.30
   3   4   0  624.34   16.50
  -4   4   0  220.28   10.90
  -4  -4   0  213.08   14.70
   4   4   0  231.48   12.40
  -4  -4   0  237.58   11.90
   4  -4   0  220.88   11.30
   4  -4   0  232.98   11.70
  -4  -4   0  197.38   11.20
  -4   4   0  224.48   11.10
   5  -4   0   -1.90    7.40
   5  -4   0   -0.40    7.10
  -5  -4   0   -6.70    7.40
  -5   4   0   17.80    8.00
   5   4   0    4.90    7.80
  -5  -4   0   -2.70    8.90
  -5  -4   0   -3.00   10.10
  -5   4   0    9.40    6.90
  -6  -4   0    5.50    8.90
  -6  -4   0    9.20   12.20
  -6   4   0   17.40    8.60
  -6  -4   0   31.10   11.30
   0   5   0   -1.50    3.20
   0   5   0    7.90    3.90
   0  -5   0    3.00    3.40
   0  -5   0   -1.70    1.30
   0  -5   0    2.00    3.60
   0   5   0    3.20    3.80
  -1  -5   0 1040.50   22.50
  -1   5   0 1035.20   22.00
   1  -5   0 1032.30   20.80
   1  -5   0 1066.69   22.40
  -1  -5   0 1054.79   23.20
  -1   5   0 1039.40   22.80
   1   5   0 1027.60   22.60
  -1  -5   0 1014.70   21.60
  -1   5   0 1008.10   20.80
   1   5   0 1015.10   22.50
   1   5   0 1026.00   21.50
   2   5   0 1567.54   32.40
   2  -5   0 1608.64   33.90
   2   5   0 1561.34   34.00
   2   5   0 1566.24   33.90
  -2  -5   0 1593.54   34.70
  -2   5   0 1602.74   32.70
  -2  -5   0 1578.54   33.60
  -2   5   0 1655.03   33.50
  -2  -5   0 1624.74   34.10
  -3   5   0  455.35   12.40
  -3   5   0  450.85   12.60
  -3  -5   0  449.56   15.10
  -3  -5   0  468.75   14.20
   3   5   0  457.55   14.00
  -3  -5   0  461.55   13.50
   3   5   0  439.46   13.70
   3  -5   0  462.15   13.60
   3   5   0  438.16   11.10
  -4   5   0   40.10    6.60
   4  -5   0   39.00    6.80
   4   5   0   46.60    8.10
  -4  -5   0   33.40    6.90
  -4  -5   0   45.30    9.20
   4  -5   0   33.50    6.20
  -4   5   0   49.50    6.30
  -4  -5   0   33.00    7.40
   5   5   0    1.80    8.50
   5  -5   0   14.50    7.80
   5  -5   0   -1.00    7.10
  -5  -5   0    5.30    8.20
  -5   5   0    6.40    7.30
  -5  -5   0   -3.50    7.60
  -5  -5   0    6.60   10.80
  -6  -5   0  839.02   26.80
  -6   5   0  878.11   24.50
  -6  -5   0  867.41   27.20
  -6  -5   0  850.31   29.40
   0  -6   0  705.33   16.40
   0  -6   0  672.63   14.10
   0  -6   0  704.23   16.20
   0   6   0  713.03   16.70
   0   6   0  708.03   16.60
   0   6   0  716.83   16.00
  -1  -6   0 3518.65   70.59
   1   6   0 3376.96   70.59
  -1  -6   0 3476.05   69.69
   1   6   0 3411.36   70.69
   1   6   0 3606.84   69.79
  -1   6   0 3486.35   70.29
  -1  -6   0 3647.64   71.19
   1  -6   0 3510.15   69.19
  -1   6   0 3513.85   70.79
   1  -6   0 3471.85   70.59
   2  -6   0  246.98    8.90
  -2  -6   0  233.28   11.40
  -2  -6   0  236.88    9.50
  -2   6   0  231.48    6.90
  -2   6   0  223.08    9.30
  -2   6   0  234.58    7.80
   2   6   0  226.08    7.00
   2   6   0  228.08    9.60
   2   6   0  223.48    8.90
  -2  -6   0  230.58    8.70
  -3  -6   0 1779.32   37.80
   3   6   0 1665.23   35.50
   3  -6   0 1757.42   37.90
  -3   6   0 1729.63   37.30
  -3   6   0 1777.32   36.70
   3   6   0 1728.93   37.90
  -3  -6   0 1725.73   38.10
  -3  -6   0 1729.23   39.00
  -4   6   0   12.80    5.80
   4  -6   0    5.50    6.50
  -4   6   0    7.10    6.30
  -4  -6   0    7.40    9.30
   4  -6   0   12.60    6.90
  -4  -6   0   10.90    7.10
   4   6   0   12.40    7.70
  -4  -6   0   12.10    6.50
   5  -6   0   14.50    7.90
  -5  -6   0   18.80    8.60
  -5   6   0    8.90    7.50
   5   6   0   -5.80   12.70
  -5  -6   0   16.30    8.00
   5  -6   0    9.20    7.90
  -5  -6   0   15.90   11.70
  -6  -6   0   12.20    9.30
  -6  -6   0   20.20   14.00
  -6   6   0   16.20    9.00
  -6  -6   0    5.60   10.90
   0  -7   0    1.50    4.00
   0   7   0   -0.70    4.30
   0   7   0    2.70    3.60
   0  -7   0   -0.50    1.00
   0   7   0    1.60    4.20
  -1  -7   0  373.26   10.80
   1   7   0  290.67   12.80
  -1   7   0  370.46   10.90
   1   7   0  385.66    9.70
   1  -7   0  389.16   11.20
  -1  -7   0  382.16   11.70
   1   7   0  386.06   11.60
   1  -7   0  374.66    9.20
  -1   7   0  384.86   10.40
  -1  -7   0  374.56    9.40
  -2  -7   0   20.60    6.40
  -2   7   0   11.70    5.00
   2   7   0   18.00    3.30
   2   7   0   22.40    4.80
  -2   7   0   16.10    4.30
  -2  -7   0   11.30    4.60
   2   7   0   12.00    5.00
  -2   7   0   18.00    2.80
   2  -7   0   12.60    4.50
  -2  -7   0   16.30    4.50
  -3   7   0  141.09    8.50
   3   7   0  150.88   10.60
   3  -7   0  136.19    9.50
  -3   7   0  134.09    7.20
  -3  -7   0  123.79    9.20
  -3  -7   0  153.68   12.30
  -3  -7   0  133.39    8.70
  -4  -7   0  273.97   16.40
  -4  -7   0  256.87   14.00
   4  -7   0  255.77   13.00
   4   7   0  282.87   13.60
  -4   7   0  295.27   11.10
  -4  -7   0  277.37   12.90
   4  -7   0  262.57   13.30
  -5  -7   0   65.79    9.30
  -5  -7   0   56.99    9.30
   5  -7   0   67.89    9.00
  -5   7   0   66.79    8.30
   5  -7   0   62.19    9.40
  -5  -7   0   74.29   13.10
  -6  -7   0  109.99   12.40
  -6  -7   0   92.49   15.90
   6  -7   0   98.49   16.60
  -6  -7   0   76.39   12.00
   0  -8   0 1017.70   23.10
   0   8   0 1017.00   22.50
   0   8   0  995.30   23.60
   0  -8   0  999.90   22.60
   0   8   0 1031.50   23.00
  -1  -8   0 1868.01   38.60
  -1   8   0 1967.70   40.40
   1   8   0 1908.61   40.40
  -1   8   0 1905.51   39.80
   1   8   0 1919.31   39.10
  -1  -8   0 1915.41   40.50
  -1  -8   0 1949.01   40.40
   1  -8   0 1836.72   40.30
   1  -8   0 1842.82   38.50
   2  -8   0  182.88    9.30
  -2  -8   0  174.98    8.40
  -2  -8   0  178.28    9.00
   2   8   0  189.98    9.50
   2   8   0  185.38    6.70
  -2   8   0  182.98    5.70
  -2   8   0  181.28    8.10
  -2   8   0  190.08   10.60
  -2  -8   0  181.28   11.20
  -3  -8   0    9.20    5.90
  -3   8   0    5.20    5.30
  -3   8   0   11.70    4.10
   3   8   0   10.00    6.60
  -3  -8   0   21.10    6.90
  -3  -8   0    9.70    8.70
   3  -8   0    8.00    5.70
  -4  -8   0  169.78   10.50
   4  -8   0  168.28   11.30
   4   8   0  165.68   13.10
   4  -8   0  156.58   12.20
  -4  -8   0  178.18   10.90
  -4  -8   0  189.38   14.50
  -5  -8   0  584.04   20.60
   5  -8   0  574.24   20.00
  -5  -8   0  571.24   20.80
   5  -8   0  557.64   19.80
  -5  -8   0  552.94   22.70
   6  -8   0    3.40    9.70
  -6  -8   0  -11.20   10.60
  -6  -8   0    8.20   15.20
  -6  -8   0    6.90   10.50
   6  -8   0    4.10   14.20
   0   9   0   -2.20    3.90
   0   9   0   -0.40    4.70
   0  -9   0    0.10    4.60
   0  -9   0   -2.10    5.10
   0   9   0   -4.40    5.50
  -1  -9   0    6.80    5.50
  -1  -9   0   13.30    6.60
  -1  -9   0    2.10    3.00
   1   9   0   10.00    3.70
   1   9   0   12.20    5.10
   1  -9   0   13.10    3.80
  -1   9   0   12.10    4.50
   1  -9   0    8.90    4.80
  -1   9   0   11.30    5.20
  -1  -9   0   13.60    4.90
   2   9   0   12.20    6.00
  -2  -9   0    3.90    4.50
  -2   9   0   -2.00    4.50
  -2   9   0   11.10    6.40
   2  -9   0    8.10    5.20
   2   9   0    4.00    3.40
  -2  -9   0   -7.40    5.70
  -2  -9   0   16.90    7.50
   3   9   0  446.66   15.30
   3  -9   0  441.86   15.10
  -3  -9   0  451.05   19.80
  -3  -9   0  443.46   14.40
  -3  -9   0  464.95   15.10
  -4  -9   0  445.06   16.50
   4   9   0  414.96   17.00
   4  -9   0  433.06   16.30
  -4  -9   0  445.06   21.90
  -4  -9   0  452.05   16.30
  -5  -9   0  248.88   16.50
   5  -9   0  235.68   15.40
  -5  -9   0  229.48   15.80
  -5  -9   0  265.17   19.40
   5  -9   0  252.87   15.00
  -6  -9   0   16.00   14.00
  -6  -9   0    4.10    9.50
   6  -9   0   -6.10   10.60
   6  -9   0   20.60    9.90
  -6  -9   0   16.20   11.00
   0  10   0 2437.06   50.49
   0 -10   0 2403.96   50.59
   0  10   0 2447.76   51.69
   0 -10   0 2419.36   51.19
   0  10   0 2413.86   50.69
   1  10   0    8.70    4.00
   1 -10   0    1.30    5.30
  -1  10   0   15.80    5.70
   1  10   0    8.40    5.40
   1  10   0    5.40    6.00
  -1 -10   0    9.40    6.50
  -1  10   0   14.10    5.00
   1 -10   0   11.00    4.10
  -1 -10   0   11.80    5.30
  -1 -10   0    9.10    3.10
  -2 -10   0 1293.47   30.20
  -2 -10   0 1280.77   31.20
   2 -10   0 1252.27   29.70
  -2 -10   0 1318.97   28.10
   2  10   0 1268.07   30.20
  -2  10   0 1294.97   30.50
   3  10   0  187.38   11.90
  -3 -10   0  164.58   12.50
   3 -10   0  187.88   11.50
  -3 -10   0  168.68   10.30
  -3 -10   0  183.18   11.30
  -4 -10   0  409.36   20.20
  -4 -10   0  451.45   16.30
   4  10   0  435.16   16.60
   4 -10   0  427.96   16.60
  -4 -10   0  405.06   17.70
  -5 -10   0    0.50    9.20
   5 -10   0   12.80    9.20
   5 -10   0   21.70    8.70
  -5 -10   0    3.50   14.30
  -5 -10   0   11.70    9.90
   6 -10   0   60.79   11.80
  -6 -10   0   48.30   16.90
   6 -10   0   63.99   10.80
  -6 -10   0   59.09   12.10
  -6 -10   0   71.19   11.70
   0  11   0   -2.60    5.30
   0 -11   0   -5.80    5.30
   0  11   0   -7.20    5.00
   0 -11   0    1.80    6.40
   0  11   0   -5.80    6.50
  -1 -11   0   -3.50    7.90
   1 -11   0   -5.80    5.70
   1  11   0    7.90    5.80
   1  11   0   -2.70    5.70
  -1  11   0   -1.50    5.20
  -1 -11   0    0.00    5.40
   1  11   0    3.00    4.30
  -2 -11   0  128.49    9.10
  -2 -11   0  113.89    8.00
   2  11   0  119.29    8.70
  -2 -11   0  104.09   10.50
   2 -11   0  105.79    8.00
  -2  11   0  130.89    9.30
  -3 -11   0  707.83   20.90
  -3 -11   0  692.83   23.30
   3 -11   0  672.83   20.00
  -3 -11   0  653.53   18.30
   3  11   0  671.53   20.20
  -4 -11   0  192.68   14.90
  -4 -11   0  193.18   13.60
   4 -11   0  209.48   14.30
   4  11   0  245.78   14.00
  -4 -11   0  202.38   12.90
   5 -11   0  315.27   18.00
   5 -11   0  380.46   18.10
  -5 -11   0  385.66   19.30
  -5 -11   0  392.36   25.70
  -5 -11   0  395.86   17.90
  -6 -11   0   -4.60   10.40
   0  12   0  564.34   18.20
   0 -12   0  576.64   17.30
   0  12   0  561.54   16.30
   0 -12   0  560.24   17.10
  -1 -12   0 1039.90   25.80
   1  12   0 1021.00   25.90
   1  12   0 1034.30   24.10
  -1 -12   0 1073.89   27.10
  -1  12   0 1059.29   25.90
   1 -12   0 1051.09   26.10
   1  12   0 1014.90   27.60
  -2 -12   0  871.81   23.10
  -2 -12   0  852.71   23.10
  -2 -12   0  846.62   24.50
   2 -12   0  787.32   22.50
   2  12   0  820.52   22.40
  -3 -12   0  -10.60   11.70
   3  12   0   -2.00    7.60
   3 -12   0    1.70    7.10
  -3 -12   0   -2.80    8.20
  -4 -12   0  209.48   15.80
  -4 -12   0  209.18   12.90
   4 -12   0  201.58   14.30
   4  12   0  216.88   14.40
  -4 -12   0  226.58   17.10
   5 -12   0  142.99   12.50
  -5 -12   0  138.99   13.10
  -5 -12   0  115.59   16.10
   5 -12   0  138.09   12.10
  -5 -12   0  132.69   11.60
   0 -13   0   -2.40    6.20
   0  13   0    8.70    5.90
   0 -13   0    1.10    7.70
   1  13   0   29.30    7.40
  -1 -13   0   25.90    8.70
  -1  13   0   34.00    7.30
   1  13   0   30.60    6.60
  -1 -13   0   20.40    7.10
   1 -13   0   32.20    7.00
  -2 -13   0  251.07   13.90
   2 -13   0  229.88   13.60
   2  13   0  227.88   14.00
  -2 -13   0  226.88   17.60
  -3 -13   0   -2.70    8.20
   3 -13   0    0.00    7.50
  -3 -13   0   19.50   12.60
   3  13   0  -10.50    7.80
  -4 -13   0  170.68   16.80
   4  13   0  173.18   11.90
   4 -13   0  155.88   11.30
  -4 -13   0  160.58   12.40
   5 -13   0  131.09   11.60
  -5 -13   0  133.19   17.80
  -5 -13   0  144.39   13.50
   5 -13   0  109.69   12.50
   0  14   0   11.00    6.30
   0 -14   0   10.90    7.30
   1 -14   0   19.60    7.40
   1  14   0   18.60    7.70
  -1 -14   0   32.60    7.80
  -1 -14   0   31.90    9.90
  -1  14   0   33.80    7.40
  -2 -14   0  547.85   19.50
   2 -14   0  530.35   18.70
   2  14   0  559.54   19.50
  -2 -14   0  545.45   22.10
  -3 -14   0  560.84   24.70
  -3 -14   0  523.25   20.20
   3 -14   0  504.95   19.30
   3  14   0  538.35   19.80
  -3 -14   0  538.65   20.30
  -4 -14   0   29.00    9.50
   4 -14   0   17.70    9.00
  -4 -14   0    6.90   13.80
  -5 -14   0  -12.20   17.70
  -5 -14   0    1.90   11.90
   5 -14   0   -6.20    9.20
   0  15   0    4.50    6.80
   0 -15   0    3.90    7.30
  -1 -15   0    9.70   10.20
   1 -15   0    4.00    7.60
  -1 -15   0   10.40    7.50
  -1  15   0    6.90    7.20
   1  15   0    4.00    8.70
  -2 -15   0  229.78   15.60
   2  15   0  243.78   15.50
  -2 -15   0  213.18   14.60
   2 -15   0  245.68   15.10
  -3 -15   0   -6.50   13.70
  -3 -15   0   -0.80    9.00
   3  15   0    1.00    9.20
   3 -15   0   -2.00    8.10
  -4 -15   0   17.70   10.40
  -4 -15   0   39.90   14.50
   4 -15   0   20.30    9.00
   0 -16   0  417.86   17.40
  -1 -16   0  604.64   20.90
   1 -16   0  630.74   20.90
  -1 -16   0  623.84   22.50
   1  16   0  643.74   22.20
  -2 -16   0   22.20   12.40
   2  16   0   13.00    9.30
   2 -16   0   11.70    8.50
  -2 -16   0   14.20    8.90
   3 -16   0  420.56   18.90
  -3 -16   0  412.76   22.70
  -3 -16   0  397.86   19.90
   3  16   0  416.06   19.00
   4 -16   0  113.59   11.50
  -4 -16   0  115.99   17.30
  -4 -16   0   98.99   13.00
   0 -17   0    5.60    8.00
  -1 -17   0  140.29   11.50
   1 -17   0  150.18   11.40
   2 -17   0   -0.60    8.50
  -2 -17   0   -1.00    8.60
  -2 -17   0   -3.40   12.90
   2  17   0   -4.10    8.60
   3 -17   0   37.00    9.50
   3  17   0   43.10   10.90
  -3 -17   0   45.20   15.70
  -3 -17   0   32.00   10.50
   0 -18   0  114.19   11.20
  -1 -18   0  366.66   18.60
   1 -18   0  368.26   17.90
  -2 -18   0   99.69   14.80
  -2 -18   0   96.79   11.60
   2 -18   0   92.29   10.70
   2  18   0   85.99   11.70
   3 -18   0   34.80    9.90
  -3 -18   0   36.80   15.20
   3  18   0   27.80   10.80
  -3 -18   0   29.40   17.00
   0 -19   0   -0.30    8.60
   1 -19   0   37.40    9.50
  -1 -19   0   51.79   10.40
  -2 -19   0    9.00    9.80
   2 -19   0   15.20    9.20
   0 -20   0  477.25   21.20
  -1 -20   0   27.80    9.90
   1 -20   0   30.50    9.70
   0   0   1   -1.90    0.50
   0   0   1   -1.80    0.40
  -1   0   1   95.69    5.50
   1   0  -1  104.49    5.00
  -1   0   1   90.59    4.70
   1   0   1   95.99    5.10
   1   0  -1   95.79    3.90
  -1   0   1   87.09    4.60
  -1   0  -1   96.89    5.30
   1   0   1   95.59    4.60
  -1   0  -1   97.59    4.70
  -1   0  -1  104.49    4.80
  -2   0  -1  247.58    8.10
  -2   0  -1  231.38    8.70
   2   0   1  233.28    8.20
   2   0  -1  230.48    7.30
  -2   0   1  226.48    7.70
  -2   0   1  251.07    8.30
  -2   0  -1  230.58    8.00
  -2   0   1  231.58    8.20
   2   0   1  231.58    7.70
   2   0  -1  238.38    8.20
   3   0   1  469.35   13.40
  -3   0  -1  469.75   13.00
   3   0   1  470.05   12.60
  -3   0   1  438.86   13.70
  -3   0  -1  470.75   12.70
   3   0  -1  459.15   13.00
   3   0  -1  491.65   12.50
  -3   0   1  455.05   13.10
  -3   0  -1  468.45   13.80
  -3   0   1  466.95   12.90
   4   0   1  657.53   17.90
   4   0  -1  673.43   17.50
   4   0   1  661.73   18.60
  -4   0  -1  637.94   18.10
  -4   0   1  666.13   18.40
   4   0  -1  651.13   18.40
  -4   0  -1  628.94   18.50
  -4   0   1  650.03   18.20
  -4   0   1  650.83   17.70
  -4   0  -1  639.84   18.00
   5   0   1    1.70    7.30
  -5   0  -1   13.70    8.00
  -5   0  -1    9.80    9.40
  -5   0   1    7.80    8.10
   5   0  -1    7.20    6.60
  -5   0   1   11.60    9.00
   5   0   1   11.10    7.30
  -5   0   1   29.20    9.10
  -5   0  -1    7.00    7.60
  -6   0   1   96.99   11.10
  -6   0  -1   82.49   10.10
  -6   0   1   81.49   10.50
  -6   0  -1   82.79   11.30
  -7   0   1    9.40   11.80
  -7   0  -1   -4.10   10.00
   0   1   1 1943.61   40.00
   0  -1   1 1996.80   40.00
   0  -1  -1 2081.09   40.00
   0  -1   1 1993.40   39.90
   0  -1   1 2042.30   40.00
   0  -1  -1 2024.70   40.30
   0   1   1 2049.99   39.90
   0   1   1 2027.00   40.10
  -1   1   1  816.22   16.80
   1   1  -1  821.22   17.50
  -1  -1  -1  806.62   17.30
   1   1  -1  806.12   17.00
  -1  -1  -1  815.92   17.70
   1  -1   1  853.71   17.60
  -1   1   1  826.42   17.40
  -1   1   1  780.92   17.10
   1  -1   1  833.52   17.30
  -1  -1  -1  823.92   17.50
  -1   1   1  820.72   17.20
  -1   1  -1  767.02   16.50
  -1   1  -1  774.22   16.10
  -1  -1   1  756.82   16.70
  -1  -1   1  752.62   16.60
   1   1   1  800.12   16.90
  -1   1  -1  770.32   16.20
   1   1   1  784.02   16.30
   1   1   1  799.22   16.80
   1  -1  -1  795.12   16.70
  -1  -1   1  786.62   16.50
  -2   1   1  469.95   11.50
   2  -1   1  496.35   12.40
  -2  -1  -1  467.65   12.90
   2   1  -1  487.55   11.60
  -2   1   1  501.25   12.50
  -2   1   1  487.45   12.00
   2  -1   1  502.25   12.30
  -2  -1  -1  471.85   12.00
  -2  -1  -1  461.75   12.20
   2   1  -1  473.15   12.20
  -2   1  -1  321.77    9.30
   2   1   1  338.17    9.70
  -2  -1   1  337.67    9.80
  -2  -1   1  327.57    9.80
  -2  -1   1  318.37    9.80
  -2   1  -1  331.07    9.10
   2  -1  -1  338.17    9.90
  -2   1  -1  315.17    9.20
   2   1   1  327.57    9.50
   2  -1  -1  338.17    9.20
   3  -1   1  343.57   11.30
  -3  -1  -1  336.57   11.90
  -3   1   1  352.06   11.30
   3   1  -1  344.07   11.30
  -3   1   1  364.06   11.70
   3   1  -1  358.16   10.60
  -3  -1  -1  337.97   11.30
  -3   1   1  336.47   10.50
   3  -1   1  350.26   11.20
  -3  -1  -1  362.66   12.00
   3   1   1  293.17   10.10
  -3   1  -1  276.07   10.00
   3  -1  -1  295.57    9.90
  -3  -1   1  293.47   10.40
  -3  -1   1  263.97   10.10
   3  -1  -1  304.77   10.60
  -3   1  -1  293.87   10.80
  -3   1  -1  288.37   10.10
  -3  -1   1  296.17   10.00
   3   1   1  298.67   10.60
   4   1  -1  217.78   11.30
   4   1  -1  226.58   10.20
  -4  -1  -1  235.68   11.60
   4  -1   1  242.38   10.90
  -4   1   1  229.98   11.10
  -4  -1  -1  245.68   12.50
  -4   1   1  227.78   11.50
  -4  -1  -1  228.88   12.30
  -4   1   1  246.68   12.30
   4  -1   1  222.58   11.40
   4  -1  -1  305.77   12.60
  -4   1  -1  291.07   11.70
   4  -1  -1  314.27   11.50
  -4  -1   1  284.67   12.90
   4   1   1  308.17   12.70
  -4   1  -1  313.27   13.00
  -4  -1   1  315.67   12.60
   4   1   1  292.27   12.00
  -4  -1   1  312.07   11.80
  -4   1  -1  289.37   11.30
  -5  -1  -1  402.46   17.30
   5   1  -1  413.46   14.70
  -5   1   1  420.26   17.00
   5  -1   1  428.66   16.50
  -5  -1  -1  429.26   17.10
  -5  -1  -1  377.26   16.40
   5  -1   1  406.66   15.40
  -5   1   1  385.76   15.30
   5   1   1  371.06   15.40
  -5   1  -1  356.06   14.70
   5  -1  -1  335.47   13.70
  -5  -1   1  356.06   15.90
  -5  -1   1  361.86   15.70
  -5  -1   1  376.06   15.60
  -5   1  -1  369.86   14.50
  -6  -1  -1  207.38   13.90
  -6   1   1  208.18   13.40
  -6  -1  -1  208.18   14.40
  -6   1   1  211.38   16.00
  -6   1  -1  236.48   15.20
  -6  -1   1  258.87   17.30
  -6  -1   1  231.48   15.00
  -7   1   1   10.40   11.50
  -7  -1  -1   24.00   13.20
  -7   1  -1   30.10   11.90
  -7  -1   1   25.50   11.10
   0  -2  -1   12.60    2.60
   0   2  -1    9.80    1.90
   0  -2  -1    1.90    2.60
   0   2   1   10.40    2.70
   0  -2   1   10.60    1.40
   0   2  -1   13.50    2.40
   0   2   1   10.30    3.00
   0   2   1   17.40    2.50
   0  -2   1    8.10    2.00
  -1  -2  -1 5606.54  107.99
   1  -2   1 5623.34  109.79
   1   2  -1 5532.45  107.99
  -1   2   1 5376.06  107.79
  -1  -2  -1 5382.86  108.19
   1   2  -1 5439.26  107.99
  -1  -2  -1 5400.56  107.79
  -1   2   1 5491.85  108.29
  -1   2   1 5535.25  108.49
   1   2  -1 5416.36  109.39
  -1   2   1 5307.87  108.29
  -1  -2   1 6037.90  121.69
   1  -2  -1 6220.18  122.79
   1   2   1 6229.68  123.29
  -1   2  -1 6163.48  122.49
   1   2   1 6189.88  121.99
  -1   2  -1 6090.59  122.19
  -1  -2   1 6168.68  122.59
   1   2   1 6428.06  124.29
  -1   2  -1 6141.39  122.79
  -1  -2   1 6112.39  122.19
  -2   2   1   23.20    3.90
   2   2  -1   32.30    4.30
  -2   2   1   25.70    4.40
   2  -2   1   30.60    4.00
  -2   2   1   25.50    2.90
  -2  -2  -1   24.40    4.70
  -2  -2  -1   26.60    5.00
   2  -2   1   29.20    4.30
   2   2  -1   28.60    3.90
  -2  -2  -1   29.40    4.10
  -2   2  -1   26.70    3.40
   2   2   1   22.90    4.00
  -2   2  -1   23.30    4.20
  -2  -2   1   22.00    4.00
   2  -2  -1   30.10    4.30
   2   2   1   26.60    3.30
  -2   2  -1   19.30    3.50
   2   2   1   26.20    4.30
  -3   2   1  910.21   21.40
  -3  -2  -1  947.41   22.60
  -3  -2  -1  921.11   21.60
   3   2  -1  923.31   22.00
   3   2  -1  935.91   21.30
   3  -2   1  949.80   22.00
  -3   2   1  925.61   20.70
   3  -2   1  933.21   21.70
  -3  -2  -1  933.41   21.80
  -3   2   1  943.51   21.40
  -3  -2   1  868.61   20.60
   3   2   1  861.91   20.50
  -3  -2   1  858.41   20.90
  -3  -2   1  855.51   20.30
  -3   2  -1  876.41   20.30
   3  -2  -1  877.71   20.30
  -3   2  -1  853.31   19.50
  -3   2  -1  847.32   20.30
   3  -2  -1  867.11   20.70
   3   2   1  866.01   20.50
   4  -2   1  169.88   10.30
  -4   2   1  168.08   10.10
  -4   2   1  151.88    9.50
  -4   2   1  174.48    9.50
  -4  -2  -1  165.88   10.60
   4   2  -1  157.68   10.60
  -4  -2  -1  169.38   12.30
   4   2  -1  163.58    9.40
   4  -2   1  176.28   10.10
  -4  -2  -1  167.08   10.00
  -4   2  -1  176.58   10.30
  -4  -2   1  164.88   11.00
  -4  -2   1  171.38   10.10
  -4   2  -1  148.69    9.80
  -4  -2   1  189.68   12.20
   4  -2  -1  185.58    9.70
   4   2   1  168.88    8.30
   4   2   1  178.78   10.50
   4  -2  -1  183.18   10.60
   4   2   1  186.08   10.90
  -4   2  -1  181.48   11.00
  -5   2   1  127.89   10.30
  -5   2   1  121.99    9.20
  -5  -2  -1  125.49    9.80
  -5  -2  -1  111.49    9.70
   5  -2   1  138.09    9.70
  -5  -2  -1  113.69   10.90
   5   2  -1  119.99    8.90
   5  -2   1  112.09    9.20
   5   2   1  111.69    9.60
  -5   2  -1  113.79    9.20
   5  -2  -1  108.29    8.80
  -5  -2   1  109.39   10.00
  -5  -2   1   95.39   10.60
  -5   2  -1  127.19    9.80
  -5  -2   1  119.89   10.80
   5  -2  -1  116.29    9.80
  -6   2   1  146.99   12.20
  -6  -2  -1  167.78   12.80
  -6  -2  -1  153.58   13.10
  -6   2   1  132.19   12.00
  -6  -2   1  131.39   11.40
  -6   2  -1  144.79   12.10
  -6  -2   1  152.78   12.10
  -7   2   1    8.80   11.40
  -7  -2   1    9.00   11.40
  -7   2  -1   16.30   11.10
   0   3   1  109.69    5.50
   0  -3  -1  112.09    5.80
   0  -3  -1  113.39    5.70
   0   3   1  109.89    5.90
   0  -3   1  112.19    3.40
   0   3  -1  126.39    5.70
   0   3  -1  108.49    4.60
   0  -3   1  106.19    4.80
   0   3  -1  119.99    4.70
   0   3   1  112.79    4.90
  -1   3   1 3100.59   62.39
  -1  -3  -1 3135.89   62.59
  -1  -3  -1 3060.29   62.19
   1   3  -1 3096.49   61.59
  -1   3   1 3217.98   62.79
  -1   3   1 3153.08   61.89
   1   3  -1 3171.48   62.39
   1  -3   1 3222.68   62.29
  -1  -3  -1 3042.20   62.79
   1   3  -1 3081.09   62.49
   1   3   1 3258.57   63.59
   1  -3  -1 3300.77   64.19
   1   3   1 3211.18   64.29
  -1   3  -1 3170.78   63.69
  -1  -3   1 3201.68   63.99
  -1  -3   1 3189.28   64.39
  -1  -3   1 3161.48   63.79
  -1   3  -1 3177.68   63.49
   2   3  -1  950.00   19.40
  -2  -3  -1  922.11   21.60
  -2  -3  -1  923.11   20.70
   2   3  -1  921.91   20.60
  -2   3   1  926.01   20.40
  -2   3   1  943.51   20.70
   2  -3   1  939.61   20.70
  -2   3   1  912.21   19.20
  -2   3   1  954.20   20.90
  -2  -3  -1  966.30   20.90
   2   3  -1  929.81   21.10
   2   3   1  946.61   19.80
  -2  -3   1  910.21   21.20
   2   3   1  918.21   20.80
  -2  -3   1  970.40   21.00
   2   3   1  958.50   21.20
  -2  -3   1  924.51   21.10
  -2   3  -1  940.31   20.40
   2  -3  -1  939.51   20.90
  -2   3  -1  919.81   19.20
  -2   3  -1  891.21   20.20
  -3   3   1 1325.37   29.10
  -3   3   1 1355.46   29.40
  -3  -3  -1 1330.47   29.50
   3   3  -1 1331.57   27.80
  -3   3   1 1314.87   27.90
   3  -3   1 1346.47   29.50
  -3  -3  -1 1305.27   29.40
  -3  -3  -1 1315.37   30.10
   3  -3   1 1365.56   29.80
   3   3  -1 1381.66   29.10
   3   3  -1 1286.27   29.70
  -3  -3   1 1253.27   28.50
   3   3   1 1267.37   26.90
  -3   3  -1 1235.28   26.50
   3  -3  -1 1268.67   28.30
  -3  -3   1 1266.97   28.40
   3  -3  -1 1263.67   28.00
   3   3   1 1289.37   28.60
  -3   3  -1 1283.77   27.80
  -3  -3   1 1215.18   28.50
  -3   3  -1 1269.17   27.70
   3   3   1 1269.37   28.20
  -4  -3  -1  585.04   18.00
   4   3  -1  570.54   14.50
   4   3  -1  567.94   16.30
  -4   3   1  573.54   17.00
  -4   3   1  588.94   17.10
   4  -3   1  572.84   17.00
   4  -3   1  555.74   17.10
  -4  -3  -1  568.04   18.80
  -4  -3  -1  614.54   17.00
  -4  -3   1  533.55   16.20
   4   3   1  510.45   16.70
   4   3   1  550.34   16.70
  -4  -3   1  535.65   17.10
  -4  -3   1  578.24   16.90
  -4   3  -1  551.34   16.30
  -4   3  -1  543.05   15.50
   4   3   1  540.05   14.50
   4  -3  -1  555.04   16.00
   4  -3  -1  552.04   16.90
   5   3  -1  291.27   21.00
  -5   3   1  294.57   13.40
  -5  -3  -1  299.27   16.70
   5  -3   1  291.47   14.90
  -5   3   1  293.67   14.60
  -5  -3  -1  302.07   14.50
  -5  -3  -1  310.87   14.10
   5  -3   1  292.67   14.50
  -5  -3   1  369.16   15.90
   5  -3  -1  379.06   15.90
   5   3   1  370.06   15.50
   5  -3  -1  382.46   14.70
  -5  -3   1  373.16   17.60
  -5   3  -1  368.36   14.40
  -5   3  -1  407.96   16.00
  -5  -3   1  384.86   16.50
  -6  -3  -1   47.00   10.40
  -6  -3  -1   38.10   11.10
   6  -3   1   23.20   11.10
  -6   3   1   20.20    9.00
  -6  -3   1   52.99   19.50
  -6  -3   1   48.90   10.90
  -6  -3   1   58.99   10.50
  -6   3  -1   44.50   10.40
  -7   3   1   63.09   12.10
  -7  -3   1   57.09   12.20
  -7   3  -1   28.30   10.50
   0   4   1 4686.03   92.89
   0   4  -1 4685.93   92.69
   0   4  -1 4620.64   92.79
   0   4   1 4578.64   93.19
   0  -4  -1 4696.33   93.19
   0  -4   1 4890.91   92.89
   0  -4   1 4666.53   92.69
   0  -4  -1 4650.73   92.79
   0   4   1 4752.52   93.29
   0  -4   1 4691.13   92.79
   0   4  -1 4678.43   93.19
   1  -4   1 1165.38   22.90
  -1   4   1 1133.49   24.10
  -1   4   1 1168.18   23.30
   1  -4   1 1177.48   24.10
   1   4  -1 1106.89   24.30
  -1  -4  -1 1155.48   25.20
   1   4  -1 1163.98   23.20
  -1  -4  -1 1154.58   23.90
   1   4  -1 1108.79   24.60
  -1  -4  -1 1130.89   24.50
  -1   4   1 1196.58   24.90
   1   4   1  936.51   20.50
  -1   4  -1  947.91   20.10
   1   4   1  912.51   19.40
  -1  -4   1  904.61   20.60
   1   4   1  920.81   20.20
  -1  -4   1  906.71   19.70
  -1   4  -1  917.01   19.30
  -1   4  -1  902.01   18.80
  -1  -4   1  893.61   19.50
   1  -4  -1  939.61   20.20
   2   4  -1 2015.20   41.20
  -2   4   1 2050.79   42.10
  -2   4   1 2094.79   42.60
  -2  -4  -1 2105.99   43.00
  -2   4   1 1994.60   40.80
  -2  -4  -1 2047.00   43.50
  -2  -4  -1 2065.99   42.70
   2   4  -1 2108.59   42.60
   2  -4   1 2079.09   42.60
  -2   4   1 2088.09   43.00
   2   4  -1 2078.39   42.90
   2   4   1 2102.99   42.80
   2   4   1 2116.99   44.10
  -2   4  -1 2097.99   43.00
  -2  -4   1 2165.08   43.80
   2  -4  -1 2149.19   43.90
  -2   4  -1 2097.09   43.20
  -2  -4   1 2146.39   44.60
  -2  -4   1 2069.39   43.60
   2   4   1 2115.39   44.10
  -3   4   1   16.90    3.30
  -3   4   1   18.90    4.60
  -3  -4  -1    9.90    5.00
   3  -4   1   11.20    5.30
   3   4  -1   16.50    5.40
   3   4  -1   19.30    5.20
   3   4  -1   16.10    3.00
   3  -4   1   12.70    4.50
  -3  -4  -1   16.70    7.50
  -3   4   1   15.00    4.60
  -3  -4  -1   19.00    5.50
  -3   4  -1   59.09    5.30
   3   4   1   45.20    5.40
   3   4   1   55.99    4.10
  -3   4  -1   48.80    4.80
  -3   4  -1   49.90    3.30
  -3  -4   1   44.80    5.50
  -3  -4   1   52.59    7.40
   3   4   1   48.60    6.10
  -3  -4   1   46.50    5.90
   3  -4  -1   45.30    5.30
   3  -4  -1   53.69    5.90
   4  -4   1  400.36   14.40
  -4   4   1  399.76   13.90
  -4  -4  -1  414.16   14.20
   4   4  -1  409.86   14.60
  -4  -4  -1  410.86   17.20
   4  -4   1  391.16   14.30
  -4   4   1  403.56   14.20
  -4  -4  -1  417.46   15.40
  -4   4  -1  340.77   12.10
  -4   4  -1  367.76   12.80
  -4  -4   1  361.06   13.90
  -4  -4   1  350.26   14.50
   4  -4  -1  348.37   13.70
   4  -4  -1  353.06   12.90
  -4  -4   1  362.36   13.20
   4   4   1  321.87   14.40
   4   4   1  349.77   13.90
   4   4   1  343.47   11.10
   5  -4   1  199.28   12.80
  -5  -4  -1  202.08   14.70
  -5  -4  -1  227.78   13.10
  -5  -4  -1  215.68   16.60
  -5   4   1  233.48   13.80
  -5   4   1  217.98   13.40
   5  -4   1  225.98   13.50
  -5  -4   1  262.17   14.60
   5  -4  -1  283.17   14.40
  -5   4  -1  286.27   14.30
  -5  -4   1  266.97   15.30
   5   4   1  263.87   14.30
  -5  -4   1  244.38   17.40
   5  -4  -1  273.37   13.10
  -6   4   1   77.79   10.70
   6  -4   1   97.69   10.60
  -6  -4  -1   90.09   10.70
  -6  -4  -1   94.69   13.20
  -6  -4  -1  114.79   12.70
  -6  -4   1  100.29   10.90
  -6   4  -1  117.09   11.30
  -6  -4   1  106.49   13.50
  -6  -4   1  120.29   12.80
   0   5   1  977.40   20.80
   0   5  -1  978.90   21.40
   0   5   1  969.30   21.40
   0  -5  -1  966.90   20.80
   0  -5   1  959.30   20.60
   0  -5   1  941.71   19.30
   0   5  -1  967.40   20.90
   0  -5   1  905.51   20.70
   0  -5  -1  976.10   21.30
   0   5   1  983.90   21.50
   0   5  -1  951.10   20.50
   0  -5   1 1001.30   20.80
   1   5  -1    2.50    2.20
   1  -5   1    2.20    1.80
  -1  -5  -1    1.70    3.70
   1  -5   1    1.80    3.20
   1   5  -1    6.10    3.80
  -1   5   1    2.50    3.20
  -1   5   1    2.00    4.00
  -1   5   1    0.40    1.80
  -1  -5  -1    6.60    3.10
  -1  -5  -1    2.90    4.80
   1   5   1    6.60    3.40
  -1   5  -1    7.00    4.20
  -1   5  -1    7.70    3.00
   1  -5  -1    4.40    1.90
   1   5   1   10.20    3.70
  -1  -5   1    6.50    3.20
  -1  -5   1    6.50    4.30
   1  -5  -1   13.50    4.00
   1   5   1    4.90    4.50
  -1  -5   1    0.40    3.30
  -2   5   1 1828.82   38.20
  -2   5   1 1846.72   38.70
  -2  -5  -1 1865.91   38.70
  -2  -5  -1 1771.12   37.90
   2   5  -1 1798.02   36.60
  -2  -5  -1 1870.21   39.30
   2   5  -1 1849.21   38.30
   2   5  -1 1821.72   38.40
  -2   5   1 1838.02   37.30
   2  -5   1 1787.92   38.10
  -2   5  -1 1836.92   37.30
   2   5   1 1785.42   38.60
  -2  -5   1 1859.61   38.30
   2   5   1 1784.22   37.20
   2  -5  -1 1862.91   38.60
   2   5   1 1834.72   38.80
  -2  -5   1 1828.02   39.10
  -2   5  -1 1813.62   37.80
  -2  -5   1 1864.61   38.50
   3   5  -1  730.63   19.00
  -3  -5  -1  783.22   19.40
  -3   5   1  775.32   18.00
   3  -5   1  763.32   18.90
  -3   5   1  775.62   18.80
   3  -5   1  746.23   19.10
   3   5  -1  733.03   16.40
  -3  -5  -1  737.73   21.20
   3   5  -1  755.12   18.90
  -3  -5  -1  751.12   19.00
   3  -5  -1  657.23   17.50
  -3  -5   1  667.03   17.80
   3   5   1  669.93   15.50
  -3  -5   1  684.73   17.90
  -3   5  -1  664.13   16.70
  -3  -5   1  677.83   19.40
   3   5   1  687.23   18.20
   3   5   1  625.14   17.30
  -3   5  -1  685.43   16.30
   4  -5   1  126.99    8.40
  -4  -5  -1  148.69   11.90
  -4  -5  -1  136.09    9.40
   4  -5   1  138.49   11.00
  -4   5   1  139.99    9.70
  -4   5   1  142.59    9.30
   4   5  -1  146.39   11.70
  -4  -5  -1  144.59    9.70
  -4  -5   1  157.38   11.60
  -4  -5   1  155.68   11.80
   4   5   1  170.28   12.40
   4  -5  -1  145.99   10.40
  -4  -5   1  172.78   10.40
  -4   5  -1  156.38    9.90
  -4   5  -1  166.58    9.10
   4  -5  -1  164.98   10.70
  -5  -5  -1  283.37   18.50
  -5   5   1  288.17   16.10
   5  -5   1  287.67   14.60
   5  -5   1  297.97   14.60
  -5  -5  -1  297.07   14.40
  -5  -5  -1  261.47   14.40
  -5   5   1  314.17   13.90
  -5  -5   1  349.67   19.40
   5   5   1  328.67   16.90
  -5  -5   1  343.37   15.10
  -5  -5   1  337.97   17.10
   5  -5  -1  336.67   14.60
  -5   5  -1  343.57   14.60
   5  -5  -1  330.27   15.60
  -6   5   1   21.80    9.50
  -6  -5  -1   12.70   12.10
   6  -5   1  -10.80    9.90
  -6  -5  -1   -8.80    9.60
   6  -5   1   15.40    9.20
  -6  -5  -1   -4.40   10.00
  -6  -5   1   -8.30   12.70
  -6  -5   1    9.10    9.80
  -6  -5   1   11.20   10.00
  -6   5  -1   21.50    9.40
   0  -6  -1 4659.33   90.59
   0   6  -1 4511.45   90.49
   0  -6   1 4452.95   88.69
   0   6   1 4640.74   90.09
   0   6   1 4513.35   90.49
   0   6   1 4576.64   90.59
   0   6  -1 4530.25   90.19
   0  -6  -1 4517.45   89.99
   0  -6   1 4105.19   90.09
   0  -6   1 4575.04   90.09
   0   6  -1 4580.84   89.89
   0  -6   1 4540.45   89.89
  -1  -6  -1  251.27    9.90
  -1   6   1  247.28    8.00
  -1   6   1  253.87    5.60
   1  -6   1  260.17    6.60
  -1   6   1  253.97    9.50
   1   6  -1  245.08    6.80
   1  -6   1  244.88    8.30
  -1  -6  -1  253.27    9.20
   1   6  -1  250.67    8.90
  -1  -6  -1  249.28    7.30
   1   6   1  251.07    7.80
   1   6   1  248.88    8.90
  -1   6  -1  249.88    8.40
  -1  -6   1  247.98    7.90
   1  -6  -1  238.38    6.40
  -1  -6   1  243.68    7.30
  -1  -6   1  238.28    9.10
  -1   6  -1  239.88    7.70
   1   6   1  240.28    8.70
   1  -6  -1  250.67    8.90
  -2  -6  -1 1339.67   29.90
   2   6  -1 1274.77   28.70
  -2   6   1 1327.17   28.50
   2   6  -1 1297.87   26.80
  -2   6   1 1326.17   29.20
   2   6  -1 1300.17   28.70
   2  -6   1 1360.16   28.60
  -2  -6  -1 1317.77   28.30
  -2  -6  -1 1296.67   28.90
  -2   6   1 1331.37   27.30
  -2   6  -1 1152.38   25.00
   2   6   1 1132.29   26.00
   2   6   1 1142.29   24.40
  -2  -6   1 1178.98   26.70
  -2   6  -1 1165.18   24.30
  -2  -6   1 1164.98   25.70
   2   6   1 1157.28   26.00
   2  -6  -1 1204.08   26.00
  -2  -6   1 1150.58   25.20
  -3  -6  -1  268.67   10.40
   3  -6   1  244.58   10.40
   3   6  -1  270.97   11.10
  -3  -6  -1  264.87   11.80
  -3   6   1  263.27    9.00
  -3   6   1  262.97   10.40
  -3  -6  -1  256.57   13.40
  -3  -6   1  272.97   14.10
  -3  -6   1  275.67   10.80
  -3   6  -1  282.87    9.70
   3   6   1  279.57   12.50
  -3  -6   1  278.67   11.60
   3  -6  -1  286.07   11.40
   3   6   1  272.97    8.60
  -3   6  -1  294.87   10.20
   3   6   1  275.27   11.40
  -4   6   1  290.97   11.60
  -4  -6  -1  316.57   14.10
  -4  -6  -1  272.27   17.40
   4   6  -1  307.37   13.30
  -4   6   1  266.27   12.70
  -4  -6  -1  306.07   14.00
   4  -6   1  305.07   12.70
   4  -6   1  283.87   12.90
   4   6   1  438.46   16.30
   4  -6  -1  419.16   14.90
   4  -6  -1  427.76   15.30
  -4   6  -1  440.66   14.20
  -4  -6   1  436.36   16.30
  -4  -6   1  410.36   15.70
  -4  -6   1  424.76   17.30
  -5   6   1  102.79    9.00
   5  -6   1   93.79    9.70
  -5  -6  -1   86.39    9.60
   5  -6   1  101.39    9.40
  -5  -6  -1   91.89   12.60
  -5  -6  -1   95.99   10.70
   5  -6  -1   64.39    8.90
   5  -6  -1   77.89    8.90
  -5  -6   1   78.79   12.90
  -5  -6   1   97.19   10.90
  -5  -6   1   83.99    9.30
  -5   6  -1   84.49    8.80
   5   6   1  104.59   10.60
   6  -6   1   97.69   11.10
  -6   6   1   81.19   10.30
   6  -6   1   93.49   10.90
  -6  -6  -1   87.79   12.60
  -6  -6  -1   96.49   14.70
  -6  -6  -1   91.59   11.10
  -6  -6   1   64.89   14.10
  -6  -6   1   75.19   11.60
  -6  -6   1   82.39   12.40
  -6   6  -1   62.49   10.20
   0  -7   1  804.52   18.30
   0   7   1  814.52   18.90
   0   7  -1  777.42   18.30
   0   7  -1  801.92   18.80
   0   7  -1  802.12   17.90
   0  -7   1  748.13   18.30
   0   7   1  829.82   18.40
   0  -7  -1  797.72   18.40
   0  -7   1  777.12   16.10
   0  -7   1  803.62   18.10
   0   7   1  806.12   18.90
   0  -7  -1  816.72   19.00
  -1  -7  -1  318.77   10.20
   1  -7   1  327.47    8.30
   1   7  -1  323.97   10.50
  -1   7   1  317.27   10.70
   1   7  -1  318.87    8.40
  -1  -7  -1  327.27   12.20
  -1  -7  -1  320.47    8.50
   1  -7   1  312.27    9.90
  -1   7   1  313.27    9.90
   1  -7  -1  368.06   11.50
   1   7   1  372.46   11.20
  -1  -7   1  377.06    9.80
   1  -7  -1  374.06    9.20
  -1   7  -1  399.06   11.10
   1   7   1  392.56   11.30
  -1  -7   1  383.66   11.70
  -1   7  -1  376.86   10.10
   1   7   1  389.46   10.30
  -1  -7   1  375.86   10.60
   2   7  -1   48.80    5.30
  -2  -7  -1   36.40    5.30
  -2   7   1   44.30    3.30
   2  -7   1   41.80    4.70
  -2   7   1   54.79    5.10
   2   7  -1   42.80    5.00
  -2  -7  -1   33.50    4.70
   2   7  -1   47.90    3.00
  -2  -7  -1   36.20    7.10
  -2   7   1   49.20    6.20
   2   7   1  107.49    7.70
   2  -7  -1  108.79    7.90
   2   7   1  116.79    6.20
  -2   7  -1  110.19    6.40
  -2   7  -1  110.69    4.90
   2   7   1  112.29    8.90
  -2  -7   1  118.89    7.30
  -2  -7   1  110.29    7.80
  -2  -7   1  112.39    7.20
  -3  -7  -1  449.56   14.00
  -3   7   1  441.06   12.00
   3  -7   1  426.66   13.70
  -3   7   1  423.76   13.40
   3   7  -1  425.86   13.80
  -3  -7  -1  444.16   14.10
  -3  -7  -1  460.75   18.10
   3   7   1  530.95   16.50
  -3   7  -1  521.55   13.60
  -3  -7   1  545.45   15.80
   3  -7  -1  524.55   15.70
   3   7   1  514.25   13.20
  -3  -7   1  522.25   17.40
  -3   7  -1  535.05   14.60
  -3  -7   1  543.75   16.20
   4   7  -1  337.97   14.30
  -4   7   1  342.17   13.90
  -4  -7  -1  360.06   15.00
   4  -7   1  376.66   14.20
  -4  -7  -1  356.76   14.40
  -4  -7  -1  365.96   17.40
  -4   7   1  348.97   12.20
   4  -7   1  347.77   13.90
  -4  -7   1  374.56   14.50
   4  -7  -1  394.16   15.10
   4   7   1  407.76   15.90
   4  -7  -1  341.27   14.60
  -4   7  -1  374.06   13.00
  -4  -7   1  386.16   19.00
  -4  -7   1  396.06   15.50
   5  -7   1  311.27   16.10
  -5  -7  -1  332.47   17.00
  -5  -7  -1  366.16   21.10
  -5   7   1  324.47   13.90
  -5  -7  -1  333.17   15.70
   5  -7   1  332.87   16.00
  -5  -7   1  261.97   16.60
   5  -7  -1  296.57   14.90
   5   7   1  293.87   16.00
  -5   7  -1  295.07   13.40
  -5  -7   1  277.07   18.00
   5  -7  -1  303.67   15.40
  -5  -7   1  280.67   14.70
  -6  -7  -1   35.80   11.10
  -6  -7  -1   43.00   14.70
   6  -7   1   52.19   10.40
   6  -7   1   38.70    9.70
  -6  -7  -1   33.90   11.20
  -6  -7   1   16.20    9.50
  -6  -7   1   32.70   14.50
  -6  -7   1   21.70   11.50
   0   8   1  553.84   14.50
   0   8   1  555.34   13.90
   0  -8  -1  538.05   14.70
   0   8   1  533.15   15.10
   0   8  -1  560.54   13.50
   0  -8   1  513.95   11.10
   0  -8   1  550.94   14.00
   0   8  -1  539.85   13.90
   0  -8   1  523.15   13.90
   0  -8  -1  539.75   14.40
   0  -8   1  545.25   14.00
   0   8  -1  534.65   14.90
   1   8  -1  615.24   14.10
   1  -8   1  604.74   14.00
  -1  -8  -1  613.44   15.90
   1  -8   1  589.84   15.60
  -1  -8  -1  648.44   17.20
  -1  -8  -1  621.04   16.30
  -1   8   1  612.14   15.20
  -1  -8  -1  611.64   13.90
  -1   8   1  634.04   16.20
   1   8  -1  616.54   16.10
   1   8   1  600.64   14.20
  -1  -8   1  591.04   15.20
   1   8   1  553.44   15.10
  -1  -8   1  592.04   15.60
  -1   8  -1  592.64   14.30
   1  -8  -1  581.94   15.70
  -1  -8   1  574.14   13.50
  -1   8  -1  599.44   15.10
   1  -8  -1  583.54   13.30
   1   8   1  608.94   15.60
  -2  -8  -1 1790.82   38.20
  -2   8   1 1740.93   37.30
  -2  -8  -1 1755.02   36.70
  -2   8   1 1675.43   35.30
   2   8  -1 1729.73   37.70
  -2   8   1 1778.32   38.50
   2  -8   1 1757.82   37.50
  -2  -8  -1 1796.72   39.50
   2   8  -1 1711.33   35.40
   2  -8  -1 1701.83   36.10
   2   8   1 1661.03   36.30
  -2  -8   1 1641.84   34.90
  -2  -8   1 1695.73   37.30
  -2  -8   1 1665.33   35.90
   2   8   1 1632.84   34.30
  -2   8  -1 1602.14   34.90
  -2   8  -1 1595.94   33.50
   3   8  -1  400.56   13.80
  -3   8   1  408.26   13.30
   3  -8   1  417.96   13.60
  -3   8   1  409.76   11.30
  -3  -8  -1  423.66   14.10
  -3  -8  -1  397.76   13.60
  -3  -8  -1  414.86   18.70
  -3  -8   1  425.66   14.00
   3   8   1  428.86   15.10
  -3  -8   1  435.76   14.00
  -3  -8   1  399.56   17.70
   3  -8  -1  419.96   14.40
  -3   8  -1  392.36   11.50
   4  -8   1   90.59    8.20
  -4  -8  -1   94.49   12.60
   4  -8   1   74.09    9.00
   4   8  -1   88.79    8.60
  -4  -8  -1   86.39    8.20
  -4  -8  -1  112.69    9.80
   4  -8  -1  141.29    9.60
   4   8   1  126.49   10.20
  -4  -8   1  109.59    9.20
  -4  -8   1  152.98   10.30
  -4  -8   1  122.69   11.90
   5  -8   1   95.89   10.70
   5  -8   1   93.69    9.50
  -5  -8  -1  104.89   11.00
  -5  -8  -1  122.69   15.00
  -5  -8  -1  123.19   11.00
   5  -8  -1   95.19    9.90
  -5  -8   1   95.29   13.80
  -5  -8   1   92.99   11.00
  -5  -8   1  101.79   10.30
   5  -8  -1   91.99    9.60
   5   8   1   92.39   11.80
  -6  -8  -1   60.99   10.70
  -6  -8  -1   53.99   15.40
   6  -8   1   35.50   10.20
   6  -8   1   47.80   10.10
  -6  -8  -1   82.39   12.00
  -6  -8   1   38.80   15.50
  -6  -8   1   48.20   11.30
  -6  -8   1   23.50   11.60
   0  -9   1  155.58    7.80
   0  -9  -1  129.49    8.80
   0  -9   1  148.09    8.10
   0   9  -1  144.89    7.70
   0   9   1  153.68    9.60
   0  -9   1  126.39    7.60
   0   9  -1  150.28    7.80
   0   9   1  155.58    8.70
   0  -9  -1  151.48    9.30
   0   9   1  145.69    7.70
   0   9  -1  141.89    9.50
   1  -9   1  570.84   13.70
  -1  -9  -1  595.24   16.10
  -1   9   1  557.84   15.30
   1   9  -1  585.44   13.70
   1  -9   1  565.84   15.50
  -1   9   1  564.04   15.10
  -1  -9  -1  565.24   13.10
   1   9  -1  559.74   15.80
  -1  -9  -1  583.14   16.30
  -1  -9   1  551.44   14.90
   1  -9  -1  520.05   12.70
  -1  -9   1  535.75   15.10
  -1   9  -1  539.55   14.90
  -1   9  -1  521.05   13.80
  -1  -9   1  501.05   12.40
   1  -9  -1  527.15   15.20
   1   9   1  524.15   14.90
   1   9   1  544.95   13.60
   1   9   1  523.95   15.50
  -2  -9  -1  446.16   16.30
  -2  -9  -1  441.36   14.00
   2  -9   1  448.16   13.60
   2   9  -1  446.96   14.10
  -2   9   1  456.55   14.40
  -2   9   1  466.45   13.30
  -2  -9  -1  459.35   12.60
   2   9  -1  434.76   12.00
   2   9   1  506.35   12.90
   2   9   1  522.65   15.70
  -2  -9   1  476.55   13.70
  -2  -9   1  535.85   17.50
  -2  -9   1  506.75   14.60
  -2   9  -1  490.05   13.50
   2  -9  -1  528.85   15.40
  -3  -9  -1   92.79    7.30
  -3  -9  -1   97.99   11.00
   3  -9   1   89.69    7.30
   3   9  -1   96.59    7.90
  -3  -9  -1   98.29    8.20
  -3   9   1   94.99    7.00
   3   9   1   57.69    8.00
  -3  -9   1   52.39    6.90
  -3  -9   1   40.40    7.40
  -3  -9   1   34.60    9.40
   3  -9  -1   51.99    7.10
   4   9  -1  209.28   13.30
  -4  -9  -1  221.08   13.10
   4  -9   1  229.78   12.80
  -4  -9  -1  244.88   13.20
  -4  -9  -1  236.18   15.40
  -4  -9   1  247.58   17.00
   4   9   1  224.98   14.10
  -4  -9   1  216.78   12.60
   4  -9  -1  235.28   13.30
  -4  -9   1  211.88   13.60
   5  -9   1  154.68   12.10
   5  -9   1  176.88   13.70
  -5  -9  -1  127.39   11.80
  -5  -9  -1  158.78   11.70
  -5  -9  -1  174.38   15.20
  -5  -9   1  194.98   12.80
  -5  -9   1  205.68   15.60
  -5  -9   1  195.38   16.80
   5  -9  -1  187.48   14.50
   5  -9  -1  184.98   14.50
   6  -9   1  200.38   13.60
  -6  -9  -1  212.78   14.70
  -6  -9  -1  206.58   14.90
  -6  -9  -1  149.99   17.20
   6  -9   1  211.58   16.70
  -6  -9   1  248.78   18.20
  -6  -9   1  242.18   15.30
  -6  -9   1  218.98   17.70
   0 -10   1   11.20    5.50
   0  10  -1   11.40    4.90
   0 -10  -1   -1.90    5.90
   0  10  -1    6.50    5.40
   0 -10   1    1.90    4.90
   0  10   1    1.60    5.50
   0  10  -1    3.30    4.30
   0  10   1   10.90    4.70
   0 -10  -1    4.60    5.40
   0  10   1   -2.10    5.30
  -1 -10  -1  459.25   14.70
   1 -10   1  438.26   12.00
   1  10  -1  441.06   14.40
  -1  10   1  431.96   12.80
   1 -10   1  424.26   13.80
   1  10  -1  463.15   12.00
  -1  10   1  456.75   14.30
  -1 -10  -1  435.36   10.70
  -1 -10  -1  438.56   14.20
   1  10  -1  446.56   13.30
   1  10   1  380.36   13.90
  -1 -10   1  412.76   13.10
  -1  10  -1  390.66   11.60
  -1 -10   1  392.26   14.20
  -1 -10   1  378.06   10.00
   1  10   1  400.76   13.20
   1 -10  -1  396.06   13.60
  -1  10  -1  389.06   12.40
   1  10   1  408.36   11.40
   1 -10  -1  394.76   10.80
  -2  10   1   40.10    7.40
   2  10  -1   32.80    6.20
  -2 -10  -1   38.10    9.80
   2 -10   1   42.60    6.10
  -2 -10  -1   39.20    4.90
  -2 -10  -1   31.30    7.00
  -2  10   1   42.90    6.00
  -2 -10   1   38.80    8.40
   2 -10  -1   54.29    6.90
   2  10   1   48.60    4.80
  -2 -10   1   59.89    7.10
  -2 -10   1   47.90    5.40
   2  10   1   58.19    7.30
  -3 -10  -1  392.06   13.70
  -3 -10  -1  399.56   15.00
   3 -10   1  416.16   14.90
  -3 -10  -1  441.96   18.60
   3  10  -1  411.66   15.30
  -3 -10   1  349.27   13.50
   3 -10  -1  348.97   14.40
  -3 -10   1  353.06   17.30
  -3 -10   1  339.07   13.40
   3  10   1  353.46   14.50
  -4 -10  -1  482.75   16.70
  -4 -10  -1  497.35   23.10
   4  10  -1  473.95   16.80
  -4 -10  -1  449.56   18.50
   4 -10   1  456.05   17.30
  -4 -10   1  432.16   17.50
  -4 -10   1  456.25   16.70
  -4 -10   1  464.75   22.70
   4 -10  -1  451.05   17.00
   4  10   1  428.46   17.80
  -5 -10  -1   10.60   13.00
  -5 -10  -1    1.80    9.60
  -5 -10  -1  -12.60    7.90
   5 -10   1    0.80    9.00
   5 -10   1   -0.90    8.20
  -5 -10   1    4.60    8.60
   5 -10  -1    2.40    8.30
  -5 -10   1   10.90   14.30
   5 -10  -1   -0.30    9.00
  -5 -10   1   -2.20    8.80
   6 -10   1   35.40   10.20
   6 -10   1   14.90   10.10
  -6 -10  -1   22.70   15.60
  -6 -10  -1   26.30   11.20
  -6 -10  -1   16.00    9.70
  -6 -10   1   38.00   10.50
  -6 -10   1   60.39   16.80
  -6 -10   1   62.49   11.70
   0 -11  -1   69.09    7.50
   0 -11  -1   50.49    6.70
   0 -11   1   50.19    6.10
   0  11   1   51.59    5.90
   0 -11   1   47.90    6.90
   0  11   1   49.80    6.40
   0  11  -1   58.09    5.70
   0  11   1   57.49    7.10
   0  11  -1   55.69    6.80
   1 -11   1  695.33   19.10
   1  11  -1  709.23   18.60
   1  11  -1  676.93   19.50
   1  11  -1  699.43   16.90
  -1  11   1  704.23   19.20
  -1 -11  -1  728.73   20.50
  -1  11   1  713.13   18.50
  -1 -11  -1  692.93   19.10
  -1  11  -1  731.43   18.80
   1  11   1  733.73   19.50
   1  11   1  715.53   19.60
   1  11   1  725.33   17.90
  -1 -11   1  709.73   20.40
  -1 -11   1  717.93   19.40
   1 -11  -1  704.53   19.70
  -2 -11  -1  107.29    9.00
   2  11  -1   88.09    8.10
  -2  11   1   88.99    8.60
  -2 -11  -1  126.49   11.70
   2 -11   1  106.69    7.90
  -2 -11  -1  117.79    6.50
  -2 -11   1   78.89   10.60
   2  11   1   74.89    8.00
  -2 -11   1   70.99    7.60
   2 -11  -1   55.69    7.10
  -2 -11   1   60.79    5.70
  -3 -11  -1  117.09   10.20
   3  11  -1  134.39    9.30
   3 -11   1  118.09    8.80
  -3 -11  -1  133.59   13.40
  -3 -11  -1  120.19    8.20
   3  11   1   65.69    8.00
  -3 -11   1   72.79    7.20
  -3 -11   1   69.59   11.30
  -3 -11   1   72.19    8.20
   3 -11  -1   96.09    9.00
   4  11  -1  104.59    9.50
  -4 -11  -1   89.29   14.40
   4 -11   1   95.59    9.30
  -4 -11  -1   81.99    9.70
  -4 -11  -1   95.19    9.20
   4 -11  -1  115.09    9.90
  -4 -11   1  134.89    9.60
   4  11   1  102.09   10.10
  -4 -11   1  133.59   11.10
  -4 -11   1  130.39   14.00
  -5 -11  -1   30.20    9.60
   5 -11   1   26.40    9.90
   5 -11   1   39.30    9.40
  -5 -11  -1   33.30    9.40
  -5 -11  -1   50.09   15.40
  -5 -11   1   39.10    9.80
  -5 -11   1   21.30    9.30
   5 -11  -1   33.90    9.30
   5 -11  -1   37.00   10.20
  -5 -11   1   23.00   13.60
  -6 -11  -1  198.18   14.20
  -6 -11   1  223.28   16.30
   0  12  -1  374.76   12.80
   0 -12  -1  362.46   14.20
   0  12   1  365.56   13.30
   0  12   1  368.36   15.20
   0  12   1  394.46   13.10
   0 -12   1  357.36   13.80
   0 -12  -1  360.26   14.10
   0 -12   1  366.46   13.50
  -1 -12  -1  988.80   25.60
  -1 -12  -1 1019.60   26.90
   1  12  -1 1026.80   23.40
   1 -12   1 1050.49   25.50
   1  12  -1 1005.80   26.00
  -1  12   1 1039.70   25.10
  -1 -12   1 1030.30   26.40
  -1  12  -1 1042.70   25.30
   1  12   1 1010.70   25.60
  -1 -12   1 1014.30   25.10
   1 -12  -1  992.50   25.80
   1  12   1 1033.40   23.70
   1  12   1  966.20   24.90
   2 -12   1  205.28   11.80
   2  12  -1  230.18   12.50
  -2 -12  -1  228.68   16.80
  -2 -12  -1  212.48   12.90
  -2 -12  -1  198.98   13.40
  -2  12   1  218.88   13.50
   2 -12  -1  259.77   13.70
  -2 -12   1  264.57   13.40
  -2 -12   1  295.67   15.60
   2  12   1  247.58   12.70
   3 -12   1  328.67   14.90
  -3 -12  -1  314.67   20.30
   3  12  -1  344.67   15.00
  -3 -12  -1  337.07   15.10
  -3 -12   1  290.27   14.90
  -3 -12   1  261.97   17.60
   3 -12  -1  285.47   14.70
   3  12   1  261.27   14.70
  -3 -12   1  239.98   16.70
  -4 -12  -1   24.60    8.90
   4  12  -1   11.80   12.70
   4 -12   1   13.90    8.00
  -4 -12  -1   16.70    8.00
  -4 -12  -1   17.60   12.70
   4 -12  -1   52.99    9.20
  -4 -12   1   40.30    8.10
   4  12   1   36.30    9.20
  -4 -12   1   34.00   14.20
  -4 -12   1   35.70    8.70
   5 -12   1  103.99   10.70
  -5 -12  -1   86.99   10.40
   5 -12   1  113.19   12.40
  -5 -12  -1  104.29   11.50
  -5 -12  -1  105.59   15.90
  -5 -12   1  118.59   11.50
  -5 -12   1  115.49   15.90
   5 -12  -1   97.39   11.30
   5 -12  -1   96.89   11.20
  -5 -12   1  110.29   12.20
   0 -13  -1  756.32   21.50
   0  13   1  784.42   20.40
   0  13   1  762.72   22.50
   0 -13   1  751.12   21.00
   0 -13   1  742.43   21.00
   0  13  -1  761.22   20.10
   0 -13  -1  777.62   21.10
  -1  13   1   77.59    7.70
   1  13  -1   77.99    8.20
  -1 -13  -1   61.29   10.10
  -1 -13  -1   91.59    8.70
   1 -13   1   95.19    8.30
  -1  13  -1   51.19    7.60
  -1 -13   1   53.99    9.70
   1  13   1   59.09    6.20
   1  13   1   53.49    8.50
  -1 -13   1   46.80    7.00
   1 -13  -1   49.00    7.60
   2 -13   1   60.39    7.70
  -2  13   1   84.49    9.50
   2  13  -1   62.99    8.90
  -2 -13  -1   78.99    9.10
  -2 -13  -1   88.19   12.30
   2 -13  -1   69.49    8.70
  -2 -13   1   79.89    8.70
  -2 -13   1   63.59   11.90
   2  13   1   55.49    8.10
  -3 -13  -1  355.16   17.00
  -3 -13  -1  336.97   19.50
   3 -13   1  342.27   15.20
   3  13  -1  362.26   16.00
   3 -13  -1  283.87   15.70
  -3 -13   1  317.57   15.80
   3  13   1  332.57   15.80
  -3 -13   1  287.87   18.80
  -4 -13  -1  245.78   18.40
   4 -13   1  212.28   15.10
  -4 -13  -1  244.68   17.00
   4  13   1  259.57   15.70
   4 -13  -1  225.58   15.80
  -4 -13   1  220.28   16.60
  -4 -13   1  232.28   16.50
   5 -13   1   25.90    9.70
  -5 -13  -1   40.00   15.10
  -5 -13  -1   36.00   10.40
   5 -13   1   42.30    9.90
   5 -13  -1   74.59   11.80
   5 -13  -1   66.59   10.90
  -5 -13   1   88.79   17.70
  -5 -13   1   57.69   11.80
   0  14   1  691.33   19.30
   0 -14   1  671.93   20.40
   0  14  -1  681.33   18.80
   0 -14  -1  676.43   21.00
   1 -14   1  727.63   21.20
  -1  14   1  728.13   20.40
  -1 -14  -1  698.03   21.40
   1  14  -1  710.83   21.90
  -1 -14  -1  685.23   22.60
  -1 -14   1  602.04   20.70
   1  14   1  629.64   20.70
  -1 -14   1  621.64   19.50
   1 -14  -1  616.44   20.00
  -2 -14  -1  143.29   13.60
   2  14  -1  169.58   13.20
   2 -14   1  152.88   10.10
  -2  14   1  146.09   10.40
  -2 -14  -1  146.59   10.60
  -2 -14   1  202.48   15.90
   2  14   1  190.38   14.40
  -2 -14   1  204.08   14.20
   2 -14  -1  179.88   13.80
   3  14  -1  141.69   11.30
   3 -14   1  149.99   10.60
  -3 -14  -1  104.69   13.80
  -3 -14  -1  122.39   11.90
  -3 -14  -1  152.48   12.30
  -3 -14   1  157.58   15.20
   3  14   1  161.28   11.80
   3 -14  -1  126.99   10.40
  -3 -14   1  140.59   10.70
  -4 -14  -1   75.29   15.00
   4 -14   1   82.79    9.90
  -4 -14  -1  110.69   12.40
   4 -14  -1   73.09   10.40
   4  14   1   66.89   10.50
  -4 -14   1   56.99   14.40
  -4 -14   1   65.59   10.90
  -5 -14  -1   28.50   24.70
  -5 -14  -1   21.90   10.80
   5 -14   1   39.80   10.00
  -5 -14   1   31.40   17.50
   5 -14  -1   33.40   10.60
  -5 -14   1   28.90   15.60
   0 -15  -1  102.59    9.60
   0  15  -1  106.69    8.50
   0 -15   1   98.79    9.20
   0  15   1  108.19    8.90
   1 -15   1   33.70    7.60
  -1  15   1   28.20    7.90
  -1 -15  -1   46.30   10.30
  -1 -15  -1   24.90    8.10
   1  15  -1   38.30    9.20
   1  15   1   33.50    9.20
  -1 -15   1   16.70   10.30
  -1 -15   1   26.20    7.90
   1 -15  -1   16.20    7.60
   2 -15   1  309.17   15.70
   2  15  -1  301.17   16.30
  -2 -15  -1  321.77   18.40
  -2 -15  -1  308.67   16.20
  -2 -15   1  354.16   16.60
   2  15   1  338.17   17.00
  -2 -15   1  325.07   20.30
   2 -15  -1  336.07   16.50
  -3 -15  -1  272.27   20.00
   3 -15   1  241.98   15.20
   3  15  -1  217.28   15.30
  -3 -15  -1  258.27   16.80
   3 -15  -1  253.57   16.00
  -3 -15   1  284.47   17.10
  -3 -15   1  252.87   16.60
  -3 -15   1  313.87   22.40
   3  15   1  312.97   16.80
   4 -15   1    8.80    8.60
  -4 -15  -1   -6.80   15.20
  -4 -15  -1    0.60   10.60
   4  15   1    0.80   10.20
  -4 -15   1  -10.00   13.70
   4 -15  -1   -5.10    8.70
  -4 -15   1    0.40    8.80
   0 -16   1  173.48   13.50
   0  16   1  170.18   12.30
   0 -16  -1  176.78   11.90
  -1 -16  -1  124.29   12.20
  -1  16   1  109.29   10.30
   1 -16   1  125.79   10.10
  -1 -16  -1  104.49   10.20
   1 -16  -1   95.39   10.00
  -1 -16   1   72.69    9.30
   1  16   1   79.29   10.00
  -1 -16   1   82.49   11.90
  -2 -16  -1  296.07   20.70
   2  16  -1  280.87   17.00
  -2 -16  -1  267.57   16.40
   2 -16   1  304.77   16.00
  -2 -16   1  206.98   16.00
   2  16   1  233.58   16.30
  -2 -16   1  225.58   15.10
   2 -16  -1  225.68   15.90
  -3 -16  -1   45.50   13.50
   3 -16   1   57.19    9.40
  -3 -16  -1   49.10   10.40
   3  16  -1   72.09   10.70
   3 -16  -1   46.40    9.90
  -3 -16   1   58.59   10.50
  -3 -16   1   66.99   14.00
   3  16   1   60.39   10.80
  -4 -16  -1   66.99   16.80
  -4 -16  -1   45.30   12.20
   4 -16   1   46.50   10.00
   4 -16  -1   76.69   11.10
  -4 -16   1   95.49   12.60
  -4 -16   1   65.39   15.50
   0 -17  -1  132.19   10.80
   0 -17   1  151.58   10.80
  -1 -17  -1   65.39    9.90
   1 -17   1   66.59    9.40
  -1  17   1   64.19    9.80
   1 -17  -1   74.79    9.70
   1  17   1   67.29   11.10
  -1 -17   1   89.19   10.10
   2  17  -1   39.50   10.50
   2 -17   1   34.40    9.10
  -2 -17  -1   57.69   10.40
  -2 -17  -1   43.00   12.50
  -2 -17   1   19.90    9.20
   2 -17  -1   21.10    9.10
   2  17   1   12.90   10.20
  -2 -17   1   41.30   13.40
   3  17  -1   -7.80    9.30
  -3 -17  -1    0.90   14.60
   3 -17   1    5.20    8.40
  -3 -17   1   24.00    9.60
   3 -17  -1   30.00    9.90
  -3 -17   1   25.10   15.30
   3  17   1   24.70   10.80
   0 -18   1  214.78   15.50
   0 -18  -1  199.68   15.80
   1 -18   1  137.19   11.00
  -1 -18  -1  123.49   11.40
   1 -18  -1   96.99   10.90
  -1 -18   1   97.39   11.00
  -2 -18  -1  155.88   12.60
  -2 -18  -1  144.79   15.70
   2  18  -1  206.78   14.00
   2 -18   1  182.18   12.50
  -2 -18   1  155.78   12.40
   2  18   1  147.79   13.00
  -2 -18   1  164.08   15.60
   2 -18  -1  152.08   12.40
  -3 -18  -1   94.09   16.40
   3 -18   1   92.19   10.70
  -3 -18   1   91.99   12.00
  -3 -18   1  101.89   16.20
   3 -18  -1   92.99   11.20
   0 -19   1   32.20    9.60
   0 -19  -1   35.10    9.90
   1 -19   1   23.00    8.90
  -1 -19  -1    8.00    9.20
  -1 -19   1   27.30    9.70
   1 -19  -1   24.70    9.80
   2 -19   1   23.20    9.50
  -2 -19  -1   28.10   10.80
  -2 -19   1   44.90   10.50
   2 -19  -1   27.20    9.80
   0 -20  -1  133.49   12.40
   0 -20   1  113.09   11.50
   1 -20   1   60.99   10.20
  -1 -20  -1   61.89   10.90
   1 -20  -1   57.99   10.70
  -1 -20   1   82.49   11.10
   0   0  -2 1080.49   21.70
   0   0   2 1118.29   21.80
   0   0   2 1076.29   21.70
   0   0   2 1111.19   21.90
   0   0   2 1076.59   21.70
  -1   0   2  625.74   13.70
  -1   0   2  565.64   13.30
  -1   0  -2  628.44   13.90
   1   0  -2  632.04   13.90
   1   0   2  626.64   14.00
   1   0  -2  634.44   13.00
  -1   0   2  635.94   14.00
   1   0   2  644.44   13.70
  -1   0  -2  628.04   13.50
  -1   0  -2  643.34   14.00
  -1   0   2  638.84   13.80
   2   0  -2 2034.20   42.20
  -2   0   2 2018.80   41.90
  -2   0  -2 2048.40   41.90
  -2   0  -2 2078.99   42.10
  -2   0   2 2036.10   42.00
   2   0  -2 2050.89   41.50
   2   0   2 2128.19   42.40
   2   0   2 2023.00   42.00
  -2   0  -2 2031.90   42.00
  -2   0   2 2022.00   42.00
   3   0  -2  323.77   11.20
  -3   0   2  326.87   10.60
   3   0   2  340.27   11.20
  -3   0  -2  331.07   10.80
   3   0   2  342.17   11.10
  -3   0  -2  337.97   10.80
  -3   0  -2  326.17   11.20
  -3   0   2  343.37   11.80
   3   0  -2  334.87    9.90
  -3   0   2  323.27   10.40
  -4   0  -2  269.27   12.00
   4   0  -2  277.67   12.30
   4   0   2  283.57   12.00
  -4   0  -2  277.37   11.10
  -4   0   2  266.67   11.50
   4   0   2  279.37   12.00
   4   0  -2  282.67   10.40
  -4   0  -2  277.07   11.80
  -4   0   2  270.37   12.10
  -4   0   2  289.67   12.50
  -5   0  -2  496.75   17.40
   5   0   2  491.75   17.30
  -5   0  -2  439.46   19.20
  -5   0   2  435.86   18.90
  -5   0   2  459.55   16.50
  -5   0  -2  465.05   16.70
   5   0   2  461.85   16.80
  -5   0   2  488.35   16.90
   6   0   2    3.30    8.80
  -6   0  -2    2.50   10.20
  -6   0   2   16.60    9.50
  -6   0   2    5.60    9.20
  -7   0   2   64.79   11.70
  -7   0  -2   80.69   13.20
   0   1   2   21.00    2.50
   0   1   2   22.00    2.20
   0  -1  -2   33.80    2.40
   0   1   2   18.00    2.20
   0  -1  -2   22.90    2.30
   1   1  -2  339.07    8.80
   1  -1   2  359.06    9.00
  -1   1   2  343.67    8.70
  -1   1   2  342.57    8.80
   1   1  -2  343.67    7.90
  -1  -1  -2  352.76    9.40
  -1  -1  -2  349.37    8.80
  -1  -1  -2  361.16    9.00
   1  -1   2  357.76    8.40
  -1   1   2  348.57    8.80
  -1   1   2  346.47    8.30
  -1  -1   2  462.25    9.70
  -1  -1   2  459.15   10.80
  -1   1  -2  447.16   10.50
   1  -1  -2  465.35   11.00
  -1  -1   2  452.75   10.90
  -1   1  -2  459.25   10.40
  -1   1  -2  453.95   10.20
   1   1   2  465.45   10.70
   1   1   2  469.15   10.90
  -1  -1   2  455.25   10.80
  -2   1   2 2176.78   44.30
  -2  -1  -2 2158.08   44.30
   2   1  -2 2146.59   44.50
  -2  -1  -2 2152.08   44.60
   2  -1   2 2191.18   44.30
   2   1  -2 2194.28   43.70
  -2   1   2 2178.58   43.90
  -2  -1  -2 2104.19   44.30
   2  -1   2 2146.09   44.50
  -2   1   2 2181.78   44.20
  -2  -1   2 2226.88   45.50
  -2  -1   2 2241.78   45.50
   2   1   2 2255.27   45.70
   2  -1  -2 2239.48   45.70
  -2   1  -2 2221.08   45.40
   2   1   2 2257.07   45.70
  -2   1  -2 2216.98   45.10
   2  -1  -2 2192.48   45.00
  -2   1  -2 2187.58   45.20
  -2  -1   2 2190.58   45.60
   3   1  -2  311.27   10.80
  -3   1   2  309.17   10.20
  -3   1   2  313.87    9.60
  -3  -1  -2  315.07   10.10
  -3  -1  -2  302.07   10.60
   3   1  -2  304.27    9.60
  -3  -1  -2  317.77   11.50
   3  -1   2  302.87   10.40
  -3   1   2  309.97   11.30
   3  -1   2  319.87   11.00
  -3   1  -2  345.97   10.60
  -3  -1   2  351.56   11.00
   3  -1  -2  348.87   11.10
   3  -1  -2  344.77   10.20
   3   1   2  354.06   11.50
  -3   1  -2  331.17   10.80
  -3   1  -2  349.96   10.90
  -3  -1   2  341.87   11.40
   3   1   2  345.47   11.40
  -3  -1   2  354.26   11.30
  -4   1   2  385.06   13.40
   4   1  -2  371.96   13.80
  -4  -1  -2  374.36   14.20
   4  -1   2  350.36   13.40
  -4   1   2  336.57   12.70
   4  -1   2  368.56   13.40
  -4  -1  -2  379.46   14.40
  -4   1   2  359.66   13.70
   4   1  -2  377.16   12.30
  -4  -1  -2  354.36   13.40
  -4  -1   2  492.35   15.90
  -4  -1   2  487.65   15.70
   4   1   2  496.45   15.70
  -4   1  -2  482.75   15.00
   4  -1  -2  497.35   14.20
  -4  -1   2  461.55   15.50
   4  -1  -2  488.95   15.70
  -4   1  -2  490.95   15.10
   4   1   2  486.25   15.50
  -4   1  -2  502.35   15.20
  -5  -1  -2  432.36   15.80
   5  -1   2  451.95   16.50
  -5  -1  -2  411.96   17.40
  -5   1   2  427.86   17.00
  -5   1   2  470.35   17.50
   5  -1   2  444.46   16.80
  -5  -1  -2  443.96   16.30
  -5   1  -2  368.06   15.00
   5   1   2  333.97   15.50
  -5  -1   2  369.16   16.60
  -5   1  -2  366.06   14.30
   5  -1  -2  387.06   14.30
   5   1   2  368.86   13.90
  -5  -1   2  343.77   15.80
  -5  -1   2  363.26   14.90
   5   1   2  344.47   15.00
  -6   1   2   12.60    9.70
  -6  -1  -2   10.80    9.30
  -6  -1  -2   10.90    9.60
   6  -1   2    1.90    8.80
  -6   1   2   18.80   10.30
  -6   1  -2   16.20   10.10
  -6  -1   2   20.60    8.90
  -6  -1   2  -11.00   10.30
  -7  -1  -2   21.80   12.80
  -7   1   2   57.79   12.30
  -7  -1   2   36.00   17.40
  -7  -1   2   28.00   10.50
  -7   1  -2   22.90   11.70
   0  -2   2   64.79    2.60
   0  -2   2   64.19    3.50
   0   2   2   84.79    4.90
   0   2   2   76.89    5.30
   0  -2   2   72.49    3.50
   0  -2  -2   70.89    5.00
   0  -2  -2   87.69    4.60
   1  -2   2  305.77    7.40
  -1   2   2  293.47    7.70
  -1   2   2  307.07    8.60
   1   2  -2  269.37    7.90
  -1  -2  -2  299.87    9.80
  -1  -2  -2  285.67    7.80
  -1   2   2  288.97    8.30
   1   2  -2  286.17    7.30
  -1  -2  -2  293.87    8.50
  -1  -2   2  200.78    7.00
  -1  -2   2  193.68    6.40
  -1   2  -2  184.98    5.40
   1  -2  -2  188.08    6.90
   1   2   2  195.08    6.40
  -1   2  -2  189.48    5.90
  -1  -2   2  198.58    6.90
  -1   2  -2  189.78    5.20
   1   2   2  186.08    6.80
   1   2   2  195.18    7.70
  -2   2   2  780.92   17.90
  -2  -2  -2  779.82   17.90
  -2   2   2  790.12   17.90
   2   2  -2  777.92   17.30
  -2  -2  -2  786.42   19.00
  -2   2   2  781.62   16.90
  -2   2   2  781.02   17.80
  -2  -2  -2  785.92   18.20
   2   2  -2  776.02   18.10
   2  -2   2  812.92   18.50
   2  -2   2  797.82   17.80
  -2  -2   2  687.53   16.20
  -2  -2   2  693.03   16.90
   2   2   2  716.23   15.80
  -2   2  -2  687.93   16.10
   2  -2  -2  695.23   16.60
  -2   2  -2  702.63   15.40
   2   2   2  710.73   16.70
  -2   2  -2  697.33   15.90
   2   2   2  719.53   16.50
  -2  -2   2  721.43   17.00
   3   2  -2  762.02   17.80
  -3   2   2  771.22   18.40
  -3  -2  -2  769.62   19.00
  -3   2   2  746.13   18.30
   3   2  -2  771.92   18.90
   3  -2   2  759.12   18.60
   3  -2   2  757.42   19.00
  -3   2   2  755.72   17.40
  -3  -2  -2  752.62   18.40
  -3  -2  -2  768.42   19.00
  -3   2  -2  729.03   17.10
   3   2   2  741.93   17.30
   3   2   2  742.13   18.30
  -3   2  -2  707.83   17.30
   3   2   2  710.43   17.90
  -3  -2   2  723.23   18.10
  -3  -2   2  730.33   18.20
  -3  -2   2  713.13   18.20
   3  -2  -2  752.52   17.40
  -3   2  -2  722.43   17.60
   3  -2  -2  743.83   18.40
   4  -2   2  108.29    7.90
  -4  -2  -2  118.89    9.40
   4   2  -2  116.19    9.80
  -4  -2  -2  145.29   10.60
  -4   2   2  132.29    8.90
   4  -2   2  133.59    8.40
  -4  -2  -2  102.89    8.10
   4   2  -2  119.89    8.90
  -4   2   2  136.09    9.60
  -4   2   2  130.59    9.10
   4   2   2  207.48    9.50
  -4  -2   2  190.98   11.50
   4  -2  -2  174.28    9.90
   4   2   2  188.68   11.10
  -4  -2   2  191.48   11.30
  -4   2  -2  199.18   11.30
  -4   2  -2  184.58    9.40
  -4   2  -2  198.98    9.60
   4   2   2  220.38   11.40
   4  -2  -2  177.48   10.90
  -4  -2   2  187.48   11.70
  -5  -2  -2  205.98   12.90
   5  -2   2  195.18   12.60
  -5  -2  -2  172.28   11.80
  -5   2   2  196.88   12.20
  -5   2   2  198.08   13.80
   5  -2   2  178.48   12.70
  -5  -2  -2  185.88   12.30
   5   2   2  120.69    9.80
   5   2   2  107.79   11.60
  -5  -2   2  120.59    9.60
  -5  -2   2  146.59   11.40
  -5  -2   2  131.29   10.30
  -5   2  -2  146.09   10.00
  -5   2  -2  125.29    9.70
   5  -2  -2  126.39    8.70
  -6  -2  -2  335.67   18.80
  -6  -2  -2  325.57   17.70
  -6   2   2  368.96   17.90
  -6   2   2  325.97   17.80
   6  -2   2  319.97   16.50
  -6  -2   2  325.77   17.80
  -6  -2   2  320.97   17.20
  -6   2  -2  302.47   17.60
  -7   2   2   38.80   12.00
  -7   2  -2   38.00   11.90
  -7  -2   2   44.90   10.90
   0   3   2 1984.80   40.60
   0  -3   2 1961.90   40.30
   0  -3  -2 2041.60   40.90
   0  -3   2 2020.90   39.90
   0  -3  -2 2027.30   40.40
   0   3   2 2033.40   40.60
   0   3   2 1984.30   40.90
   1   3  -2 3280.27   64.89
  -1   3   2 3299.17   65.29
  -1  -3  -2 3226.28   65.39
   1  -3   2 3345.27   64.79
  -1  -3  -2 3251.67   64.99
  -1   3   2 3250.27   65.39
  -1   3   2 3269.47   64.69
  -1  -3  -2 3205.58   65.69
  -1   3  -2 3459.05   68.89
   1   3   2 3539.35   69.09
  -1   3  -2 3466.55   68.79
  -1  -3   2 3431.96   69.19
  -1  -3   2 3500.05   69.29
  -1  -3   2 3546.15   69.89
   1   3   2 3469.55   69.69
   1  -3  -2 3491.15   69.59
   1   3   2 3407.66   69.59
  -2  -3  -2   21.50    4.20
  -2   3   2   27.20    4.70
   2   3  -2   42.00    4.20
   2  -3   2   21.00    4.30
   2   3  -2   29.50    2.20
  -2  -3  -2   29.30    6.50
  -2   3   2   29.10    2.60
   2   3  -2   30.90    4.20
  -2  -3  -2   27.20    4.80
   2  -3   2   31.00    3.90
  -2   3   2   28.60    3.80
  -2   3   2   31.10    4.50
   2   3   2   -3.30    3.00
  -2   3  -2    0.30    3.30
   2   3   2    4.80    4.40
  -2  -3   2   -1.70    3.70
   2  -3  -2    1.40    3.80
  -2   3  -2   -0.80    2.30
  -2  -3   2    4.00    5.00
  -2   3  -2    0.40    3.10
  -2  -3   2    4.50    4.50
   2   3   2   11.80    4.00
   3   3  -2  599.74   16.10
   3  -3   2  624.84   16.50
  -3  -3  -2  595.84   15.80
   3  -3   2  619.44   15.80
  -3  -3  -2  612.04   17.40
   3   3  -2  611.94   15.30
  -3  -3  -2  616.94   16.40
  -3   3   2  592.14   15.50
  -3   3   2  582.54   14.10
  -3   3   2  599.44   15.70
  -3  -3   2  657.73   18.00
   3  -3  -2  653.73   17.20
   3   3   2  660.03   16.00
   3   3   2  674.63   17.60
  -3   3  -2  672.43   16.60
  -3   3  -2  668.33   15.40
  -3   3  -2  674.33   16.70
   3  -3  -2  684.23   16.70
  -3  -3   2  687.63   17.00
  -3  -3   2  696.83   17.40
   3   3   2  675.33   17.60
  -4  -3  -2  397.16   14.00
   4   3  -2  379.46   13.30
  -4  -3  -2  384.86   16.40
  -4   3   2  384.66   13.30
   4  -3   2  399.46   14.20
  -4  -3  -2  401.06   13.70
   4  -3   2  394.76   13.80
  -4   3   2  378.76   14.00
  -4  -3   2  357.96   14.00
  -4   3  -2  361.66   13.40
  -4  -3   2  378.16   14.20
   4   3   2  357.36   14.00
  -4   3  -2  363.46   13.00
   4  -3  -2  352.76   13.60
   4   3   2  363.26   14.10
   4   3   2  371.66   11.40
  -4  -3   2  362.96   14.00
   4  -3  -2  382.36   12.60
   5  -3   2   78.79    8.70
  -5   3   2   96.09    9.60
  -5  -3  -2   74.89    8.90
   5  -3   2   81.49    9.30
  -5  -3  -2   73.79   10.50
  -5   3   2   70.79    8.50
  -5  -3  -2   79.49    9.10
  -5  -3   2   54.39   10.00
  -5  -3   2   80.29    8.90
  -5  -3   2   53.49    8.90
  -5   3  -2   66.49    9.10
   5   3   2   75.69    9.30
   5  -3  -2   64.69   10.00
   5  -3  -2   68.99    8.00
  -6   3   2   61.29    9.90
  -6   3   2   62.79    9.70
   6  -3   2   65.39    9.80
  -6  -3  -2   44.60   11.30
  -6  -3  -2   41.60    9.60
  -6  -3   2   65.99   10.80
  -6  -3   2   62.09   10.10
  -6   3  -2   78.99    9.90
  -6  -3   2   66.69   20.10
  -7   3   2   -2.60   10.60
  -7  -3   2    8.90   10.20
  -7   3  -2   -2.30   10.40
   0   4  -2   61.39    4.40
   0  -4  -2   45.00    4.20
   0  -4  -2   64.09    4.90
   0  -4   2   51.99    3.30
   0   4   2   52.39    4.70
   0  -4   2   50.89    3.60
   0  -4   2   51.29    3.20
   0   4   2   62.09    4.40
   0   4   2   55.29    4.80
   0   4  -2   54.29    3.40
  -1   4   2  227.78    8.40
  -1   4   2  235.48    7.30
   1   4  -2  221.58    7.30
  -1  -4  -2  222.88    8.40
  -1  -4  -2  235.58    7.00
  -1   4   2  222.48    6.00
   1  -4   2  223.08    6.70
  -1  -4  -2  218.98    9.50
   1  -4   2  223.98    5.50
   1   4  -2  214.08    5.10
   1   4   2  110.89    6.60
  -1  -4   2  106.29    5.60
  -1  -4   2  105.69    4.20
   1   4   2  110.99    5.40
  -1  -4   2  111.49    7.30
  -1   4  -2  102.19    4.60
   1   4   2  106.99    6.70
   1  -4  -2  112.59    6.70
  -1  -4   2  106.99    5.60
   2   4  -2  174.08    4.60
  -2  -4  -2  174.88    7.30
  -2   4   2  181.88    6.80
  -2  -4  -2  163.88    7.60
   2  -4   2  188.98    7.20
  -2   4   2  181.48    8.60
  -2   4   2  171.48    4.80
  -2   4   2  183.18    7.20
   2   4  -2  177.98    7.70
  -2  -4  -2  195.08    9.90
   2   4  -2  172.38    7.50
   2   4   2  273.47    8.20
   2   4   2  271.47    9.20
  -2  -4   2  300.17    9.00
  -2   4  -2  277.87    8.30
  -2   4  -2  283.07    8.10
   2  -4  -2  276.47    9.30
   2   4   2  299.37   10.10
  -2  -4   2  281.77   10.10
  -2  -4   2  262.27    9.30
   3  -4   2  550.54   14.90
  -3   4   2  518.65   12.50
  -3  -4  -2  552.14   17.30
  -3  -4  -2  533.35   14.90
  -3   4   2  564.04   14.50
   3  -4   2  547.85   15.20
  -3  -4  -2  551.84   14.90
   3   4  -2  542.85   12.30
  -3   4   2  550.54   14.60
   3   4  -2  536.75   15.10
   3   4  -2  549.74   14.60
  -3   4  -2  414.66   10.30
   3   4   2  439.96   13.60
  -3  -4   2  449.56   14.10
   3  -4  -2  449.86   13.40
   3   4   2  449.26   14.10
  -3  -4   2  425.86   13.80
  -3  -4   2  436.46   12.90
   3   4   2  446.46   11.60
  -3   4  -2  428.16   12.40
  -3   4  -2  426.16   12.20
   4  -4   2  625.04   18.20
  -4   4   2  663.03   18.10
  -4  -4  -2  660.53   18.60
  -4  -4  -2  664.73   21.20
  -4   4   2  649.54   17.90
   4   4  -2  667.63   18.20
   4  -4   2  648.94   18.60
  -4  -4  -2  652.13   18.50
   4  -4  -2  649.24   18.20
  -4  -4   2  657.63   18.50
  -4   4  -2  673.63   17.70
   4   4   2  654.23   18.70
  -4  -4   2  643.64   20.30
  -4  -4   2  670.33   19.90
   4  -4  -2  660.23   18.40
  -4   4  -2  657.73   18.00
   4   4   2  653.93   16.70
   4   4   2  677.13   19.50
  -5   4   2    5.10    7.20
   5  -4   2   12.30    7.60
  -5  -4  -2   17.60    8.40
  -5  -4  -2   14.70    9.80
  -5  -4  -2   17.70    8.20
  -5   4   2    7.70    7.80
   5  -4   2   15.40    7.90
  -5  -4   2   29.00   10.50
   5  -4  -2   25.90    8.20
   5  -4  -2   32.00    7.20
   5   4   2   29.90    9.10
  -5   4  -2   33.50    8.30
  -5  -4   2   31.90    8.90
  -5  -4   2   20.20    9.60
  -6   4   2  155.18   12.20
   6  -4   2  141.59   11.60
  -6  -4  -2  159.78   12.70
  -6  -4  -2  146.39   13.30
  -6  -4  -2  169.38   14.60
   6  -4   2  144.79   11.60
  -6  -4   2  148.99   14.30
  -6  -4   2  151.18   13.60
  -6  -4   2  125.79   12.50
  -6   4  -2  148.09   12.20
   0  -5  -2  269.27    8.50
   0  -5   2  267.27    7.70
   0   5  -2  257.57    7.80
   0   5   2  271.77    9.50
   0   5   2  269.27    8.70
   0  -5   2  241.68    7.60
   0  -5  -2  266.77    9.20
   0   5   2  275.27    8.60
   0  -5   2  258.07    6.40
   0   5  -2  265.77    7.50
  -1   5   2  863.51   19.20
  -1  -5  -2  863.51   18.60
  -1  -5  -2  880.11   19.60
   1   5  -2  786.02   17.70
   1   5  -2  872.81   19.10
   1  -5   2  859.01   17.80
  -1   5   2  905.41   19.90
  -1   5   2  873.81   17.80
  -1  -5  -2  882.51   20.10
   1  -5   2  890.21   18.80
  -1   5  -2  668.33   14.70
   1  -5  -2  703.53   16.20
   1   5   2  654.33   15.20
   1  -5  -2  655.53   14.20
   1   5   2  697.43   16.30
   1   5   2  668.43   16.20
  -1  -5   2  673.63   15.00
  -1  -5   2  664.93   15.10
  -2  -5  -2   11.30    4.00
  -2  -5  -2   12.10    4.40
   2   5  -2    6.40    1.70
   2   5  -2    6.20    3.80
  -2   5   2    3.00    4.30
   2   5  -2    3.10    4.00
  -2  -5  -2    4.70    6.80
   2  -5   2    2.70    3.50
  -2   5   2    5.80    3.40
  -2   5   2    9.20    4.50
   2   5   2    7.80    3.30
  -2   5  -2    4.30    3.10
  -2  -5   2    9.10    5.90
   2   5   2    3.90    5.70
  -2  -5   2    3.30    4.30
   2   5   2   11.30    4.10
  -2   5  -2    5.50    3.40
  -2  -5   2    2.90    4.30
   2  -5  -2    7.40    4.30
   3  -5   2  210.08   10.70
  -3   5   2  220.98    8.80
   3   5  -2  213.08   10.00
   3  -5   2  233.58    9.50
   3   5  -2  199.78    5.90
  -3   5   2  221.88    9.70
  -3  -5  -2  212.98   10.30
  -3  -5  -2  202.58   12.00
   3   5  -2  191.28   13.70
  -3  -5  -2  207.68    9.70
   3   5   2  122.99    8.60
  -3  -5   2  100.99    8.10
   3  -5  -2  125.69    8.70
  -3   5  -2  127.19    7.30
   3   5   2  128.19    9.00
  -3   5  -2  121.59    7.40
   3   5   2  120.99    6.80
  -3  -5   2  141.09    8.90
  -3  -5   2  133.29    9.50
  -4  -5  -2  216.28   11.40
  -4  -5  -2  209.28   12.50
  -4  -5  -2  197.48   14.00
   4   5  -2  200.48   11.90
  -4   5   2  195.08   10.50
   4  -5   2  198.88   11.50
  -4   5   2  215.78   10.80
   4  -5   2  194.38   11.00
   4  -5  -2  275.97   11.90
   4   5   2  245.38   14.20
  -4   5  -2  257.97   11.40
  -4   5  -2  263.27   11.70
   4  -5  -2  289.57   12.80
   4   5   2  273.67   14.80
  -4  -5   2  269.17   12.30
  -4  -5   2  281.87   14.10
  -4  -5   2  281.97   13.90
  -5   5   2  324.97   14.10
  -5  -5  -2  298.07   16.00
   5  -5   2  314.77   15.20
  -5  -5  -2  331.57   16.40
  -5  -5  -2  321.97   18.90
  -5   5   2  304.77   15.00
   5  -5   2  300.57   14.80
   5  -5  -2  266.97   14.20
  -5  -5   2  317.57   18.30
   5  -5  -2  297.27   15.40
   5   5   2  297.67   16.10
  -5   5  -2  333.47   13.20
  -5  -5   2  296.67   15.20
  -5  -5   2  296.77   14.60
   6  -5   2   73.29   10.10
  -6  -5  -2   85.99   11.80
  -6  -5  -2   85.99   11.20
  -6  -5  -2   92.59   13.90
   6  -5   2   92.99   10.70
  -6   5   2   78.69   10.50
  -6  -5   2   75.89   11.30
  -6  -5   2   64.99   12.90
  -6  -5   2   92.09   10.70
  -6   5  -2   77.79   10.60
   0   6  -2    4.10    3.40
   0  -6   2    1.90    2.00
   0  -6   2    1.80    3.30
   0   6   2    3.70    4.20
   0   6   2    4.70    4.30
   0  -6   2    0.30    3.30
   0  -6   2   -1.00    3.10
   0   6   2    1.40    4.00
   0  -6  -2   -2.90    4.40
   0  -6  -2   -2.90    4.50
   0   6  -2   -3.50    3.10
  -1   6   2 1225.98   26.60
  -1  -6  -2 1217.08   25.50
   1   6  -2 1213.18   26.40
   1  -6   2 1218.88   25.00
  -1  -6  -2 1241.48   27.20
   1  -6   2 1223.48   26.00
  -1  -6  -2 1242.68   26.80
  -1   6   2 1254.57   27.00
   1   6  -2 1197.88   24.90
  -1   6   2 1220.78   24.60
  -1  -6   2 1452.75   30.10
  -1   6  -2 1420.46   29.50
  -1  -6   2 1426.96   30.80
   1  -6  -2 1412.66   29.10
   1  -6  -2 1461.45   30.90
  -1  -6   2 1436.26   29.60
   1   6   2 1439.96   30.90
  -1  -6   2 1385.36   30.20
   1   6   2 1413.46   31.00
   1   6   2 1457.75   30.00
   2   6  -2  362.06   11.00
  -2   6   2  388.36    9.70
   2   6  -2  377.86   11.00
  -2  -6  -2  385.36   11.60
  -2  -6  -2  375.96   11.00
   2  -6   2  379.16   10.90
  -2  -6  -2  379.36   14.30
   2   6  -2  372.96    8.30
  -2   6   2  405.86   11.00
  -2   6   2  404.76   12.40
  -2  -6   2  357.26   11.20
   2   6   2  345.17   11.60
   2   6   2  360.26   10.00
  -2  -6   2  359.66   11.00
  -2   6  -2  340.37    9.30
  -2   6  -2  373.26   10.10
   2  -6  -2  367.36   11.40
  -2  -6   2  357.86   12.20
   2   6   2  373.26   11.70
  -3  -6  -2  296.77   11.30
  -3  -6  -2  296.87   13.80
   3   6  -2  289.17   11.40
  -3  -6  -2  303.97   11.60
  -3   6   2  292.47    9.70
   3  -6   2  285.27   10.70
  -3   6   2  276.17   11.10
   3   6   2  235.08   11.00
   3   6   2  248.58   12.70
  -3   6  -2  252.97    9.50
   3  -6  -2  271.67   11.20
  -3  -6   2  264.37   13.60
  -3  -6   2  257.77   11.50
  -3   6  -2  253.27    8.90
   3   6   2  266.97    8.80
  -3  -6   2  248.58   10.30
  -4   6   2  686.63   18.70
   4  -6   2  685.03   20.10
  -4   6   2  677.83   18.20
  -4  -6  -2  684.83   20.00
  -4  -6  -2  665.93   19.50
  -4  -6  -2  639.84   21.60
   4  -6   2  687.23   19.10
   4   6  -2  675.03   19.10
  -4  -6   2  742.93   22.90
   4  -6  -2  680.43   20.40
   4   6   2  708.73   21.00
  -4   6  -2  700.83   18.60
  -4  -6   2  704.23   20.90
  -4  -6   2  711.13   19.80
   4  -6  -2  718.73   19.70
  -5  -6  -2   -1.70    8.80
  -5   6   2   11.20    7.60
   5  -6   2    7.90    8.30
   5  -6   2    1.80    7.50
  -5  -6  -2   19.90    8.40
  -5  -6  -2   15.50   10.80
   5  -6  -2   16.50    8.10
   5  -6  -2    7.90    7.50
  -5   6  -2   17.50    7.70
   5   6   2    0.90    9.10
  -5  -6   2    7.60    8.60
  -5  -6   2   10.00   11.10
  -5  -6   2   18.00    8.00
   6  -6   2   27.40    9.60
  -6  -6  -2   31.70   12.00
  -6   6   2   11.90    9.00
  -6  -6  -2   29.40    9.80
   6  -6   2   19.40    9.10
  -6  -6  -2   42.20   11.40
  -6  -6   2   68.09   11.30
  -6  -6   2   48.70   12.00
  -6   6  -2   45.40    9.30
  -6  -6   2   52.29   12.60
   0  -7  -2  109.79    7.80
   0   7   2  102.79    8.00
   0  -7   2   93.39    6.20
   0   7  -2  107.39    5.70
   0   7   2  103.09    6.50
   0  -7   2   92.99    3.70
   0  -7   2   98.09    6.40
   0   7  -2   94.79    6.40
   0  -7   2   93.89    6.10
   0  -7  -2   86.29    6.10
   0   7   2   82.89    6.00
   1   7  -2 1310.47   28.80
  -1  -7  -2 1375.46   29.40
   1   7  -2 1311.97   27.20
  -1   7   2 1296.17   26.30
  -1   7   2 1362.56   29.10
  -1  -7  -2 1343.87   29.70
   1  -7   2 1336.87   27.20
  -1  -7  -2 1322.87   29.10
   1  -7   2 1313.77   28.40
  -1   7   2 1338.97   29.00
  -1  -7  -2 1302.07   27.50
   1  -7  -2 1344.27   27.40
   1  -7  -2 1371.76   29.50
  -1  -7   2 1366.76   29.50
  -1  -7   2 1346.67   27.80
   1   7   2 1338.87   29.30
  -1  -7   2 1345.47   28.60
  -1  -7   2 1226.28   28.50
   1   7   2 1348.77   28.40
  -1   7  -2 1322.07   27.90
   1   7   2 1334.47   29.30
   2  -7   2   70.09    5.10
   2   7  -2   59.79    5.10
  -2   7   2   60.29    3.70
   2   7  -2   54.69    3.10
  -2  -7  -2   53.79    5.80
  -2  -7  -2   54.49    7.60
  -2   7   2   55.19    5.40
  -2   7   2   53.69    6.20
  -2  -7  -2   64.39    5.20
   2   7   2   14.70    4.70
  -2  -7   2   20.10    4.60
   2   7   2   21.70    4.10
   2  -7  -2   26.50    5.20
  -2   7  -2   28.20    3.90
  -2  -7   2   22.70    6.90
   2   7   2   23.50    5.80
  -2  -7   2   23.60    5.00
  -2   7  -2   25.60    3.20
  -3   7   2 1417.26   29.90
   3   7  -2 1406.06   31.30
  -3  -7  -2 1393.66   31.80
  -3  -7  -2 1348.37   31.10
  -3   7   2 1397.36   31.00
   3  -7   2 1369.46   31.10
  -3  -7  -2 1402.06   34.00
  -3  -7   2 1358.86   30.50
  -3   7  -2 1304.17   29.80
   3   7   2 1330.57   28.70
  -3   7  -2 1329.87   28.90
  -3  -7   2 1406.96   32.70
   3   7   2 1315.87   31.30
  -3  -7   2 1354.86   30.40
   3  -7  -2 1316.97   30.80
  -4   7   2  184.68   10.40
   4  -7   2  176.58   11.30
  -4  -7  -2  158.78   12.50
  -4   7   2  170.08   10.30
  -4  -7  -2  167.68   11.00
   4   7  -2  173.88   11.80
  -4  -7  -2  186.48   13.00
   4  -7   2  168.88   12.60
   4  -7  -2  148.39   11.20
   4  -7  -2  122.59    9.30
  -4   7  -2  136.29    9.90
   4   7   2  149.99   10.90
  -4  -7   2  145.19    9.60
  -4  -7   2  135.79   11.40
  -4  -7   2  151.68   10.80
  -5   7   2   70.39    8.40
  -5  -7  -2   51.69   12.00
  -5  -7  -2   83.39   10.60
   5  -7   2   68.89    8.80
   5  -7   2   74.39    9.80
  -5  -7  -2   79.49    9.60
  -5   7  -2   70.69    8.50
  -5  -7   2   78.49   13.30
   5  -7  -2   83.79    9.40
   5  -7  -2   74.39    9.80
  -5  -7   2   81.69   10.30
   5   7   2   60.69   10.50
  -5  -7   2   76.09   10.00
  -6  -7  -2   44.10   14.50
  -6  -7  -2   47.30   11.50
   6  -7   2   52.59   10.00
   6  -7   2   36.60    9.80
  -6  -7  -2   23.40   10.90
  -6  -7   2   45.50   11.20
  -6  -7   2   42.10   14.40
  -6  -7   2   28.70   11.70
   0   8   2    5.00    5.30
   0   8  -2    7.60    4.00
   0  -8   2    8.80    1.90
   0  -8   2    7.90    3.60
   0  -8  -2   14.50    4.90
   0   8   2   10.30    4.00
   0  -8   2    9.60    4.20
   0   8   2    7.40    5.20
   0   8  -2   10.60    3.70
   0  -8   2    9.10    3.80
   0  -8  -2    8.60    5.00
   1  -8   2  196.28    8.40
   1   8  -2  198.98    6.50
  -1  -8  -2  212.48    9.50
   1   8  -2  208.58    9.10
  -1  -8  -2  230.98   11.10
  -1   8   2  223.28    9.00
  -1  -8  -2  205.38   10.20
  -1  -8  -2  204.88    6.50
   1  -8   2  197.28    4.90
   1  -8   2  205.78    6.70
  -1   8   2  214.88    8.40
  -1  -8   2  253.07    7.70
   1   8   2  259.37    9.90
  -1   8  -2  260.77    8.20
  -1  -8   2  276.67   10.70
  -1  -8   2  255.07    9.30
   1  -8  -2  270.47   10.40
   1   8   2  269.77    9.00
  -1  -8   2  232.68    8.60
   1  -8  -2  245.68    7.40
   1   8   2  252.27    9.80
  -2  -8  -2  634.34   18.70
   2  -8   2  653.63   16.50
  -2   8   2  683.53   17.50
   2   8  -2  651.43   16.70
  -2   8   2  649.54   16.80
   2   8  -2  611.24   13.80
  -2   8   2  629.94   14.10
  -2  -8  -2  677.33   17.90
  -2  -8  -2  647.84   15.80
   2   8   2  788.02   18.10
  -2   8  -2  770.52   18.00
  -2  -8   2  789.82   18.60
  -2  -8   2  789.32   20.60
   2   8   2  747.63   20.50
   2   8   2  802.92   20.40
  -2  -8   2  797.02   19.40
   2  -8  -2  769.72   19.90
   3  -8   2  141.39    9.60
  -3  -8  -2  141.19   11.80
  -3  -8  -2  151.28    8.80
  -3   8   2  153.28    7.30
  -3   8   2  150.58    8.80
  -3   8   2  138.99   10.40
   3   8  -2  141.79    9.30
  -3  -8  -2  157.48   10.20
   3  -8  -2  176.88   11.10
  -3  -8   2  191.38   13.00
   3   8   2  188.08   11.20
  -3  -8   2  173.98    9.90
  -3   8  -2  193.78    8.10
  -3  -8   2  206.78   11.00
   4   8  -2   88.89    8.20
  -4  -8  -2   94.29    9.00
  -4  -8  -2   94.89   12.90
   4  -8   2  102.19    9.80
  -4   8   2  109.99   13.60
  -4  -8  -2  105.19    9.20
   4  -8   2   96.49    8.20
   4   8   2   96.69   10.20
  -4  -8   2   96.29    8.70
  -4  -8   2   92.19   11.20
   4  -8  -2  104.99    9.20
  -4  -8   2  102.89    9.60
   5  -8   2  198.98   15.20
   5  -8   2  217.58   14.30
  -5  -8  -2  244.68   16.20
  -5  -8  -2  196.58   15.20
  -5  -8  -2  222.18   15.60
  -5  -8   2  227.98   13.70
  -5  -8   2  225.08   16.70
   5   8   2  221.98   15.70
  -5  -8   2  193.68   12.80
   5  -8  -2  184.18   14.40
   5  -8  -2  220.78   13.90
  -6  -8  -2  277.77   18.90
  -6  -8  -2  221.78   14.70
   6  -8   2  250.27   16.90
  -6  -8  -2  260.27   16.60
   6  -8   2  234.38   16.50
  -6  -8   2  231.48   16.10
  -6  -8   2  261.07   15.90
  -6  -8   2  258.27   19.00
   0  -9  -2 1420.16   31.70
   0  -9  -2 1449.26   31.00
   0   9  -2 1438.46   30.60
   0   9  -2 1408.06   30.30
   0  -9   2 1413.76   30.70
   0  -9   2 1331.17   28.20
   0  -9   2 1340.07   30.60
   0   9   2 1463.85   30.90
   0  -9   2 1427.26   30.50
   0   9   2 1422.26   31.50
   0   9   2 1432.86   31.60
   1  -9   2 1034.30   22.30
  -1  -9  -2 1021.10   21.90
  -1   9   2 1038.60   24.20
   1   9  -2 1034.20   22.30
  -1  -9  -2 1056.99   25.30
   1   9  -2 1058.69   24.30
   1  -9   2 1015.80   23.80
  -1  -9  -2 1038.10   24.60
  -1  -9   2 1018.60   21.90
   1  -9  -2  989.80   21.90
  -1  -9   2 1065.79   23.60
   1   9   2 1015.50   24.10
   1   9   2 1049.89   22.90
   1   9   2  999.50   24.20
  -1  -9   2 1020.50   24.00
  -1   9  -2 1006.60   22.60
   1  -9  -2 1011.90   24.40
  -2  -9  -2 1243.28   27.40
   2  -9   2 1245.98   28.10
  -2   9   2 1224.48   29.40
  -2   9   2 1259.57   28.50
  -2  -9  -2 1224.98   30.00
  -2  -9  -2 1301.57   29.50
   2   9  -2 1250.97   28.60
   2  -9  -2 1217.38   28.00
   2   9   2 1167.88   25.90
  -2  -9   2 1184.18   29.10
  -2  -9   2 1215.88   27.00
   2   9   2 1148.69   28.00
  -2  -9   2 1153.18   26.20
   3   9  -2  500.95   15.30
  -3  -9  -2  479.65   15.10
   3  -9   2  525.75   15.40
  -3   9   2  490.45   16.40
  -3   9   2  513.45   15.60
  -3  -9  -2  509.55   17.20
  -3  -9  -2  481.45   19.00
   3  -9  -2  500.45   16.70
  -3  -9   2  493.55   15.50
  -3  -9   2  510.15   16.40
  -3  -9   2  533.45   18.50
   3   9   2  498.35   16.40
  -4  -9  -2   77.49    8.20
  -4  -9  -2   82.59   12.10
   4   9  -2   77.39    8.10
  -4  -9  -2   67.19    8.90
   4  -9   2   89.99    8.50
   4  -9   2   76.19    9.30
  -4  -9   2   81.69   12.60
  -4  -9   2   95.79    9.70
   4   9   2   82.49   10.00
   4  -9  -2  107.39    9.60
  -4  -9   2   73.59    8.40
  -5  -9  -2   36.50    9.80
   5  -9   2   21.40    8.10
   5  -9   2   33.00    9.60
  -5  -9  -2   32.90   14.20
  -5  -9  -2   31.60    9.20
   5  -9  -2   66.29    9.70
   5  -9  -2   58.59    9.30
  -5  -9   2   63.19    9.80
  -5  -9   2   39.50    9.10
   5   9   2   79.79   11.00
  -5  -9   2   71.19   14.90
  -6  -9  -2   15.80   11.20
  -6  -9  -2   -4.30   14.30
   6  -9   2   29.10   10.40
  -6  -9  -2   15.50   10.90
   6  -9   2   16.80    9.70
  -6  -9   2   12.90    9.60
  -6  -9   2   23.20   15.50
  -6  -9   2   16.50   10.10
   0 -10   2  818.12   19.80
   0  10  -2  798.62   19.20
   0  10   2  821.82   20.40
   0 -10   2  811.92   19.80
   0  10   2  800.02   19.70
   0 -10  -2  800.12   19.80
   0  10  -2  773.62   19.10
   0 -10  -2  804.22   20.60
   0  10   2  808.02   21.10
  -1 -10  -2  760.72   20.10
  -1  10   2  750.52   19.50
   1  10  -2  769.32   17.50
  -1 -10  -2  764.12   20.30
  -1  10   2  812.32   20.20
   1  10  -2  780.92   19.90
  -1 -10  -2  739.13   16.70
   1 -10   2  749.33   17.60
   1  10  -2  775.12   18.90
   1 -10   2  752.12   19.30
  -1 -10   2  722.23   16.60
   1 -10  -2  712.23   17.10
   1  10   2  779.12   19.80
   1  10   2  753.02   19.30
   1  10   2  764.62   18.30
  -1 -10   2  745.13   20.10
   1 -10  -2  771.52   20.00
  -2  10   2  330.67   13.90
  -2 -10  -2  341.57   10.80
   2  10  -2  335.77   12.50
   2 -10   2  330.67   12.30
  -2 -10  -2  315.47   16.70
  -2 -10  -2  348.67   13.00
  -2  10   2  340.47   12.20
   2  10   2  311.77   13.30
  -2 -10   2  283.87   15.00
  -2 -10   2  288.77   10.50
  -2 -10   2  300.97   12.10
   2 -10  -2  274.77   12.70
   2  10   2  298.77   10.10
  -3 -10  -2  148.29   13.20
   3 -10   2  166.68   10.50
  -3 -10  -2  154.98   11.50
  -3 -10  -2  140.19    8.50
   3  10  -2  174.48   10.70
  -3 -10   2  167.68   10.60
  -3 -10   2  186.68   14.30
  -3 -10   2  153.08   11.30
   3  10   2  162.48   12.60
   3 -10  -2  162.48   12.40
  -4 -10  -2   54.39   12.20
  -4 -10  -2   65.19    8.40
   4 -10   2   63.79    8.00
  -4 -10  -2   80.99   10.30
  -4 -10   2   54.49    8.40
  -4 -10   2   67.89   12.00
   4  10   2   60.69    9.60
   4 -10  -2   85.89    8.90
  -4 -10   2   64.29    9.10
  -5 -10  -2  116.29   11.30
   5 -10   2  116.09   10.60
   5 -10   2  119.09   12.00
  -5 -10  -2  101.79   14.50
  -5 -10  -2  118.49   11.30
   5 -10  -2  132.69   11.60
  -5 -10   2  130.09   11.00
  -5 -10   2  120.19   16.40
   5  10   2  145.19   13.40
  -5 -10   2  142.79   12.10
   5 -10  -2  127.69   11.50
  -6 -10  -2   18.40    9.70
  -6 -10  -2    9.60   14.80
  -6 -10  -2   27.10   10.30
   6 -10   2   16.60    9.70
  -6 -10   2    3.60   11.10
  -6 -10   2   27.90   14.60
  -6 -10   2   -2.60   10.20
   0 -11   2  624.24   17.10
   0 -11   2  623.44   17.10
   0  11   2  613.64   16.80
   0  11  -2  627.34   16.10
   0 -11  -2  615.14   17.50
   0  11   2  598.14   17.80
   0  11   2  622.74   17.50
   0 -11  -2  634.14   18.10
  -1 -11  -2  233.58   13.90
  -1  11   2  253.97   12.00
   1  11  -2  249.48    8.90
   1 -11   2  232.08   11.00
  -1  11   2  259.77   11.40
  -1 -11  -2  252.57   11.90
   1  11  -2  251.57   12.00
   1  11   2  233.98   11.80
  -1 -11   2  248.18   11.40
   1  11   2  233.98   10.00
   1 -11  -2  224.18   11.90
   1  11   2  238.98   11.60
  -1 -11   2  250.17   12.80
  -2  11   2  461.15   17.20
  -2 -11  -2  532.35   17.00
   2 -11   2  505.55   15.50
  -2 -11  -2  493.15   16.40
  -2 -11  -2  500.15   18.60
  -2 -11  -2  521.75   14.00
   2  11  -2  518.85   16.50
  -2  11   2  523.65   17.40
   2 -11  -2  485.05   17.00
  -2 -11   2  530.35   17.70
  -2 -11   2  498.95   16.10
   2  11   2  501.85   16.60
   2  11   2  501.95   16.30
  -2 -11   2  501.25   13.80
   3  11  -2  104.79    8.70
  -3 -11  -2  105.69   13.30
  -3 -11  -2  111.49    7.90
   3 -11   2  106.09    8.20
  -3 -11  -2  108.59   10.20
   3 -11  -2  110.49    9.10
  -3 -11   2  132.59    8.30
  -3 -11   2  118.19    9.50
   3  11   2  136.59   10.40
  -3 -11   2  112.19   11.70
   4 -11   2   84.99    8.90
  -4 -11  -2  108.39    9.50
  -4 -11  -2  113.39   13.50
  -4 -11  -2   85.99   10.90
  -4 -11   2   83.39    9.10
  -4 -11   2   62.79    9.30
   4  11   2   74.79    9.80
   4 -11  -2   75.39    9.20
  -4 -11   2   75.29   14.00
  -5 -11  -2  194.08   12.70
  -5 -11  -2  211.98   15.40
   5 -11   2  189.68   14.60
   5 -11   2  216.98   17.00
  -5 -11  -2  188.08   16.40
   5 -11  -2  136.19   12.40
  -5 -11   2  174.88   16.30
   5 -11  -2  147.49   12.10
  -5 -11   2  157.18   11.30
  -5 -11   2  159.58   12.90
   0 -12   2  669.13   18.60
   0  12  -2  617.74   17.40
   0  12   2  657.93   18.80
   0 -12   2  657.53   18.50
   0 -12  -2  685.13   18.50
   0 -12  -2  659.13   19.50
   0  12   2  692.33   20.30
   0  12   2  688.33   18.30
  -1 -12  -2  198.38   11.80
  -1  12   2  192.28   12.50
  -1 -12  -2  202.98   14.30
  -1  12   2  191.58   11.80
   1  12  -2  174.58   11.80
   1 -12   2  178.08   11.00
   1  12   2  150.78   11.50
   1  12   2  167.78   12.50
   1  12   2  186.98    9.70
   1 -12  -2  163.58   11.60
  -1 -12   2  180.38   12.90
  -1 -12   2  160.18   10.70
  -2  12   2  251.37   14.10
   2  12  -2  240.88   12.80
   2 -12   2  240.38   12.20
  -2 -12  -2  264.17   13.90
  -2 -12  -2  241.18   15.60
   2  12   2  225.38   11.90
   2  12   2  243.88   13.90
  -2 -12   2  232.38   16.20
   2 -12  -2  243.08   13.70
  -2 -12   2  241.88   12.70
  -3 -12  -2  232.88   15.10
   3 -12   2  215.88   12.90
  -3 -12  -2  220.28   17.40
   3  12  -2  216.78   12.80
   3 -12  -2  214.38   13.80
  -3 -12   2  231.18   13.90
  -3 -12   2  208.08   14.90
   3  12   2  228.38   14.30
   4 -12   2    1.90    7.40
  -4 -12  -2   -4.40    7.50
  -4 -12  -2  -13.10   13.20
  -4 -12  -2   -7.20    9.20
  -4 -12   2  -12.40   13.20
   4  12   2   10.40    8.90
  -4 -12   2   -6.10    7.70
   4 -12  -2    4.30    8.50
  -4 -12   2   -6.80    8.80
  -5 -12  -2  135.39   16.20
  -5 -12  -2  119.69   11.40
   5 -12   2  155.38   11.90
  -5 -12  -2  141.59   13.20
   5 -12   2  146.59   13.40
  -5 -12   2  171.58   18.10
  -5 -12   2  135.39   11.80
   5 -12  -2  144.09   12.20
   5 -12  -2  141.79   12.20
  -5 -12   2  139.39   11.70
   0  13  -2 1186.78   27.80
   0 -13  -2 1228.38   28.80
   0  13   2 1167.98   28.40
   0 -13  -2 1204.78   29.80
   0 -13   2 1157.98   28.70
   0 -13   2 1222.08   28.80
   0  13   2 1184.78   29.70
   1 -13   2   79.89    7.50
  -1  13   2   97.69    8.50
  -1 -13  -2   79.19    8.40
   1  13  -2   77.59    8.90
  -1 -13  -2  102.89   10.70
   1  13   2   96.59    9.50
  -1 -13   2   99.59   10.30
   1  13   2  100.99    9.30
  -1 -13   2   78.69    7.50
   1 -13  -2   88.79    8.70
   1  13   2   84.39    6.90
  -2  13   2   85.09    8.90
   2  13  -2   75.79    8.50
  -2 -13  -2   85.19    8.80
  -2 -13  -2   90.99   12.40
   2 -13   2   99.59    8.40
  -2 -13   2  121.99   12.40
  -2 -13   2  136.79   10.00
   2  13   2  136.49   10.70
   2  13   2   98.59    8.90
  -2 -13   2  129.39    9.70
   2 -13  -2  111.09    9.80
   3  13  -2   32.10    8.20
  -3 -13  -2   31.10    9.30
  -3 -13  -2   36.40    9.20
   3 -13   2   24.60    7.30
  -3 -13  -2   12.80   12.90
  -3 -13   2   19.60   12.50
   3 -13  -2   11.60    8.20
   3  13   2   14.80    8.90
  -3 -13   2   15.80    8.30
  -4 -13  -2  235.18   18.30
   4 -13   2  206.78   14.60
  -4 -13  -2  230.78   17.20
  -4 -13   2  225.58   17.60
   4 -13  -2  203.18   15.80
  -4 -13   2  217.08   14.30
   4  13   2  224.78   15.80
   5 -13   2   20.50    8.90
   5 -13   2   26.70   16.50
  -5 -13  -2   24.60   11.60
  -5 -13  -2   26.80   14.40
   5 -13  -2   -1.00   10.10
   5 -13  -2   -2.00    9.70
  -5 -13   2   11.30   14.40
  -5 -13   2   -4.60    9.00
   0 -14  -2  118.79   10.10
   0  14   2  117.79    8.80
   0 -14   2  124.49    8.90
   0  14   2  122.19   10.70
   1  14  -2   78.59    9.20
  -1 -14  -2   82.89   10.30
   1 -14   2   82.09    8.10
  -1  14   2   74.19    8.60
  -1 -14  -2   86.69    9.20
   1 -14  -2   52.09    8.50
  -1 -14   2   49.90   10.00
  -1 -14   2   51.79    7.60
   1  14   2   51.99    7.50
   1  14   2   50.49    8.50
  -2  14   2   23.30    8.90
   2 -14   2   -0.20    6.80
  -2 -14  -2   12.80    8.20
   2  14  -2   -0.30    7.50
  -2 -14  -2   -1.50   11.40
   2  14   2   26.50    9.00
  -2 -14   2   18.50   11.20
  -2 -14   2    9.20    7.80
   2 -14  -2   13.00    8.30
  -3 -14  -2  106.39   11.20
  -3 -14  -2  118.79   15.20
   3  14  -2  115.99   10.40
   3 -14   2  105.69    9.30
  -3 -14  -2   97.89   11.10
   3  14   2  118.89   11.00
  -3 -14   2  119.19   13.70
  -3 -14   2  136.99   10.70
   3 -14  -2  144.89   11.50
  -4 -14  -2  114.89   15.50
   4 -14   2  176.38   11.80
  -4 -14  -2  171.28   13.50
   4  14   2  145.39   12.20
  -4 -14   2  160.48   12.70
   4 -14  -2  116.89   11.30
  -4 -14   2  144.39   16.70
   5 -14   2   24.10    9.50
  -5 -14  -2   26.30   13.30
   5 -14  -2   19.40   10.40
  -5 -14   2   64.59   26.70
  -5 -14   2   25.90   18.00
   0  15   2    3.20    7.10
   0 -15   2   -0.50    7.00
   0 -15  -2   -0.90    8.00
  -1  15   2  299.67   15.40
   1 -15   2  327.47   14.80
  -1 -15  -2  331.67   16.90
  -1 -15  -2  303.17   15.90
  -1 -15   2  258.57   17.30
   1 -15  -2  247.68   15.10
   1  15   2  261.37   14.50
  -1 -15   2  251.07   14.10
  -2 -15  -2  193.98   14.60
  -2 -15  -2  191.88   14.50
   2  15  -2  206.28   14.80
   2 -15   2  182.58   13.50
  -2  15   2  203.08   12.90
  -2 -15   2  212.88   14.80
   2  15   2  168.88   13.70
   2 -15  -2  208.48   15.50
  -2 -15   2  207.78   14.60
   3  15  -2   38.60    9.40
   3 -15   2   44.50    8.40
  -3 -15  -2   33.60   14.10
   3  15   2   22.70    9.40
   3 -15  -2    0.20    8.30
  -3 -15   2    6.20    9.40
  -3 -15   2   24.50   14.10
  -3 -15   2   22.30    9.30
   4 -15   2   38.70    9.30
  -4 -15  -2   52.59   15.70
  -4 -15  -2   49.99   11.50
   4  15   2   39.40   10.70
  -4 -15   2   28.40    9.40
   4 -15  -2   43.50   10.10
  -4 -15   2   50.69   15.80
   0 -16   2   30.00    8.00
   0 -16  -2   36.40    8.90
   0  16   2   32.70    7.90
  -1 -16  -2  188.68   12.50
  -1  16   2  157.98   11.40
   1 -16   2  168.08   12.90
  -1 -16  -2  180.58   13.10
  -1 -16   2  203.98   13.60
   1 -16  -2  220.48   15.00
  -1 -16   2  183.68   13.60
   1  16   2  186.48   13.00
   2 -16   2   27.60    8.30
  -2  16   2   50.59    9.90
  -2 -16  -2   37.70    9.50
  -2 -16  -2   46.10   11.60
   2  16  -2   45.10    9.60
   2  16   2   53.99   10.70
  -2 -16   2   64.09   11.90
  -2 -16   2   40.60    8.70
   2 -16  -2   69.09   10.10
   3  16  -2   73.89   10.80
   3 -16   2   70.19    9.30
  -3 -16  -2   61.49   15.10
  -3 -16   2   39.70   13.30
   3  16   2   54.09   11.20
  -3 -16   2   46.30   10.70
   3 -16  -2   51.89    9.90
  -4 -16  -2   82.39   17.00
   4 -16   2   68.69    9.90
   4 -16  -2   80.89   11.50
  -4 -16   2   80.29   17.50
   4  16   2   69.59   11.70
  -4 -16   2   83.49   12.10
   0 -17   2    6.10    8.10
   0 -17  -2   -3.30    8.20
  -1  17   2  162.98   11.90
  -1 -17  -2  188.38   13.00
   1 -17   2  179.28   14.10
  -1 -17   2  147.19   11.20
   1  17   2  172.48   13.50
   1 -17  -2  153.78   12.00
   2  17  -2  198.88   15.80
  -2 -17  -2  212.28   16.10
   2 -17   2  195.48   15.10
  -2 -17  -2  188.48   13.60
  -2 -17   2  155.88   11.60
   2 -17  -2  143.69   11.90
   2  17   2  183.08   13.90
  -2 -17   2  158.18   14.80
  -3 -17  -2  130.09   16.50
   3 -17   2   95.19   10.10
  -3 -17   2  101.59   11.80
  -3 -17   2  110.19   16.60
   3 -17  -2  104.19   11.20
   3  17   2  118.19   12.60
   0 -18  -2   -6.30    8.70
   0 -18   2   -4.00    7.90
  -1 -18  -2  180.08   13.40
  -1  18   2  205.68   15.60
   1 -18   2  207.78   15.10
  -1 -18   2  177.18   12.40
   1 -18  -2  157.98   12.20
   1  18   2  196.88   14.30
   2 -18   2  123.69   11.00
  -2 -18  -2  128.99   12.60
  -2 -18  -2  142.39   14.70
  -2 -18   2  133.69   14.80
   2 -18  -2  135.39   12.30
  -2 -18   2  106.99   11.30
   2  18   2  126.59   12.80
   3 -18   2   41.70    9.20
  -3 -18  -2   26.30   15.00
   3 -18  -2   19.60   10.20
  -3 -18   2    2.80   14.50
  -3 -18   2   34.60   10.50
   0 -19   2    8.10    8.50
   0 -19  -2   19.70   10.00
  -1 -19  -2  111.69   11.90
   1 -19   2  117.89   10.60
  -1 -19   2  105.29   11.10
   1 -19  -2  104.09   11.20
   2 -19   2  183.08   12.30
  -2 -19  -2  175.18   15.80
   2 -19  -2  187.58   13.60
  -2 -19   2  233.48   17.30
   0 -20  -2   22.10    9.70
   0 -20   2   36.10    9.70
  -1 -20  -2   58.19   11.00
   1 -20   2   40.00    9.90
  -1 -20   2   53.39   10.50
   1 -20  -2   70.49   11.00
   0   0   3    4.20    1.80
   0   0   3    9.10    1.70
   0   0   3    6.10    2.50
   0   0   3    1.10    1.80
   1   0  -3  162.78    5.70
  -1   0   3  158.98    5.50
   1   0  -3  168.08    4.20
  -1   0  -3  157.38    5.90
  -1   0   3  158.78    6.20
   1   0   3  167.08    6.00
  -1   0   3  165.18    6.10
  -1   0   3  158.28    6.00
   1   0   3  159.48    6.30
   1   0   3  166.08    5.70
  -1   0  -3  162.88    5.50
  -1   0  -3  171.48    5.90
  -2   0  -3  685.83   16.30
  -2   0   3  673.23   15.90
  -2   0   3  690.73   16.00
   2   0   3  693.03   16.30
   2   0  -3  679.73   16.00
  -2   0   3  682.33   16.10
  -2   0  -3  705.43   15.90
  -2   0  -3  685.83   16.00
   2   0  -3  686.53   15.00
   2   0   3  704.23   16.10
  -2   0   3  681.93   15.30
  -3   0  -3  137.59    7.90
   3   0  -3  144.49    8.40
  -3   0  -3  140.79    8.40
  -3   0  -3  127.39    7.90
   3   0  -3  133.99    6.50
  -3   0   3  135.09    8.00
  -3   0   3  126.09    8.40
  -3   0   3  130.89    7.50
   3   0   3  143.79    8.70
   3   0   3  143.89    8.00
  -4   0   3 1505.55   33.60
  -4   0   3 1493.35   33.70
   4   0   3 1502.55   33.90
   4   0   3 1449.35   33.80
  -4   0  -3 1499.85   33.50
   4   0  -3 1477.15   33.90
  -4   0  -3 1487.05   33.60
  -4   0  -3 1432.16   33.20
   4   0  -3 1502.55   32.40
  -4   0   3 1454.85   33.10
  -5   0  -3  322.47   20.60
  -5   0   3  275.47   14.90
  -5   0   3  335.37   14.30
  -5   0   3  302.87   14.40
  -5   0  -3  308.47   14.70
   5   0   3  306.87   14.50
   5   0   3  312.37   14.90
  -5   0  -3  290.57   14.10
  -6   0   3   50.99    9.60
   6   0   3   63.99   10.30
  -6   0   3   45.80   10.20
  -6   0  -3   60.59   10.90
  -7   0  -3    3.00   12.70
  -7   0   3    6.60   12.90
  -7   0   3   12.50   11.00
   0  -1  -3 3195.68   63.69
   0  -1   3 3206.78   63.59
   0   1   3 3247.78   63.69
   0  -1   3 3330.17   63.99
   0  -1   3 3153.68   63.59
   0   1   3 3151.48   63.49
   0  -1  -3 3199.08   63.69
   0   1   3 3185.78   63.59
   0  -1   3 3244.18   63.69
  -1  -1  -3 7107.89  143.39
  -1  -1  -3 7131.19  142.39
   1  -1   3 7349.96  144.09
   1   1  -3 6992.00  141.79
  -1   1   3 7323.07  143.79
  -1   1   3 7230.68  144.49
  -1   1   3 7278.57  143.69
   1  -1   3 7331.87  142.39
   1   1  -3 7062.79  141.89
  -1  -1  -3 7088.49  142.29
  -1   1   3 7197.38  142.99
   1   1   3 6323.47  124.99
  -1  -1   3 6496.35  125.79
   1  -1  -3 6404.76  125.09
  -1  -1   3 6327.27  125.49
   1   1   3 6460.15  125.79
   1   1   3 6206.48  124.99
  -1   1  -3 6261.57  125.39
  -1  -1   3 6416.36  125.69
  -1   1  -3 6356.56  126.79
  -1   1  -3 6394.56  125.79
  -1  -1   3 6174.28  124.99
  -1  -1   3 6198.08  125.49
  -2  -1  -3  303.67    9.30
  -2   1   3  311.17    8.80
  -2  -1  -3  312.97   10.60
  -2   1   3  309.37    9.20
   2  -1   3  323.57    9.00
  -2   1   3  313.47    9.80
   2  -1   3  320.77   10.20
   2   1  -3  292.37    7.90
   2   1  -3  292.77    9.40
  -2  -1  -3  311.57    8.90
  -2   1   3  294.57    8.50
  -2   1  -3  320.77    9.70
  -2   1  -3  336.87    9.20
  -2  -1   3  319.07    9.80
  -2  -1   3  315.27    9.40
   2  -1  -3  312.67    9.70
   2  -1  -3  323.97    8.50
  -2   1  -3  300.87    9.00
   2   1   3  324.27    9.00
   2   1   3  323.07   10.30
   2   1   3  315.87    9.70
  -2  -1   3  335.87    9.80
   3  -1   3 1084.69   24.70
  -3   1   3 1084.19   24.70
  -3  -1  -3 1055.69   24.40
  -3   1   3 1074.29   24.60
   3  -1   3 1072.79   24.40
   3   1  -3 1086.09   23.30
  -3  -1  -3 1044.60   24.30
   3   1  -3 1077.79   24.70
  -3  -1  -3 1089.09   24.90
  -3   1   3 1064.09   23.80
   3  -1  -3 1331.37   30.00
   3   1   3 1367.06   30.30
  -3  -1   3 1335.57   29.90
  -3   1  -3 1356.76   29.50
  -3  -1   3 1366.56   30.30
  -3   1  -3 1328.07   29.40
  -3   1  -3 1356.46   29.90
   3  -1  -3 1368.16   29.00
   3   1   3 1355.86   30.10
  -3  -1   3 1391.16   30.10
   4   1  -3  169.58    9.10
   4  -1   3  156.08   10.30
  -4  -1  -3  166.58   10.50
  -4  -1  -3  159.58    9.60
  -4   1   3  160.18    9.80
   4  -1   3  167.28   11.00
  -4   1   3  162.08   11.90
  -4  -1  -3  178.18   11.50
   4   1  -3  160.98   11.70
  -4   1   3  179.58    9.80
  -4   1  -3  137.09   10.00
  -4  -1   3  135.59    9.60
  -4   1  -3  116.99    8.20
   4  -1  -3  136.09    8.60
   4   1   3  143.49   10.70
   4   1   3  141.59   10.30
  -4   1  -3  125.89    8.70
   4   1   3  129.59    8.90
  -4  -1   3  152.78    9.80
  -4  -1   3  126.29    8.70
   4  -1  -3  137.09   10.10
  -5  -1  -3  391.46   15.90
  -5  -1  -3  400.86   15.20
  -5  -1  -3  395.96   16.90
  -5   1   3  410.26   15.60
   5  -1   3  419.76   16.30
  -5   1   3  411.66   15.80
   5  -1   3  409.76   16.30
  -5  -1   3  345.37   16.60
   5   1   3  377.16   15.70
   5   1   3  335.97   13.60
   5   1   3  395.36   16.00
  -5  -1   3  371.66   15.70
  -5   1  -3  383.76   14.50
  -5   1  -3  391.96   15.20
  -5  -1   3  374.86   15.10
   6  -1   3   25.80    9.40
  -6   1   3   31.60    9.00
  -6  -1  -3   43.20    9.80
  -6   1   3   26.30   10.60
  -6   1  -3   40.50   10.60
  -6  -1   3   27.80    9.10
   6   1   3   24.70    9.80
  -6  -1   3   -6.30   10.60
  -7   1   3   12.90   10.50
  -7   1  -3    2.90   11.40
  -7  -1   3   17.00   11.50
   0  -2  -3  285.87    7.90
   0  -2  -3  294.37    8.00
   0  -2   3  280.47    6.00
   0   2   3  297.17    8.80
   0   2   3  288.47    8.50
   0  -2   3  287.87    7.60
   0   2   3  289.17    7.80
  -1   2   3 2011.10   40.80
  -1   2   3 1992.20   40.30
  -1  -2  -3 1988.30   40.70
   1  -2   3 2022.10   40.00
   1  -2   3 2075.19   41.00
   1   2  -3 1953.60   39.80
   1   2  -3 1993.30   39.40
  -1  -2  -3 2039.40   40.60
  -1   2   3 1998.50   40.70
  -1  -2  -3 1975.40   41.00
   1  -2  -3 2118.69   42.40
  -1  -2   3 2093.19   41.90
   1   2   3 2082.49   42.10
  -1  -2   3 2084.39   40.90
   1   2   3 2053.59   42.40
  -1  -2   3 2154.98   42.60
  -1  -2   3 2098.59   42.10
   1   2   3 2070.99   42.20
  -1   2  -3 2054.59   41.40
  -1   2  -3 2004.50   41.80
  -2   2   3 1223.78   26.10
   2  -2   3 1228.28   26.60
   2   2  -3 1217.98   25.30
  -2  -2  -3 1251.47   27.20
  -2   2   3 1191.18   25.40
  -2   2   3 1201.88   26.30
  -2  -2  -3 1220.38   26.20
  -2  -2  -3 1195.78   26.20
   2  -2   3 1240.48   25.90
   2   2  -3 1220.78   26.30
  -2   2   3 1211.88   26.10
  -2   2  -3 1343.67   28.50
  -2  -2   3 1323.27   29.10
   2   2   3 1370.66   28.70
  -2   2  -3 1377.26   28.90
   2   2   3 1371.86   29.30
   2   2   3 1396.36   29.60
   2  -2  -3 1353.46   29.30
  -2  -2   3 1358.56   29.30
  -2  -2   3 1391.66   29.10
  -2   2  -3 1365.96   28.30
   3  -2   3  249.08    9.50
   3   2  -3  244.18   10.00
   3  -2   3  259.47    9.90
  -3  -2  -3  255.07   10.50
  -3   2   3  264.27   10.30
  -3  -2  -3  248.18   11.40
  -3  -2  -3  260.87   10.20
   3   2  -3  257.97    8.50
  -3   2   3  248.48   10.10
  -3   2   3  244.58    8.30
   3   2   3  333.47   10.70
   3  -2  -3  362.56   11.10
  -3   2  -3  333.37   10.10
  -3  -2   3  338.57   11.70
   3   2   3  352.76   12.00
  -3   2  -3  315.67   10.40
  -3  -2   3  334.37   10.90
  -3  -2   3  344.57   12.00
   3  -2  -3  343.07   10.40
   3   2   3  357.66   11.70
  -3   2  -3  352.56   11.40
   4   2  -3  497.35   14.60
  -4   2   3  487.65   14.40
  -4  -2  -3  528.15   15.90
   4  -2   3  514.25   15.70
  -4  -2  -3  512.75   15.50
  -4  -2  -3  511.95   17.40
   4  -2   3  540.35   16.00
  -4   2   3  510.45   16.10
  -4   2   3  526.65   16.60
   4  -2  -3  420.76   13.30
   4   2   3  429.16   14.40
  -4   2  -3  436.36   14.90
  -4   2  -3  422.46   13.10
  -4  -2   3  458.55   14.40
   4   2   3  441.96   15.20
   4  -2  -3  428.36   14.90
   4   2   3  425.46   13.50
  -4  -2   3  449.06   16.10
  -4   2  -3  434.36   13.90
  -4  -2   3  423.26   15.20
   5  -2   3  124.39    9.50
  -5  -2  -3  158.58   11.60
  -5  -2  -3  141.59   11.10
   5  -2   3  163.88   10.80
  -5   2   3  138.99   10.00
  -5  -2  -3  158.08   11.60
  -5   2   3  142.39   10.60
   5   2   3  150.38   10.80
  -5  -2   3  154.88   11.30
   5   2   3  122.69    8.50
   5   2   3  119.39   10.60
  -5   2  -3  134.89    9.80
  -5  -2   3  139.39   10.00
  -5  -2   3  150.58   11.30
  -6  -2  -3  422.46   19.40
  -6   2   3  380.16   18.60
   6  -2   3  375.56   18.30
  -6  -2  -3  357.66   16.90
  -6   2   3  382.26   17.30
  -6  -2   3  377.06   18.80
   6   2   3  352.26   18.00
  -6   2  -3  380.86   18.30
  -6  -2   3  364.86   19.70
  -7   2   3   24.50   10.40
  -7   2  -3   17.20   11.50
  -7  -2   3   19.20   11.50
   0  -3  -3 1510.45   30.60
   0   3   3 1451.25   30.40
   0  -3   3 1470.85   29.10
   0   3   3 1478.25   30.30
   0  -3   3 1473.45   29.60
   0  -3   3 1435.46   29.90
   0   3   3 1495.35   30.20
   0  -3  -3 1443.66   30.10
   0  -3   3 1408.26   29.10
   1   3  -3 3520.45   70.99
  -1   3   3 3569.04   70.99
  -1   3   3 3594.34   71.59
  -1  -3  -3 3603.44   72.09
   1  -3   3 3673.63   70.89
  -1   3   3 3594.94   71.69
  -1  -3  -3 3542.45   71.39
  -1  -3  -3 3580.04   71.79
  -1   3  -3 3535.65   70.99
   1   3   3 3677.13   72.29
   1  -3  -3 3578.54   72.09
   1   3   3 3622.74   71.69
  -1  -3   3 3606.84   72.19
   1   3   3 3649.63   72.09
  -1  -3   3 3707.23   71.49
  -1  -3   3 3446.16   71.59
  -1  -3   3 3554.84   71.59
   2   3  -3  928.51   20.20
  -2  -3  -3  961.70   20.90
  -2   3   3  928.41   20.90
  -2   3   3  906.31   19.70
   2  -3   3  959.50   20.50
  -2   3   3  967.40   21.30
   2   3  -3  914.31   20.90
   2  -3   3  969.80   21.70
  -2  -3  -3  901.01   21.00
  -2   3   3  950.80   20.60
  -2  -3  -3  934.31   22.00
  -2  -3   3  733.63   17.80
  -2  -3   3  763.62   17.50
   2   3   3  749.82   16.70
   2  -3  -3  739.13   17.70
  -2   3  -3  733.63   15.90
  -2  -3   3  742.93   17.00
   2   3   3  743.23   17.60
  -2   3  -3  739.73   16.80
   2   3   3  748.03   18.30
  -2   3  -3  711.63   16.40
   3  -3   3  935.91   22.40
  -3   3   3  969.70   22.00
  -3   3   3  908.61   20.50
  -3  -3  -3  929.61   23.00
  -3  -3  -3  943.11   22.10
   3  -3   3  953.90   21.90
  -3   3   3  934.81   21.90
   3   3  -3  927.11   22.30
   3   3  -3  942.81   21.10
  -3  -3  -3  962.70   22.50
  -3   3  -3  980.40   21.80
   3  -3  -3  948.41   21.70
  -3  -3   3  948.01   22.90
  -3   3  -3  921.11   20.80
  -3  -3   3  998.60   23.30
   3   3   3  965.10   23.00
   3   3   3  989.00   23.20
  -3  -3   3  920.51   22.30
   3  -3  -3  973.50   22.90
  -3   3  -3  946.11   21.80
   3   3   3  955.70   21.70
  -4   3   3  168.98   11.00
   4   3  -3  169.08   10.00
  -4  -3  -3  170.98   13.50
   4  -3   3  162.68   10.20
   4  -3   3  146.99   10.00
  -4   3   3  167.08    9.90
  -4  -3  -3  177.48   11.80
  -4  -3  -3  165.48   11.20
   4  -3  -3  237.88   12.00
   4  -3  -3  232.08   10.70
   4   3   3  225.08   12.20
  -4  -3   3  229.88   12.20
   4   3   3  249.58   12.90
  -4  -3   3  241.78   13.00
  -4  -3   3  239.08   11.30
  -4   3  -3  247.08   11.80
   4   3   3  252.27   10.40
  -4   3  -3  234.08   10.80
  -5  -3  -3   57.59   10.60
  -5  -3  -3   62.19    9.30
   5  -3   3   54.19    8.90
  -5   3   3   41.00    8.00
  -5   3   3   50.89    9.00
  -5  -3  -3   46.00    9.60
   5  -3   3   49.60    7.80
  -5  -3   3   53.79    9.90
   5   3   3   76.79    9.90
  -5  -3   3   74.69    8.70
  -5   3  -3   98.09    9.50
  -5  -3   3   99.89   10.00
  -6   3   3   69.79   10.40
  -6  -3  -3   70.39   10.90
  -6   3   3   69.39   10.00
   6  -3   3   76.09   10.20
   6  -3   3   83.69   10.80
  -6  -3  -3   60.59   11.70
  -6  -3   3   46.20    9.70
  -6  -3   3   67.29   12.00
  -6  -3   3   59.39   18.90
   6   3   3   63.89   11.70
  -6   3  -3   77.39   10.70
  -7   3   3   31.80   11.50
  -7   3  -3   53.19   11.80
  -7  -3   3   63.99   12.60
   0  -4   3  184.58    5.60
   0  -4   3  187.38    6.50
   0   4   3  175.48    7.60
   0  -4  -3  188.38    7.90
   0   4  -3  149.39    5.70
   0   4   3  177.98    7.50
   0   4   3  186.08    8.30
   0  -4   3  180.48    5.50
   0  -4  -3  189.48    7.00
  -1   4   3  551.34   14.00
  -1   4   3  546.25   12.20
  -1  -4  -3  539.35   13.60
  -1  -4  -3  559.14   12.90
   1  -4   3  574.04   12.40
   1   4  -3  552.94   12.80
  -1   4   3  556.84   13.70
  -1  -4  -3  571.14   14.90
  -1  -4   3  543.65   12.50
   1   4   3  530.95   13.80
  -1   4  -3  539.15   11.80
  -1  -4   3  556.34   12.80
   1   4   3  534.05   12.90
   1   4   3  563.44   13.80
   1  -4  -3  558.74   13.70
  -1  -4   3  545.45   13.60
  -1  -4   3  516.95   12.50
  -2   4   3 1755.92   36.90
  -2  -4  -3 1735.53   36.50
  -2  -4  -3 1745.13   37.60
  -2   4   3 1754.12   36.00
  -2   4   3 1783.32   36.60
   2   4  -3 1743.03   35.90
  -2  -4  -3 1767.92   36.80
  -2   4   3 1664.53   35.10
   2  -4   3 1780.22   36.20
   2   4  -3 1726.93   36.60
   2   4   3 1662.53   34.20
  -2   4  -3 1650.33   34.00
  -2  -4   3 1667.43   35.50
  -2  -4   3 1638.44   34.70
   2   4   3 1663.33   35.30
   2  -4  -3 1632.44   35.10
  -2  -4   3 1693.83   34.80
   2   4   3 1611.84   35.10
  -2   4  -3 1619.24   34.10
   3   4  -3  934.91   21.10
  -3  -4  -3  926.31   22.40
  -3   4   3  938.01   21.80
  -3  -4  -3  916.61   22.20
  -3   4   3  927.71   21.80
  -3  -4  -3  930.31   23.90
   3  -4   3  924.51   21.70
   3   4  -3  914.61   19.20
   3   4  -3  899.41   22.10
  -3   4   3  888.91   19.70
  -3   4   3  941.21   21.40
   3  -4   3  928.11   22.70
   3   4   3 1070.09   25.20
  -3   4  -3 1059.49   24.00
   3   4   3 1054.19   23.70
  -3  -4   3 1072.79   25.90
  -3   4  -3 1048.10   23.80
  -3  -4   3 1093.39   24.60
   3  -4  -3 1077.89   25.10
  -3  -4   3 1094.09   25.30
  -3   4  -3 1040.80   22.50
   3   4   3 1086.39   25.20
  -4  -4  -3   19.90    6.80
  -4  -4  -3   50.39    9.80
  -4  -4  -3   17.60    6.40
   4   4  -3   24.10    6.50
  -4   4   3   19.40    7.00
   4  -4   3   26.10    6.40
  -4   4   3   29.90    6.30
   4  -4   3   27.00    7.30
  -4   4  -3   49.00    6.50
   4   4   3   44.20    8.10
   4  -4  -3   42.40    6.20
  -4  -4   3   49.99    8.90
  -4   4  -3   52.79    6.30
  -4  -4   3   56.09    7.80
   4   4   3   40.70    7.20
   4   4   3   50.29    5.70
  -4  -4   3   49.80    8.50
   4  -4  -3   44.40    7.30
  -5  -4  -3  381.66   16.80
  -5  -4  -3  377.56   18.60
  -5  -4  -3  396.56   16.00
  -5   4   3  366.16   15.10
   5  -4   3  376.06   15.70
  -5   4   3  394.66   14.70
   5  -4   3  383.66   16.40
  -5  -4   3  316.67   15.70
  -5  -4   3  285.47   15.10
  -5  -4   3  291.37   17.00
   5  -4  -3  308.17   15.60
   5   4   3  306.37   16.10
  -5   4  -3  304.37   14.80
  -6  -4  -3  223.58   16.70
  -6   4   3  235.48   15.70
  -6  -4  -3  181.48   14.30
  -6  -4  -3  196.98   14.00
   6  -4   3  202.28   15.60
   6  -4   3  173.18   12.20
  -6  -4   3  178.88   14.80
  -6  -4   3  180.58   14.30
  -6   4  -3  163.58   11.60
  -6  -4   3  195.28   13.70
   0   5   3 1764.82   36.60
   0  -5   3 1724.33   36.00
   0  -5   3 1768.82   35.60
   0  -5  -3 1815.82   37.20
   0   5   3 1752.12   36.90
   0   5  -3 1777.42   35.90
   0  -5  -3 1821.22   36.60
   0  -5   3 1782.32   36.40
   0   5   3 1755.52   37.10
  -1   5   3 1264.17   27.20
  -1  -5  -3 1204.98   27.00
   1  -5   3 1274.37   25.80
  -1  -5  -3 1274.97   27.30
  -1  -5  -3 1268.77   27.50
  -1   5   3 1237.08   26.90
   1  -5   3 1222.88   25.50
  -1  -5  -3 1227.18   26.00
  -1   5   3 1257.97   25.30
  -1   5   3 1243.38   26.80
   1   5  -3 1249.77   26.30
   1  -5  -3 1235.18   26.70
   1   5   3 1244.58   27.10
  -1  -5   3 1226.48   25.60
  -1  -5   3 1263.57   26.90
  -1  -5   3 1220.28   25.80
  -1  -5   3 1189.98   25.70
  -1   5  -3 1202.08   25.00
   1   5   3 1217.98   26.00
   1   5   3 1216.08   26.80
  -2  -5  -3 4400.56   89.49
  -2  -5  -3 4570.64   90.29
   2   5  -3 4260.77   89.09
   2  -5   3 4509.85   88.79
   2   5  -3 4417.46   88.59
  -2   5   3 4260.97   87.49
  -2   5   3 4450.85   89.29
  -2  -5  -3 4474.05   88.99
  -2   5   3 4607.44   89.69
  -2   5   3 4446.75   88.29
   2   5   3 4641.54   92.69
  -2   5  -3 4504.75   91.29
   2  -5  -3 4683.83   92.59
  -2   5  -3 4528.15   91.29
   2   5   3 4544.65   91.49
  -2  -5   3 4624.84   92.89
  -2  -5   3 4660.83   92.09
   2   5   3 4594.64   92.59
  -2  -5   3 4505.05   91.89
  -3  -5  -3  180.48   12.00
  -3   5   3  185.28    8.70
  -3  -5  -3  180.98    9.90
  -3  -5  -3  192.78    9.50
   3   5  -3  189.18    9.00
  -3   5   3  193.58    8.70
   3  -5   3  178.98    9.60
  -3   5   3  189.48   10.30
   3  -5   3  189.18    8.80
   3   5   3  167.48    9.70
   3  -5  -3  146.59    9.00
  -3  -5   3  152.48   10.40
  -3   5  -3  152.28    7.50
   3   5   3  169.08   10.30
  -3   5  -3  156.08    7.80
  -3  -5   3  170.28    9.60
  -3  -5   3  157.18   10.30
   3   5   3  164.98    7.70
  -4  -5  -3  492.35   16.70
  -4   5   3  477.55   15.00
   4  -5   3  484.65   16.60
   4   5  -3  468.65   15.00
   4  -5   3  469.05   15.30
  -4  -5  -3  462.55   16.50
  -4   5   3  471.55   15.10
  -4  -5  -3  474.45   19.30
   4   5   3  475.55   17.00
  -4  -5   3  431.46   15.50
  -4   5  -3  438.56   14.10
   4   5   3  400.86   22.20
  -4  -5   3  418.66   17.50
   4  -5  -3  432.56   14.60
  -4  -5   3  405.66   15.30
   4  -5  -3  434.16   15.50
   4   5   3  433.86   13.20
  -5  -5  -3   28.60    8.60
  -5  -5  -3   24.50   11.30
  -5   5   3   25.20    7.70
  -5   5   3   21.20    7.80
   5  -5   3   22.50    7.70
  -5  -5  -3   28.30    8.20
   5  -5   3   25.40    8.70
   5   5   3   17.30    9.70
  -5  -5   3    9.70    7.80
  -5   5  -3    5.10    7.30
  -5  -5   3   15.90   10.30
  -5  -5   3   27.00    9.00
   5  -5  -3   12.10    7.20
   5  -5  -3   17.80   11.90
  -6  -5  -3   17.00   10.00
  -6  -5  -3    9.40    9.60
  -6   5   3   36.20    9.80
   6  -5   3    6.60    8.80
  -6  -5  -3   15.70   11.70
   6  -5   3   14.00    9.50
  -6  -5   3    4.60   10.20
  -6  -5   3   12.70   10.20
  -6  -5   3   18.20   12.70
  -6   5  -3    9.50    8.70
   0   6  -3  111.49    5.70
   0   6   3  104.59    7.80
   0  -6  -3  106.89    7.60
   0  -6   3  101.59    5.80
   0  -6  -3  108.99    7.00
   0   6   3  121.39    7.40
   0  -6   3  105.69    5.40
   0   6   3  101.49    7.10
   0  -6   3  108.99    4.30
  -1  -6  -3  952.10   20.60
  -1   6   3  965.80   19.70
  -1   6   3  985.30   22.10
   1  -6   3  960.30   20.10
  -1  -6  -3  997.80   22.30
  -1  -6  -3  955.50   22.50
   1   6  -3  963.30   21.30
  -1   6   3  951.50   21.70
   1  -6   3  973.20   20.70
  -1  -6  -3  949.11   22.00
  -1   6   3  952.10   22.10
   1   6   3  980.30   22.40
   1  -6  -3 1003.50   22.40
   1   6   3  983.60   21.50
  -1  -6   3  953.60   20.90
  -1  -6   3  996.70   21.20
  -1  -6   3  921.01   21.20
  -1  -6   3 1020.50   22.60
   1  -6  -3  957.70   20.50
  -1   6  -3  970.60   20.40
   1   6   3  969.80   22.40
  -2  -6  -3  254.47   10.30
  -2   6   3  238.18    5.90
  -2   6   3  255.97    9.80
  -2  -6  -3  257.87   11.60
  -2  -6  -3  260.07    9.10
  -2   6   3  248.28    9.60
   2   6  -3  258.77    8.70
  -2   6   3  256.37    7.80
   2  -6   3  251.47    8.50
   2  -6   3  251.47    5.60
  -2  -6   3  247.88   10.20
   2   6   3  217.38    9.60
  -2   6  -3  224.58    7.50
  -2  -6   3  228.78    9.20
  -2  -6   3  211.08    8.20
   2   6   3  229.78   11.10
  -2   6  -3  230.38    7.20
   2   6   3  220.08    8.20
   2  -6  -3  237.38    9.70
  -3   6   3  830.22   19.20
   3  -6   3  793.72   20.90
  -3   6   3  822.22   20.10
  -3  -6  -3  837.22   23.50
   3   6  -3  819.72   19.60
  -3   6   3  808.62   21.30
  -3  -6  -3  809.62   20.50
   3  -6   3  831.52   19.90
  -3  -6  -3  801.32   20.60
   3  -6  -3  669.33   18.20
   3   6   3  677.63   19.40
   3   6   3  668.33   16.30
  -3  -6   3  672.43   17.50
  -3   6  -3  649.43   16.40
  -3  -6   3  672.23   18.30
  -3  -6   3  689.83   19.20
  -3   6  -3  656.03   16.30
   3   6   3  650.73   18.20
   4  -6   3   82.89    7.50
   4  -6   3   89.99    8.90
   4   6  -3   89.59    7.70
  -4   6   3   97.99    7.70
  -4  -6  -3   77.69    8.20
  -4   6   3   96.99    8.50
  -4  -6  -3   78.99   11.70
  -4  -6  -3   99.59    8.50
   4   6   3  109.29   10.40
  -4  -6   3  102.19    8.40
  -4  -6   3  112.29    9.80
  -4  -6   3  107.29   11.00
   4  -6  -3   86.99    7.80
   4  -6  -3  109.39    8.60
  -4   6  -3  108.89    7.60
   5  -6   3  539.55   19.50
  -5  -6  -3  482.65   22.30
  -5   6   3  526.55   17.40
  -5  -6  -3  531.45   18.60
  -5   6   3  549.54   19.10
   5  -6   3  518.95   18.30
  -5  -6  -3  539.05   18.80
  -5  -6   3  572.64   19.50
  -5  -6   3  603.04   22.80
   5   6   3  544.65   20.70
  -5  -6   3  557.44   18.70
   5  -6  -3  520.05   19.30
   5  -6  -3  514.85   18.30
  -5   6  -3  569.94   17.90
  -6  -6  -3   88.99   12.10
  -6   6   3   72.49   10.50
   6  -6   3   65.49   10.00
   6  -6   3   67.49   10.50
  -6  -6  -3   60.59   13.80
  -6  -6  -3   58.19   10.50
  -6  -6   3   65.79   12.90
  -6   6  -3   75.29   10.30
  -6  -6   3   71.99   11.50
  -6  -6   3   61.19   10.30
   0   7   3 1677.73   35.60
   0  -7  -3 1646.14   34.80
   0  -7   3 1582.74   34.30
   0  -7   3 1663.23   34.50
   0  -7   3 1617.14   33.20
   0  -7  -3 1665.23   35.60
   0   7  -3 1647.84   34.20
   0   7   3 1625.74   35.30
   0   7   3 1661.03   35.00
   0  -7   3 1715.03   34.30
  -1   7   3  650.83   16.90
  -1  -7  -3  640.84   14.70
  -1  -7  -3  634.14   17.00
  -1   7   3  648.84   13.50
  -1   7   3  664.43   16.70
   1   7  -3  649.93   15.90
  -1   7   3  652.83   16.20
  -1  -7  -3  641.44   16.70
   1  -7   3  655.93   14.40
  -1  -7  -3  686.13   16.60
   1  -7   3  656.63   15.40
   1  -7  -3  674.83   16.90
  -1  -7   3  663.83   16.80
  -1   7  -3  636.34   14.50
   1   7   3  665.93   17.10
   1   7   3  643.24   16.80
   1  -7  -3  635.94   14.60
  -1  -7   3  624.24   15.40
  -1  -7   3  683.13   15.50
   1   7   3  650.33   15.90
  -1  -7   3  664.23   14.90
  -2  -7  -3  397.06   11.60
  -2  -7  -3  417.56   13.50
  -2   7   3  426.86   13.50
   2  -7   3  420.46   11.60
  -2  -7  -3  404.36   14.50
   2   7  -3  410.26   11.90
  -2   7   3  412.76   10.30
  -2   7   3  402.46   12.50
   2   7   3  441.16   12.20
  -2  -7   3  465.45   12.70
   2   7   3  431.46   13.40
  -2  -7   3  448.76   12.40
   2  -7  -3  458.95   13.70
   2   7   3  453.05   14.70
  -2  -7   3  442.76   14.20
  -2   7  -3  435.66   11.40
  -3   7   3  914.91   23.10
  -3   7   3  863.11   21.50
  -3  -7  -3  890.31   21.80
  -3  -7  -3  895.51   25.30
  -3   7   3  859.01   20.30
   3   7  -3  874.71   21.20
   3  -7   3  870.11   21.30
  -3  -7  -3  883.91   22.40
   3   7   3  761.02   28.70
   3   7   3  828.52   19.70
  -3   7  -3  838.72   19.40
   3  -7  -3  850.11   21.70
  -3  -7   3  866.81   21.60
  -3  -7   3  832.22   22.70
   3   7   3  847.92   22.80
  -3  -7   3  854.81   21.30
  -4  -7  -3  581.34   22.50
  -4   7   3  583.84   16.70
   4  -7   3  561.94   19.10
  -4  -7  -3  555.74   18.30
  -4   7   3  597.04   17.40
   4  -7   3  572.04   17.70
  -4  -7  -3  575.84   18.20
   4   7   3  445.26   17.80
  -4   7  -3  449.95   14.30
   4  -7  -3  432.56   16.20
  -4  -7   3  434.46   15.70
  -4  -7   3  450.05   15.30
  -4  -7   3  426.26   17.90
   5  -7   3   31.70    8.30
   5  -7   3   29.10    7.90
  -5  -7  -3   26.00    9.50
  -5  -7  -3   34.70    9.70
  -5  -7  -3   33.90   12.70
  -5   7   3   37.40    8.80
   5  -7  -3   31.50    8.90
   5   7   3   36.80   10.40
  -5  -7   3   47.30    9.40
   5  -7  -3   23.60    7.90
  -5   7  -3   36.90    7.90
  -5  -7   3   37.70   12.60
  -5  -7   3   34.30    9.30
  -6  -7  -3  126.09   13.10
   6  -7   3  120.69   11.40
  -6  -7  -3  119.39   12.80
   6  -7   3  121.09   12.20
  -6  -7  -3  105.09   14.80
  -6  -7   3  111.29   11.40
  -6  -7   3  137.99   13.60
  -6  -7   3  133.59   15.90
   0  -8   3  329.67    9.90
   0   8   3  328.97   10.70
   0  -8   3  327.47    9.80
   0  -8  -3  329.97   11.00
   0   8   3  318.57   11.10
   0  -8  -3  341.87   11.40
   0   8  -3  339.37    9.70
   0  -8   3  327.67    9.70
   0   8   3  326.17   11.60
   0  -8   3  313.97    7.80
   1  -8   3  241.98    7.20
   1   8  -3  249.88    6.90
  -1   8   3  239.38   10.00
  -1   8   3  258.17   10.20
   1   8  -3  226.78    9.10
   1  -8   3  239.48    8.70
  -1  -8  -3  238.98    9.50
   1  -8   3  223.58    6.00
  -1  -8  -3  240.78   10.70
  -1  -8  -3  238.98    7.30
  -1  -8   3  202.58    9.00
  -1  -8   3  194.48    8.10
   1  -8  -3  205.48    6.90
   1   8   3  214.88    9.20
  -1   8  -3  192.78    6.90
   1   8   3  215.78    8.30
  -1  -8   3  178.88    7.50
   1   8   3  203.58    9.00
  -1  -8   3  196.98    7.00
   1  -8  -3  184.98    9.50
  -2  -8  -3  129.79   10.00
  -2  -8  -3  107.59    7.50
  -2   8   3  112.59    7.20
   2   8  -3  114.89    8.10
  -2  -8  -3  134.19    7.30
  -2   8   3  125.69    5.50
   2  -8   3  116.79    7.40
  -2   8   3  122.59    8.00
   2  -8  -3   57.49    6.10
  -2  -8   3   64.79    5.80
  -2  -8   3   62.79    7.30
   2   8   3   62.69    6.20
   2   8   3   59.09    6.80
   2   8   3   66.09    5.40
  -2  -8   3   54.59    5.60
  -3   8   3  244.28   10.40
  -3  -8  -3  217.38   11.10
  -3   8   3  244.78   12.90
   3   8  -3  240.18   10.60
  -3  -8  -3  241.08   12.80
  -3  -8  -3  225.18   14.90
   3  -8   3  226.98   10.40
  -3   8   3  223.38    8.90
  -3  -8   3  215.48   11.60
  -3  -8   3  247.78   13.50
  -3   8  -3  232.38    8.80
  -3  -8   3  239.28   11.60
   3  -8  -3  231.68   12.10
   3   8   3  225.98   13.40
   3   8   3  213.38    9.40
  -4   8   3  182.28   12.40
  -4  -8  -3  209.98   14.80
   4  -8   3  162.58   11.20
  -4  -8  -3  194.48   13.80
   4  -8   3  187.08   11.90
  -4  -8  -3  184.08   12.80
   4  -8  -3  161.68   12.40
  -4   8  -3  138.49   12.00
   4   8   3  155.38   11.20
  -4  -8   3  139.69   10.10
  -4  -8   3  163.98   10.80
  -4  -8   3  157.18   12.90
  -5  -8  -3   75.19    9.60
  -5  -8  -3   99.39   11.20
   5  -8   3   65.99    9.90
  -5  -8  -3   83.49   14.00
   5  -8   3   69.29    8.80
  -5  -8   3   72.59   13.60
   5   8   3   60.69   10.80
  -5  -8   3   61.99    9.30
  -5  -8   3   73.19   10.90
   5  -8  -3   66.59    9.10
   5  -8  -3   60.89    9.70
  -6  -8  -3   78.99   12.10
  -6  -8  -3   74.09   15.40
   6  -8   3   88.49   11.00
  -6  -8  -3   81.29   11.30
   6  -8   3   76.19   11.50
  -6  -8   3   73.39   11.80
  -6  -8   3   95.49   12.20
  -6  -8   3  123.39   16.10
   0   9   3 1041.10   23.70
   0   9   3 1040.80   24.40
   0  -9  -3 1030.90   24.50
   0   9   3 1008.80   24.30
   0  -9  -3 1040.20   23.70
   0  -9   3  967.20   22.90
   0  -9   3 1019.80   23.10
   0  -9   3 1049.99   23.20
   0   9  -3 1052.49   22.90
   0  -9   3  992.60   21.00
   1   9  -3  778.02   19.10
   1  -9   3  762.72   18.50
   1  -9   3  763.72   17.10
  -1  -9  -3  746.43   16.80
  -1   9   3  777.12   19.20
  -1   9   3  759.92   19.00
  -1  -9  -3  787.22   19.60
   1   9  -3  745.63   16.90
  -1  -9  -3  755.32   19.80
  -1  -9   3  759.92   18.30
   1   9   3  775.72   19.50
  -1   9  -3  703.83   17.00
  -1  -9   3  759.82   16.80
   1   9   3  743.93   18.20
   1  -9  -3  750.42   17.00
   1  -9  -3  739.23   19.60
  -1  -9   3  717.93   18.80
   1   9   3  763.92   19.20
  -2  -9  -3   33.30    4.90
   2   9  -3   31.10    5.70
  -2   9   3   32.20    5.50
  -2  -9  -3   35.30    9.40
  -2  -9  -3   37.30    6.50
  -2   9   3   41.20    6.40
   2  -9   3   24.60    4.90
  -2  -9   3   32.00    7.40
  -2  -9   3   39.90    5.90
   2   9   3   41.40    5.40
   2  -9  -3   37.40    6.70
   2   9   3   48.50    7.40
  -2  -9   3   42.00    5.60
  -3  -9  -3  158.48   12.80
  -3  -9  -3  162.48   10.20
   3   9  -3  154.28   10.00
   3  -9   3  149.59    9.80
  -3   9   3  149.39   10.30
  -3  -9  -3  156.78   11.20
  -3   9   3  166.18   10.80
  -3  -9   3  180.88   13.70
  -3  -9   3  184.88   11.00
   3  -9  -3  185.38   11.80
  -3  -9   3  176.08   11.30
   3   9   3  170.38   13.10
  -4  -9  -3  411.46   17.30
   4  -9   3  363.16   16.90
   4  -9   3  393.96   15.10
  -4  -9  -3  384.16   19.50
  -4  -9  -3  383.16   15.50
   4   9   3  438.06   18.60
  -4  -9   3  486.95   17.50
   4  -9  -3  486.45   17.70
  -4  -9   3  454.65   19.50
  -4  -9   3  471.55   17.40
   5  -9   3   40.70    9.70
  -5  -9  -3    3.50   13.00
  -5  -9  -3   31.90    9.20
   5  -9   3   27.30    8.10
  -5  -9  -3   33.50    9.50
   5  -9  -3   10.60    8.40
   5   9   3   25.40   10.10
  -5  -9   3   33.90    9.40
   5  -9  -3   21.80    8.70
  -5  -9   3   18.00    9.60
  -5  -9   3   39.10   13.90
  -6  -9  -3   38.30   10.50
  -6  -9  -3   58.39   15.20
  -6  -9  -3   71.89   11.90
   6  -9   3   56.19   10.40
   6  -9   3   43.90   10.70
  -6  -9   3   33.50   11.10
  -6  -9   3   22.70   11.30
  -6  -9   3   50.59   15.80
   0  10   3   24.80    6.00
   0 -10  -3   31.40    6.20
   0  10   3   19.10    5.60
   0  10   3   19.10    5.20
   0 -10   3   19.80    4.80
   0 -10  -3   24.50    5.90
   0 -10   3   30.10    5.30
   1  10  -3  134.49    8.30
  -1 -10  -3  127.89    9.70
   1 -10   3  129.59    8.40
  -1  10   3  129.49    9.00
  -1 -10  -3  130.29   10.40
  -1 -10  -3  117.49    5.50
   1 -10   3  129.59    6.80
  -1  10   3  123.89    8.40
  -1 -10   3  145.49    8.50
   1 -10  -3  114.99    7.90
   1  10   3  134.79    9.00
  -1 -10   3  114.89    8.20
   1  10   3  130.29    8.10
   1  10   3  134.99   10.70
   1 -10  -3  125.59    6.70
  -1 -10   3  126.89    6.50
  -2  10   3   51.99    7.70
  -2  10   3   48.40    6.90
  -2 -10  -3   55.99   10.40
  -2 -10  -3   38.50    7.20
  -2 -10  -3   49.90    7.60
   2  10  -3   41.50    6.30
   2 -10   3   46.70    5.70
  -2 -10  -3   42.10    5.10
   2  10   3   22.20    5.20
   2 -10  -3   23.00    6.90
  -2 -10   3   32.20    7.80
  -2 -10   3   20.80    5.40
   2  10   3   23.20    6.70
  -2 -10   3   26.00    5.40
  -3 -10  -3   52.99   12.00
   3 -10   3   57.49    6.70
  -3 -10  -3   55.69    8.20
   3  10  -3   51.19    7.00
  -3 -10  -3   52.69    6.90
  -3  10   3   49.99    7.00
  -3  10   3   50.39    8.10
  -3 -10   3   59.39    7.30
   3 -10  -3   73.09    8.60
  -3 -10   3   66.89    7.40
   3  10   3   70.99    9.00
  -3 -10   3   70.79   10.30
  -4 -10  -3  782.62   21.70
   4 -10   3  739.73   21.70
  -4 -10  -3  784.62   27.40
  -4 -10  -3  722.43   23.60
   4 -10   3  759.12   23.80
   4 -10  -3  736.13   22.90
   4  10   3  739.03   23.10
  -4 -10   3  742.23   22.30
  -4 -10   3  743.63   21.80
  -4 -10   3  749.73   26.40
  -5 -10  -3   69.79   14.80
  -5 -10  -3   58.39   10.30
   5 -10   3   51.69   10.50
   5 -10   3   78.39    9.70
  -5 -10  -3   60.29    9.80
   5 -10  -3   46.20    9.80
   5 -10  -3   44.20    9.60
  -5 -10   3   65.99   11.00
   5  10   3   48.60   10.90
  -5 -10   3   58.79   14.90
  -5 -10   3   49.70    9.30
  -6 -10  -3  121.39   15.60
  -6 -10  -3   94.49   11.30
   6 -10   3  101.49   11.30
  -6 -10  -3   90.89   13.20
  -6 -10   3   94.59   12.70
  -6 -10   3   73.69   12.40
  -6 -10   3  107.19   17.30
   0  11   3   19.10    5.80
   0 -11  -3    9.30    6.10
   0 -11  -3   10.90    6.20
   0 -11   3    8.10    5.00
   0  11   3   10.40    5.60
   0 -11   3   13.90    5.80
   0  11   3   17.80    7.20
  -1  11   3  975.20   24.30
  -1 -11  -3 1022.60   25.40
   1 -11   3 1002.70   24.10
   1  11  -3  997.30   24.90
  -1 -11  -3 1043.00   26.00
   1  11   3 1002.90   25.40
   1  11   3 1019.50   23.90
   1 -11  -3  974.80   25.70
  -1 -11   3 1030.40   25.50
   1  11   3 1017.60   25.90
  -1 -11   3 1034.50   24.30
  -2 -11  -3  102.99    8.80
  -2 -11  -3  109.19    7.70
   2  11  -3   95.99    7.90
  -2  11   3  107.59    8.20
  -2 -11  -3   98.89    8.40
   2 -11   3  112.89    7.40
  -2 -11  -3  102.39   11.40
  -2  11   3  118.79    9.30
  -2 -11   3   89.39    6.60
   2 -11  -3   96.59    8.70
   2  11   3  102.79    6.80
   2  11   3  100.69    9.20
  -2 -11   3  107.69   10.40
  -2 -11   3  110.89    8.10
  -3 -11  -3  547.65   16.70
   3 -11   3  567.44   17.30
  -3  11   3  573.54   19.80
  -3 -11  -3  574.74   23.20
  -3 -11  -3  586.94   19.90
   3  11  -3  552.34   17.20
   3 -11  -3  611.44   19.90
  -3 -11   3  599.04   18.90
  -3 -11   3  635.64   22.80
   3  11   3  612.84   20.10
  -3 -11   3  579.14   17.50
  -4 -11  -3   23.10    8.20
   4 -11   3   37.80    7.60
  -4 -11  -3   38.20   13.60
  -4 -11  -3   33.90   10.10
   4 -11  -3   57.39    9.40
  -4 -11   3   54.29    9.30
   4  11   3   39.60    9.20
  -4 -11   3   44.50   13.00
  -4 -11   3   33.30    8.70
  -5 -11  -3  195.78   14.20
  -5 -11  -3  174.38   16.20
   5 -11   3  197.78   14.60
  -5 -11  -3  178.18   12.40
   5 -11   3  185.88   13.60
  -5 -11   3  224.68   16.40
   5 -11  -3  221.88   16.00
   5  11   3  245.08   16.90
  -5 -11   3  206.18   17.10
  -5 -11   3  257.97   16.60
   5 -11  -3  226.08   16.90
   0  12   3  338.37   12.90
   0  12   3  367.86   14.10
   0 -12   3  338.47   13.40
   0  12   3  339.97   12.90
   0 -12  -3  341.77   14.50
   0 -12   3  367.06   12.90
   0 -12  -3  345.47   13.60
  -1 -12  -3   37.40    9.10
   1  12  -3   44.10    7.50
  -1  12   3   23.60    7.20
  -1  12   3   53.09    7.40
  -1 -12  -3   48.40    7.80
   1 -12   3   39.90    6.30
  -1 -12   3   45.20    8.50
   1  12   3   48.00    8.10
  -1 -12   3   38.50    6.50
   1 -12  -3   46.00    7.70
   1  12   3   45.70    6.10
   1  12   3   33.00    7.30
  -2  12   3  328.67   14.20
   2 -12   3  340.67   13.10
   2  12  -3  355.36   13.80
  -2 -12  -3  336.77   18.40
  -2 -12  -3  336.37   15.10
   2  12   3  369.76   14.90
  -2 -12   3  393.56   14.40
  -2 -12   3  360.96   17.80
   2  12   3  378.16   14.50
   2 -12  -3  370.46   15.80
  -3 -12  -3  201.08   15.00
  -3  12   3  180.28   12.00
   3 -12   3  165.18   11.80
  -3 -12  -3  181.98   14.30
   3  12  -3  172.88   11.70
  -3 -12  -3  178.68   13.90
   3  12   3  214.48   14.20
  -3 -12   3  188.18   13.30
   3 -12  -3  182.28   14.10
  -3 -12   3  182.98   13.40
  -3 -12   3  190.48   12.90
  -4 -12  -3  235.38   17.40
  -4 -12  -3  252.97   17.20
   4 -12   3  253.97   14.00
  -4 -12  -3  234.98   14.10
  -4 -12   3  223.28   15.00
  -4 -12   3  225.48   13.80
   4  12   3  223.08   15.70
   4 -12  -3  226.88   15.40
  -4 -12   3  224.98   16.90
   5 -12   3  151.98   11.60
  -5 -12  -3  149.39   14.00
  -5 -12  -3  141.59   16.10
   5 -12   3  124.59   12.70
  -5 -12  -3  133.19   11.20
  -5 -12   3  111.99   11.90
   5 -12  -3   93.59   11.60
  -5 -12   3  104.49   11.00
   5  12   3   89.79   14.90
   5 -12  -3   94.69   11.10
  -5 -12   3  127.79   17.70
   0  13   3  132.79   10.20
   0 -13  -3  171.98   12.50
   0 -13  -3  152.18   11.40
   0 -13   3  153.38   11.20
   0  13   3  147.39   10.90
   0  13   3  167.88   13.30
   0 -13   3  162.18   10.70
  -1 -13  -3  255.97   13.80
  -1  13   3  240.98   12.30
   1  13  -3  270.97   13.60
  -1 -13  -3  261.77   15.30
   1 -13   3  279.17   12.60
  -1 -13   3  262.67   14.30
   1  13   3  267.77   11.40
   1 -13  -3  268.57   13.90
   1  13   3  276.37   14.10
   1  13   3  256.67   14.70
  -1 -13   3  249.97   12.60
  -2  13   3  281.87   15.40
   2  13  -3  280.17   13.70
  -2 -13  -3  281.77   16.40
  -2 -13  -3  278.97   14.80
   2 -13   3  273.97   13.10
   2  13   3  252.27   14.80
   2  13   3  219.78   13.90
  -2 -13   3  262.57   13.20
   2 -13  -3  221.28   14.50
  -2 -13   3  247.68   16.80
  -3  13   3  668.43   22.20
  -3 -13  -3  654.03   25.40
   3 -13   3  647.44   19.50
  -3 -13  -3  622.84   22.20
   3  13  -3  610.64   19.80
  -3 -13   3  666.23   20.90
  -3 -13   3  693.03   25.40
   3 -13  -3  645.74   22.10
   3  13   3  654.93   22.10
  -4 -13  -3   67.99   11.70
   4 -13   3   66.89    8.90
  -4 -13  -3   56.49   13.70
  -4 -13   3   67.59   15.00
   4  13   3  106.29   11.40
   4 -13  -3   65.89   10.30
  -4 -13   3   64.19    9.80
  -5 -13  -3   25.40   10.70
   5 -13   3   20.30    8.90
  -5 -13  -3    8.20   14.00
  -5 -13   3   20.10   15.90
   5 -13  -3   20.90   10.00
  -5 -13   3   -0.20    8.90
   0  14   3   58.09    7.30
   0 -14   3   57.49    7.40
   0  14   3   60.99    8.70
   0 -14  -3   46.30    8.20
  -1  14   3  102.69    9.50
  -1 -14  -3   97.89   10.80
  -1 -14  -3   86.79    9.40
   1 -14   3   81.49    7.90
   1  14   3  100.29   10.30
  -1 -14   3   85.99   10.40
   1 -14  -3   92.99    9.60
  -1 -14   3   87.79    8.10
   1  14   3   81.89    7.60
  -2 -14  -3  191.28   14.00
   2 -14   3  213.28   12.60
   2  14  -3  199.58   13.60
  -2  14   3  195.98   12.40
  -2 -14  -3  198.38   14.40
  -2 -14   3  189.58   13.00
   2 -14  -3  163.58   11.50
  -2 -14   3  195.08   14.10
   2  14   3  190.88   14.70
   3 -14   3    8.40    7.20
   3  14  -3   22.10    8.20
  -3 -14  -3    7.60   11.70
  -3 -14   3   36.00    8.70
   3 -14  -3   49.10    9.50
   3  14   3   33.90    9.60
  -3 -14   3   28.50   12.60
  -4 -14  -3   29.20   11.10
  -4 -14  -3   18.80   14.40
   4 -14   3   16.00    8.10
   4  14   3   16.50    9.50
  -4 -14   3    5.60   14.90
  -4 -14   3   12.50    9.80
   4 -14  -3    8.10    9.30
   5 -14   3  228.48   16.10
  -5 -14  -3  221.48   17.60
   5 -14  -3  208.48   14.70
   0 -15   3  463.55   16.80
   0  15   3  464.05   19.20
   0  15   3  468.45   16.70
   0 -15  -3  454.05   18.50
   1 -15   3  550.24   18.20
  -1  15   3  558.64   18.50
  -1 -15  -3  580.84   20.20
  -1 -15  -3  543.55   20.20
   1  15   3  618.04   21.80
   1 -15  -3  613.64   21.10
  -1 -15   3  634.34   22.50
  -1 -15   3  640.04   19.80
  -2  15   3  713.23   23.00
  -2 -15  -3  687.03   25.20
   2 -15   3  659.73   20.90
   2  15  -3  714.73   22.20
  -2 -15  -3  681.93   23.00
  -2 -15   3  726.73   25.60
   2 -15  -3  693.23   23.40
   2  15   3  675.53   23.20
  -2 -15   3  719.53   22.40
   3 -15   3   46.20    8.30
  -3 -15  -3   57.49   14.50
  -3 -15   3   30.70    9.40
   3 -15  -3   30.30    9.50
  -3 -15   3   26.70   14.00
   3  15   3   26.90    9.80
   4 -15   3   60.09    9.30
  -4 -15  -3   65.19   15.90
  -4 -15  -3   75.89   11.30
   4 -15  -3   64.39   11.20
  -4 -15   3   59.99   16.50
   4  15   3   68.99   11.40
  -4 -15   3   52.79   10.60
   0 -16   3   -1.80    7.10
   0 -16  -3   11.80    8.40
   0  16   3    2.10    7.70
   1 -16   3   47.80    7.90
  -1 -16  -3   35.60    9.40
  -1 -16  -3   35.80   10.30
  -1  16   3   68.99    9.80
   1  16   3   46.30   10.10
  -1 -16   3   35.90    8.10
  -1 -16   3   30.00   10.90
   1 -16  -3   43.10    9.00
   2  16  -3   94.99   10.40
  -2  16   3  101.29   11.20
   2 -16   3   80.89    9.20
  -2 -16  -3  119.19   13.90
  -2 -16  -3   92.59   10.50
  -2 -16   3  129.59   14.30
   2 -16  -3   89.19   11.10
   2  16   3   89.39   11.70
  -2 -16   3   97.49   10.10
   3 -16   3  178.08   14.10
  -3 -16  -3  208.88   17.30
  -3 -16   3  118.89   14.80
  -3 -16   3  149.99   12.50
   3  16   3  136.39   12.80
   3 -16  -3  119.39   12.00
   4 -16   3    9.60    8.60
  -4 -16  -3    2.80   15.50
  -4 -16   3   39.20   15.50
   4  16   3   25.30   10.70
  -4 -16   3   21.80   10.50
   4 -16  -3   10.20    9.80
   0 -17   3  585.14   20.50
   0  17   3  611.84   21.60
   0 -17  -3  632.74   22.00
  -1 -17  -3   69.09   10.10
  -1  17   3   57.19    9.70
   1 -17   3   52.59    8.50
   1  17   3   68.29   11.30
  -1 -17   3   49.60    9.00
   1 -17  -3   61.59   10.00
  -2 -17  -3  263.77   20.00
   2 -17   3  265.37   15.50
  -2 -17  -3  236.48   17.20
  -2  17   3  243.78   17.30
   2 -17  -3  282.97   18.30
   2  17   3  307.57   18.60
  -2 -17   3  301.37   21.20
  -2 -17   3  296.17   16.50
   3 -17   3   56.29    9.00
  -3 -17  -3   67.39   15.30
  -3 -17   3   64.99   11.00
  -3 -17   3   72.49   15.40
   3  17   3   73.59   12.20
   3 -17  -3   64.39   10.90
   0 -18  -3   66.29   10.70
   0 -18   3   55.99    9.10
  -1  18   3   14.70    9.60
  -1 -18  -3    3.80    9.70
   1 -18   3    9.90    7.90
   1  18   3   -8.30   10.30
  -1 -18   3   -8.90    8.30
   1 -18  -3  -16.50    8.70
  -2 -18  -3   58.19   13.00
   2 -18   3   53.09    9.20
  -2 -18   3   41.00   14.00
   2  18   3   37.10   10.30
   2 -18  -3   38.60   10.30
  -2 -18   3   40.60    9.70
   3 -18   3  126.39   11.10
  -3 -18  -3  120.29   16.30
  -3 -18   3  103.99   11.50
  -3 -18   3  113.39   17.10
   3 -18  -3  119.29   12.40
   0 -19   3  130.19   11.10
   0 -19  -3  111.99   12.40
  -1 -19  -3   84.59   11.90
  -1  19   3   80.69   11.30
   1 -19   3   76.89    9.60
   1 -19  -3  130.39   12.50
  -1 -19   3  128.19   11.30
   2 -19   3   28.00    9.00
   2 -19  -3   23.60   10.20
  -2 -19   3   26.30   10.00
   0 -20  -3   51.29   10.60
   0 -20   3   73.79   10.30
  -1 -20  -3   27.30   10.70
   1 -20  -3   27.20   10.30
  -1 -20   3   33.50   10.50
   0   0   4 3866.61   76.19
   0   0   4 3825.72   76.59
   0   0   4 3881.31   76.19
   0   0   4 3830.42   75.99
   1   0  -4   16.60    3.30
   1   0  -4   17.20    1.40
  -1   0   4   22.10    4.10
   1   0   4   16.80    4.10
  -1   0   4   13.60    2.90
  -1   0   4   18.30    3.80
  -1   0  -4   18.60    3.60
   1   0   4   10.10    4.10
  -1   0  -4   18.40    3.00
   1   0   4   16.20    2.90
  -1   0  -4   18.50    3.60
  -1   0   4   17.30    3.40
   2   0   4  430.66   11.30
  -2   0  -4  435.46   11.80
  -2   0   4  429.56   11.40
  -2   0   4  424.96   11.60
   2   0   4  422.86   11.80
  -2   0   4  431.86   10.50
  -2   0  -4  424.46   11.80
  -2   0  -4  431.06   10.70
  -2   0   4  412.16   11.20
   2   0  -4  411.76   11.60
   2   0  -4  434.66    9.90
  -3   0  -4 1857.01   39.30
  -3   0  -4 1836.02   39.40
  -3   0   4 1846.42   39.40
   3   0   4 1819.72   39.40
   3   0  -4 1818.72   39.60
  -3   0   4 1890.51   39.80
  -3   0   4 1847.12   39.20
   3   0  -4 1864.21   38.10
   3   0   4 1877.81   40.00
  -3   0  -4 1859.51   39.20
   4   0   4  260.37   12.60
  -4   0  -4  256.37   11.70
  -4   0   4  258.47   13.40
   4   0  -4  266.67    9.80
  -4   0  -4  252.37   11.70
   4   0   4  280.97   12.20
  -4   0   4  260.97   11.40
  -4   0  -4  271.77   11.90
  -4   0   4  264.87   12.60
  -5   0  -4  196.18   14.00
   5   0   4  180.68   13.00
  -5   0   4  163.28   12.20
  -5   0   4  156.38   11.00
   5   0   4  190.18   11.50
  -5   0  -4  173.98   15.50
  -5   0   4  205.98   12.40
   5   0   4  175.88   13.20
  -5   0  -4  181.78   12.80
  -6   0  -4   48.00   10.00
  -6   0   4   64.69   10.00
  -6   0   4   62.79   10.40
   6   0   4   62.29   10.70
  -7   0   4   58.29   12.00
   0  -1   4 9777.72  192.98
   0  -1   4 9999.00  194.28
   0  -1   4 9588.24  192.88
   0  -1   4 9808.92  194.48
   0   1   4 9569.64  194.78
   0   1   4 9824.32  195.38
   0   1   4 9804.22  196.18
   1  -1   4 1696.93   34.50
  -1   1   4 1653.93   34.10
  -1  -1  -4 1634.64   34.10
  -1   1   4 1665.23   34.20
  -1  -1  -4 1682.23   34.70
  -1  -1  -4 1704.63   34.40
   1  -1   4 1694.83   33.70
  -1   1   4 1652.13   34.10
   1   1   4 1514.95   31.80
  -1   1  -4 1566.24   31.80
   1   1   4 1581.64   32.30
   1   1   4 1566.04   31.80
   1  -1  -4 1519.75   31.90
  -1  -1   4 1557.24   31.10
  -1  -1   4 1513.75   32.10
  -1  -1   4 1525.15   31.50
  -1  -1   4 1586.14   32.00
  -1   1  -4 1546.85   31.20
   2   1  -4 1219.08   24.90
   2   1  -4 1198.28   26.30
  -2   1   4 1260.07   26.30
  -2  -1  -4 1231.98   26.90
  -2   1   4 1216.18   26.00
  -2   1   4 1220.18   26.00
   2  -1   4 1258.77   26.10
  -2  -1  -4 1209.58   26.10
  -2  -1  -4 1214.78   26.30
  -2   1   4 1214.78   26.30
   2  -1   4 1217.08   26.70
  -2   1  -4 1244.38   26.20
   2  -1  -4 1226.78   26.60
   2   1   4 1222.38   26.70
  -2  -1   4 1208.48   25.20
   2   1   4 1238.48   26.40
   2   1   4 1253.77   26.50
  -2   1  -4 1227.98   25.90
   2  -1  -4 1220.38   25.30
  -2  -1   4 1218.98   26.40
  -2  -1   4 1188.58   26.40
  -2   1  -4 1237.88   26.00
  -2  -1   4 1196.78   26.10
  -3  -1  -4  148.89    8.40
   3   1  -4  164.78    8.60
  -3   1   4  148.09    7.80
  -3   1   4  166.58    8.70
  -3   1   4  172.38    8.20
  -3  -1  -4  161.38    9.70
   3   1  -4  149.39    6.50
   3  -1   4  167.38    9.70
   3  -1   4  164.48    8.30
  -3  -1  -4  160.18    8.40
  -3  -1   4  190.48    9.40
  -3  -1   4  196.48    9.00
   3  -1  -4  185.88    7.40
  -3   1  -4  195.08    9.40
  -3   1  -4  197.98    8.80
   3   1   4  183.58    9.10
   3   1   4  181.18    8.50
   3  -1  -4  185.68    9.30
  -3  -1   4  218.88   10.70
   3   1   4  194.48    9.10
  -3   1  -4  192.28    8.30
   4  -1   4  837.42   21.30
  -4  -1  -4  832.52   21.60
  -4   1   4  787.02   20.30
   4   1  -4  795.22   19.40
  -4  -1  -4  798.52   21.00
  -4   1   4  798.62   21.20
  -4  -1  -4  815.62   20.70
  -4   1   4  792.62   20.90
   4  -1   4  822.22   21.80
   4   1   4  683.73   19.10
  -4   1  -4  684.63   18.60
   4  -1  -4  691.23   17.60
  -4  -1   4  723.63   20.50
  -4   1  -4  693.03   18.20
  -4   1  -4  679.83   18.80
   4   1   4  701.53   18.40
   4  -1  -4  701.53   19.60
  -4  -1   4  723.43   19.70
  -4  -1   4  697.13   19.20
   4   1   4  705.43   19.90
  -5  -1  -4  384.06   15.70
   5  -1   4  391.96   15.90
  -5  -1  -4  389.26   15.10
  -5   1   4  399.86   15.60
   5  -1   4  393.06   16.40
  -5   1   4  408.36   17.10
  -5  -1  -4  377.66   16.00
  -5  -1   4  452.95   16.30
  -5   1  -4  436.46   17.20
   5   1   4  428.16   15.10
  -5  -1   4  395.86   16.40
  -5  -1   4  463.15   18.30
   5   1   4  415.26   17.00
   5   1   4  418.36   16.90
   6  -1   4   76.49    9.40
  -6   1   4   91.59   11.60
  -6   1   4   94.99   10.50
   6  -1   4   79.89   10.80
  -6  -1  -4   95.99   11.80
  -6  -1   4  119.09   12.50
   6   1   4   98.89   11.50
  -6   1  -4  101.29   11.00
  -6  -1   4  113.69   11.90
  -7   1   4   13.10   11.20
  -7   1   4   13.00   13.00
  -7  -1   4   16.00   10.00
  -7   1  -4   16.90   16.30
   0  -2   4  572.24   12.90
   0  -2  -4  574.14   13.40
   0  -2   4  572.34   11.70
   0  -2  -4  584.44   13.60
   0   2   4  564.34   13.50
   0   2   4  651.73   13.70
   0  -2   4  581.54   11.80
   0   2   4  609.84   13.70
  -1  -2  -4 1609.84   33.40
   1  -2   4 1641.04   32.40
  -1  -2  -4 1651.63   33.40
  -1   2   4 1601.64   33.30
  -1   2   4 1596.84   33.00
   1   2  -4 1580.94   32.10
   1  -2   4 1650.23   33.60
  -1   2   4 1618.94   33.30
   1   2   4 1419.76   30.00
  -1  -2   4 1443.86   28.50
  -1  -2   4 1419.86   29.60
  -1  -2   4 1482.15   30.20
   1   2   4 1458.95   29.60
  -1  -2   4 1446.66   29.20
  -1   2  -4 1393.36   28.70
   1  -2  -4 1437.06   29.90
   1   2   4 1440.76   29.80
  -1  -2   4 1343.17   29.20
  -2   2   4  937.41   20.40
  -2  -2  -4  892.91   20.40
  -2   2   4  901.81   19.80
   2   2  -4  920.31   19.20
   2  -2   4  914.11   20.00
  -2  -2  -4  899.61   20.40
   2  -2   4  915.81   20.90
   2   2  -4  891.61   20.40
  -2   2   4  921.51   20.40
  -2  -2  -4  906.41   21.20
  -2   2   4  933.51   20.50
  -2   2  -4  828.32   18.30
   2   2   4  831.32   19.50
   2   2   4  851.21   18.90
  -2   2  -4  829.42   18.70
  -2  -2   4  832.72   19.20
  -2  -2   4  820.62   18.80
   2  -2  -4  849.91   19.40
  -2   2  -4  850.51   18.40
  -2  -2   4  838.22   19.60
   2   2   4  838.32   19.10
  -3  -2  -4  311.97   11.40
   3  -2   4  300.77   10.90
   3   2  -4  296.57   10.70
  -3  -2  -4  290.97   10.20
  -3   2   4  299.07    9.40
  -3  -2  -4  300.17   12.30
   3  -2   4  297.77   10.30
  -3   2   4  319.87   10.40
  -3   2   4  316.67   10.50
   3   2  -4  298.37    9.00
  -3  -2   4  295.47   10.40
  -3  -2   4  289.17   11.30
   3   2   4  318.87   11.90
  -3  -2   4  305.47   12.10
   3   2   4  302.27   11.00
   3  -2  -4  302.47    9.30
  -3   2  -4  303.87    9.70
   3  -2  -4  299.37   11.10
  -3   2  -4  284.87    9.50
   3   2   4  309.07   10.10
  -3   2  -4  290.27   10.80
   4  -2   4  508.25   15.90
   4   2  -4  487.15   14.10
  -4  -2  -4  511.35   16.60
  -4   2   4  526.25   15.60
   4  -2   4  490.95   15.60
  -4  -2  -4  490.15   16.80
  -4   2   4  525.05   16.70
  -4   2   4  501.45   14.60
  -4  -2  -4  513.45   16.10
   4   2   4  427.06   15.30
   4  -2  -4  443.66   13.30
  -4   2  -4  458.25   13.40
  -4  -2   4  442.96   15.40
  -4   2  -4  470.55   15.30
   4  -2  -4  451.95   15.40
   4   2   4  428.86   13.60
  -4  -2   4  462.25   15.50
   4   2   4  440.06   15.70
  -4   2  -4  440.06   13.50
  -4  -2   4  468.55   16.70
  -5   2   4  464.65   18.00
  -5  -2  -4  508.75   17.80
   5  -2   4  454.15   17.60
  -5  -2  -4  480.35   18.40
  -5  -2  -4  491.15   19.10
  -5   2   4  480.05   18.00
   5  -2   4  481.55   17.40
  -5  -2   4  552.74   18.40
   5   2   4  558.44   19.20
  -5   2  -4  566.54   18.20
  -5  -2   4  557.64   20.20
  -5  -2   4  558.44   20.00
   5   2   4  556.64   17.00
   5   2   4  593.04   19.60
  -6  -2  -4   43.60   10.10
  -6   2   4   56.69    9.80
   6  -2   4   41.90    9.90
   6  -2   4   42.40    9.60
  -6   2   4   32.10   10.70
  -6  -2   4  101.69   12.60
  -6   2  -4   77.29   10.80
  -6  -2   4   82.59   10.40
   6   2   4   97.39   12.00
  -7   2   4  114.59   13.70
  -7  -2   4  109.69   12.20
  -7   2  -4   96.09   14.10
   0   3   4   25.50    4.70
   0  -3   4   28.80    3.30
   0  -3   4   29.50    3.70
   0   3   4   29.20    4.30
   0  -3   4   32.10    2.30
   0  -3  -4   35.10    4.20
   0   3   4   27.60    4.20
   0  -3  -4   40.50    4.50
   0  -3   4   31.90    2.20
  -1  -3  -4 6382.66  126.39
  -1   3   4 6285.77  126.19
  -1   3   4 6443.26  125.99
  -1   3   4 6340.87  125.69
  -1   3   4 6326.67  126.29
   1   3  -4 6205.48  126.49
  -1  -3  -4 6447.56  126.59
  -1  -3  -4 6495.25  126.49
   1  -3   4 6450.75  127.19
  -1  -3  -4 6358.16  125.99
   1   3   4 6189.08  125.29
  -1  -3   4 6435.86  124.59
  -1  -3   4 6315.67  124.19
   1   3   4 6279.87  125.19
   1   3   4 6364.86  124.99
  -1  -3   4 6377.76  125.39
   1  -3  -4 6432.96  125.29
  -1  -3   4 6120.49  124.59
  -1  -3   4 6309.97  124.89
  -2   3   4 1327.47   27.90
  -2  -3  -4 1344.67   29.70
  -2  -3  -4 1350.86   29.00
   2  -3   4 1374.66   29.50
   2   3  -4 1336.37   27.70
  -2  -3  -4 1385.66   29.20
  -2   3   4 1349.07   28.50
   2  -3   4 1361.36   28.40
  -2   3   4 1376.26   29.20
   2   3  -4 1306.37   28.70
  -2   3   4 1329.67   29.10
  -2   3  -4 1381.26   29.70
  -2   3  -4 1429.16   29.60
  -2  -3   4 1415.86   30.30
  -2  -3   4 1437.46   31.30
   2   3   4 1427.16   30.90
  -2   3  -4 1431.56   30.30
   2   3   4 1462.35   31.20
   2   3   4 1490.25   30.40
   2  -3  -4 1429.06   31.00
  -2  -3   4 1451.65   30.90
   3  -3   4  352.56   11.30
  -3  -3  -4  353.66   11.70
  -3  -3  -4  350.66   11.40
   3   3  -4  339.27   11.50
  -3   3   4  361.96   11.80
  -3   3   4  373.16   12.10
   3   3  -4  359.26   10.40
   3  -3   4  362.76   12.00
  -3  -3  -4  350.36   12.90
  -3   3   4  347.87   11.60
  -3   3   4  351.26    9.90
  -3   3  -4  342.47    9.80
  -3   3  -4  328.47   10.30
   3  -3  -4  348.57   11.50
   3   3   4  341.37   12.20
  -3   3  -4  350.06   11.30
   3  -3  -4  343.07   10.60
   3   3   4  351.76   12.10
  -3  -3   4  359.16   12.80
  -3  -3   4  354.66   11.30
  -3  -3   4  348.67   12.90
   3   3   4  357.26   10.80
  -4  -3  -4  513.55   16.10
   4  -3   4  519.15   17.00
  -4   3   4  517.65   16.50
  -4  -3  -4  537.25   15.90
   4   3  -4  514.55   17.30
  -4   3   4  518.45   15.80
  -4  -3  -4  499.65   17.10
   4  -3   4  508.45   15.80
   4  -3  -4  412.96   14.80
   4   3   4  395.36   14.60
  -4  -3   4  420.76   14.10
   4   3   4  405.16   12.90
  -4   3  -4  397.56   14.30
   4  -3  -4  406.96   12.60
  -4   3  -4  401.26   13.30
  -4  -3   4  412.36   15.70
   4   3   4  405.96   15.70
  -4  -3   4  406.16   15.00
   5  -3   4  115.99    9.50
   5  -3   4  115.39   10.10
  -5  -3  -4   96.49   10.10
  -5   3   4   88.69    9.70
  -5   3   4  104.29   10.10
  -5  -3  -4  127.19   11.10
  -5  -3  -4  122.29   10.80
   5   3   4   78.69    9.90
  -5  -3   4   87.99   10.10
  -5  -3   4   91.89    9.90
  -5   3  -4   86.79    9.60
  -5  -3   4  105.69   11.10
  -6  -3  -4    9.20    9.40
   6  -3   4   -7.20    8.70
  -6   3   4    9.40    9.80
  -6   3   4    5.80    8.90
  -6  -3  -4    8.20    9.70
   6  -3   4    6.50    9.10
   6   3   4   11.60   10.70
  -6   3  -4   17.70    9.90
  -6  -3   4    3.50   11.00
  -6  -3   4   17.60   10.10
   0   4   4  532.15   13.40
   0  -4  -4  527.35   12.90
   0  -4   4  538.45   11.60
   0  -4   4  551.44   13.00
   0  -4   4  557.44   12.40
   0  -4  -4  551.24   13.80
   0   4   4  548.75   13.20
   0   4   4  562.34   13.80
  -1  -4  -4  403.26   10.90
   1  -4   4  382.56    8.80
  -1  -4  -4  371.76   11.40
  -1  -4  -4  380.56    9.90
  -1  -4  -4  366.66   10.70
  -1   4   4  381.86   10.50
  -1   4   4  392.66    9.20
  -1   4   4  362.86   10.40
   1   4  -4  383.86    9.40
  -1   4   4  377.16   11.10
  -1  -4   4  442.66   10.60
  -1  -4   4  450.35   12.00
   1   4   4  443.36   12.10
  -1  -4   4  418.06   10.60
  -1  -4   4  447.06   11.10
  -1  -4   4  427.16    9.00
  -1  -4   4  447.66    9.00
   1   4   4  441.86   11.20
   1  -4  -4  450.65   12.10
   1   4   4  453.05   12.40
  -2  -4  -4 2031.90   43.50
  -2   4   4 2041.00   41.70
  -2   4   4 2071.99   42.50
  -2  -4  -4 2063.89   42.70
   2  -4   4 2057.79   42.90
  -2   4   4 2094.69   42.70
  -2   4   4 1969.60   41.10
   2   4  -4 1996.50   41.30
  -2  -4  -4 2031.10   42.20
   2   4  -4 1922.41   42.10
   2  -4   4 2102.89   41.70
   2  -4  -4 1928.11   40.50
   2   4   4 1941.91   39.70
  -2   4  -4 1880.91   39.50
  -2  -4   4 1941.41   39.90
  -2  -4   4 1892.41   40.70
   2   4   4 1973.60   41.00
  -2  -4   4 1878.71   39.90
  -2   4  -4 1891.01   39.10
   2   4   4 1922.01   40.50
  -3  -4  -4  615.34   16.60
   3   4  -4  567.14   13.00
  -3  -4  -4  611.24   16.60
  -3   4   4  577.74   13.80
   3  -4   4  600.64   16.50
  -3   4   4  588.54   15.70
  -3   4   4  598.64   15.60
   3   4  -4  596.14   14.80
  -3  -4  -4  623.74   18.40
  -3   4   4  584.84   16.20
   3  -4   4  587.24   15.50
   3   4   4  679.83   17.90
  -3  -4   4  700.83   17.50
  -3   4  -4  681.93   16.60
  -3  -4   4  709.73   18.80
   3  -4  -4  661.43   18.10
  -3   4  -4  677.83   15.50
  -3   4  -4  705.73   17.20
   3   4   4  696.43   16.90
  -3  -4   4  695.13   18.60
   3   4   4  702.23   18.60
  -4  -4  -4  497.05   18.80
  -4   4   4  535.45   15.80
  -4   4   4  491.95   15.90
  -4  -4  -4  488.15   16.80
   4  -4   4  498.55   16.10
   4  -4   4  480.95   15.50
  -4  -4  -4  495.55   15.80
  -4   4  -4  462.25   14.80
   4  -4  -4  456.95   15.90
  -4  -4   4  461.05   17.10
   4  -4  -4  449.56   14.20
   4   4   4  466.85   14.00
   4   4   4  458.45   16.10
  -4  -4   4  431.96   14.80
   4   4   4  450.75   16.90
  -4  -4   4  463.15   17.10
  -5  -4  -4   73.89   11.40
   5  -4   4   67.99    8.60
   5  -4   4   66.59    9.50
  -5   4   4   74.59    8.70
  -5   4   4   69.09    9.20
  -5  -4  -4   70.59    8.90
  -5  -4  -4   82.39   10.20
   5   4   4   33.40    9.30
  -5  -4   4   37.50   10.00
  -5  -4   4   27.80    9.10
  -5   4  -4   41.00    8.60
  -5  -4   4   43.90    9.10
  -6  -4  -4  267.27   18.80
  -6   4   4  296.67   17.70
   6  -4   4  287.17   16.90
  -6  -4  -4  306.97   16.90
  -6   4   4  278.37   16.50
   6  -4   4  272.27   16.90
  -6  -4  -4  263.57   15.90
  -6  -4   4  255.77   19.70
   6   4   4  294.47   18.40
  -6  -4   4  265.67   15.80
  -6  -4   4  268.57   17.00
  -6   4  -4  269.17   16.50
   0  -5   4   90.89    4.80
   0   5   4   98.89    7.00
   0  -5   4   90.89    4.40
   0  -5  -4   99.59    6.50
   0   5   4   96.79    7.10
   0  -5  -4   94.59    7.30
   0   5   4   84.79    6.60
   0  -5   4   94.89    5.70
   1  -5   4  818.12   17.40
  -1   5   4  812.42   17.10
  -1   5   4  786.32   18.60
  -1  -5  -4  846.82   19.40
  -1   5   4  809.42   18.50
   1   5  -4  772.82   17.70
   1  -5   4  812.52   17.10
  -1   5   4  808.82   18.80
  -1  -5  -4  806.82   17.70
  -1  -5  -4  810.92   19.20
  -1  -5  -4  820.62   19.00
   1   5   4  774.22   17.70
  -1  -5   4  697.33   16.30
   1  -5  -4  760.52   17.60
  -1  -5   4  741.53   16.50
  -1  -5   4  718.33   16.30
  -1  -5   4  748.33   17.60
   1   5   4  747.93   18.40
   1   5   4  723.83   17.20
  -2   5   4   25.70    2.70
  -2   5   4   21.30    4.70
  -2  -5  -4   34.80    4.90
  -2   5   4   22.20    4.50
   2  -5   4   27.50    3.60
  -2  -5  -4   22.00    4.80
  -2  -5  -4   28.00    6.50
  -2   5   4   16.10    3.80
   2   5  -4   22.90    3.50
  -2  -5   4   12.00    5.20
  -2   5  -4    4.20    3.40
   2   5   4    4.50    4.80
   2  -5  -4    9.70    4.60
  -2  -5   4   12.90    5.00
  -2   5  -4   10.50    3.10
   2   5   4    7.60    6.30
  -2  -5   4    6.70    3.70
   2   5   4   12.50    4.00
  -3  -5  -4  808.12   20.70
   3   5  -4  810.52   18.80
  -3   5   4  782.62   20.20
   3  -5   4  808.12   21.20
  -3  -5  -4  792.72   19.80
  -3  -5  -4  807.32   22.60
   3  -5   4  813.32   19.60
  -3   5   4  803.32   20.10
  -3   5   4  820.62   19.30
   3  -5  -4  790.52   20.30
  -3  -5   4  819.22   19.90
  -3  -5   4  819.92   20.40
   3   5   4  817.22   20.80
  -3  -5   4  822.72   21.30
  -3   5  -4  797.82   18.80
   3   5   4  788.82   21.70
   3   5   4  824.82   19.30
  -3   5  -4  807.22   19.40
   4  -5   4   63.79    7.10
  -4   5   4   66.69    7.30
  -4   5   4   63.49    7.40
  -4  -5  -4   69.59    8.60
  -4  -5  -4   58.89    7.70
   4  -5   4   66.29    8.50
  -4  -5  -4   75.19   10.80
   4   5   4   99.49    8.50
   4  -5  -4  103.69    8.40
   4   5   4  101.39    9.90
  -4  -5   4  110.59   10.10
  -4   5  -4  120.89    8.00
   4  -5  -4  107.69    7.60
  -4  -5   4  111.09    8.80
   4   5   4  107.09    8.00
  -4  -5   4  109.79   10.50
  -5  -5  -4   63.29   11.80
  -5  -5  -4   59.39    9.20
  -5   5   4   79.49    9.10
   5  -5   4   64.39    9.80
  -5  -5  -4   70.19    9.90
  -5   5   4   62.79    9.20
   5  -5   4   82.89    8.90
   5   5   4  105.09   11.30
  -5  -5   4  105.99   12.10
  -5   5  -4  115.29    9.30
  -5  -5   4  107.09    9.60
  -5  -5   4  115.19   11.50
  -6  -5  -4  239.48   15.90
  -6  -5  -4  240.78   19.50
   6  -5   4  209.08   16.10
   6  -5   4  188.98   12.50
  -6   5   4  219.28   13.10
  -6  -5  -4  178.68   12.90
  -6  -5   4  237.08   15.30
  -6  -5   4  183.48   15.80
   6   5   4  182.08   14.30
  -6  -5   4  198.18   13.70
  -6   5  -4  203.08   13.00
   0  -6  -4  150.78    8.40
   0  -6  -4  148.49    7.40
   0  -6   4  154.38    5.70
   0  -6   4  147.69    6.60
   0   6   4  167.48    7.50
   0  -6   4  154.18    5.30
   0   6   4  157.08    8.00
   0   6   4  156.78    8.40
   0   6  -4  152.48    5.70
   1  -6   4  483.65   11.50
   1  -6   4  493.25   11.60
  -1   6   4  483.75   11.00
  -1  -6  -4  500.25   11.90
  -1  -6  -4  501.45   13.70
  -1   6   4  507.35   13.60
  -1  -6  -4  483.75   14.10
   1   6  -4  500.35   12.30
  -1   6   4  500.15   13.60
  -1   6   4  502.35   13.30
  -1  -6  -4  490.35   13.40
   1   6   4  632.24   16.30
  -1  -6   4  667.83   16.30
   1  -6  -4  624.74   14.20
  -1  -6   4  642.64   14.50
   1   6   4  649.14   15.50
  -1  -6   4  619.64   14.60
  -1   6  -4  610.14   13.60
   1   6   4  634.34   16.20
   1  -6  -4  623.84   16.10
  -1  -6   4  628.64   14.60
   2  -6   4  841.52   18.10
  -2   6   4  876.71   19.20
  -2  -6  -4  875.01   20.20
  -2  -6  -4  862.21   21.00
   2   6  -4  857.71   19.60
  -2   6   4  937.41   21.60
  -2   6   4  862.71   20.50
   2  -6   4  893.41   19.60
  -2  -6  -4  876.01   22.60
  -2  -6   4  918.31   21.10
  -2  -6   4  953.90   23.00
  -2   6  -4  901.71   20.10
   2   6   4  925.51   21.90
   2  -6  -4  938.11   22.30
   2   6   4  935.41   21.00
   2   6   4  940.41   23.00
  -2  -6   4  935.51   21.00
   3  -6   4  632.24   16.50
   3  -6   4  642.14   18.50
  -3   6   4  651.03   16.00
  -3   6   4  634.34   18.00
  -3   6   4  628.44   16.90
  -3  -6  -4  632.74   19.40
   3   6  -4  630.74   16.00
  -3  -6  -4  623.34   16.80
  -3  -6  -4  645.24   17.60
  -3   6  -4  612.94   15.50
  -3  -6   4  621.24   19.20
  -3  -6   4  637.04   17.80
   3   6   4  593.94   18.00
   3   6   4  605.34   17.50
   3   6   4  620.84   15.80
   3  -6  -4  596.84   17.50
  -3  -6   4  614.04   17.00
  -4  -6  -4  253.27   13.20
  -4   6   4  231.88   12.60
   4  -6   4  227.18   11.70
  -4   6   4  222.18   11.10
   4  -6   4  234.68   13.50
  -4  -6  -4  223.68   13.30
  -4  -6  -4  203.88   14.80
  -4   6  -4  253.87   11.80
  -4  -6   4  261.07   12.20
   4  -6  -4  264.77   12.20
   4  -6  -4  251.07   13.10
   4   6   4  256.57   15.40
  -4  -6   4  263.77   14.60
   4   6   4  251.97   11.40
  -4  -6   4  218.38   14.10
  -5   6   4   10.10    7.50
   5  -6   4    2.60    8.60
  -5  -6  -4   14.90    9.30
   5  -6   4   12.50    7.70
  -5   6   4    6.70    8.50
  -5  -6  -4   11.90   11.70
  -5  -6  -4    1.30    9.00
  -5   6  -4   12.30    7.50
  -5  -6   4   19.10   11.40
   5   6   4   18.60   10.50
  -5  -6   4   26.30   10.30
  -5  -6   4    9.50    8.70
   6  -6   4  319.77   18.10
  -6  -6  -4  332.77   19.00
   6  -6   4  318.17   17.80
  -6  -6  -4  327.07   18.70
  -6  -6  -4  322.17   21.70
  -6   6   4  292.57   17.90
  -6  -6   4  318.47   18.40
  -6  -6   4  280.07   18.10
  -6  -6   4  328.17   20.10
  -6   6  -4  317.57   16.70
   6   6   4  336.87   26.20
   0  -7   4  331.77    8.70
   0   7  -4  367.26    9.50
   0  -7   4  339.67    9.40
   0  -7  -4  348.47   10.80
   0   7   4  361.06   11.30
   0   7   4  370.06   11.30
   0  -7  -4  359.56   11.80
   0   7   4  371.66   11.40
   0  -7   4  361.76   10.40
  -1   7   4 2664.53   54.79
  -1  -7  -4 2607.14   53.19
   1  -7   4 2614.34   53.09
   1  -7   4 2665.13   53.39
  -1  -7  -4 2610.14   54.79
  -1   7   4 2554.94   52.29
   1   7  -4 2644.94   53.99
  -1   7   4 2732.73   54.79
  -1  -7  -4 2684.23   54.99
  -1   7   4 2598.94   54.59
   1   7   4 2414.26   49.80
  -1  -7   4 2288.57   48.60
  -1  -7   4 2503.35   49.99
   1   7   4 2412.56   50.09
  -1  -7   4 2347.07   48.60
  -1  -7   4 2398.86   48.30
   1  -7  -4 2367.26   49.99
  -1   7  -4 2296.27   47.80
   1  -7  -4 2362.36   48.20
   1   7   4 2409.86   49.10
   1   7   4 2406.96   49.99
  -2  -7  -4   58.99    7.90
   2   7  -4   66.39    5.00
  -2  -7  -4   67.69    5.50
  -2   7   4   64.49    5.80
   2  -7   4   74.29    4.80
   2  -7   4   65.69    3.40
  -2   7   4   75.89    5.40
  -2  -7  -4   68.89    6.40
  -2   7   4   67.19    6.40
   2  -7  -4   93.79    6.70
  -2  -7   4   80.39    7.20
  -2   7  -4   82.09    5.40
   2   7   4  100.09    8.10
  -2  -7   4   75.39    5.60
   2   7   4   92.99    7.10
   2   7   4   78.39    6.10
  -2  -7   4   98.19    6.80
  -3  -7  -4  980.50   27.10
  -3   7   4  986.60   24.50
  -3  -7  -4  959.70   24.40
  -3   7   4 1023.00   23.90
  -3   7   4 1000.60   22.50
   3   7  -4  962.90   22.90
   3  -7   4  974.40   23.10
  -3  -7  -4 1016.30   23.80
  -3  -7   4 1236.48   30.20
  -3  -7   4 1177.68   27.60
   3  -7  -4 1235.18   28.90
   3   7   4 1167.18   26.90
   3   7   4 1229.78   29.80
  -3   7  -4 1213.18   26.60
   3   7   4 1185.78   28.90
  -3  -7   4 1204.18   28.30
  -4   7   4  152.48   10.70
  -4  -7  -4  158.98   10.10
  -4   7   4  131.99    8.30
  -4  -7  -4  156.68   11.60
   4  -7   4  134.09   10.40
  -4  -7  -4  151.38   13.10
   4  -7   4  152.18   10.70
  -4  -7   4  144.19   10.70
  -4  -7   4  175.58   12.80
   4   7   4  158.58   11.90
  -4   7  -4  149.99   10.30
  -4  -7   4  175.08   11.90
   4  -7  -4  158.58   12.00
   5  -7   4  255.47   13.90
  -5  -7  -4  248.88   14.80
  -5  -7  -4  251.27   15.60
  -5   7   4  233.18   15.00
  -5  -7  -4  237.28   19.50
  -5   7   4  230.78   17.20
   5  -7   4  259.27   15.90
  -5   7  -4  279.77   14.30
  -5  -7   4  240.88   14.00
  -5  -7   4  262.97   16.90
   5   7   4  251.97   18.30
  -5  -7   4  251.57   19.30
  -6  -7  -4    9.00   12.80
  -6  -7  -4   -9.70   10.40
  -6  -7  -4   -0.80   10.70
   6  -7   4    5.80    9.10
   6  -7   4    7.30   10.10
  -6  -7   4   36.20   14.80
  -6  -7   4   26.20   10.60
  -6  -7   4   18.50   10.70
   0   8   4    5.70    5.60
   0  -8  -4    3.40    4.60
   0   8   4    4.60    4.70
   0   8   4    5.10    5.00
   0  -8  -4    6.50    4.80
   0  -8   4   11.00    2.60
   0   8  -4    7.50    3.40
   0  -8   4    2.20    3.10
   0  -8   4    6.30    3.90
   0  -8   4    8.00    3.50
  -1  -8  -4  440.26   11.00
   1  -8   4  429.96   11.70
   1   8  -4  430.96   12.40
  -1  -8  -4  427.86   13.10
  -1   8   4  451.25   13.00
   1  -8   4  446.26   11.00
  -1   8   4  437.66   13.30
  -1  -8  -4  452.25   14.50
  -1   8   4  432.46    9.50
  -1   8   4  438.06   13.50
  -1  -8   4  403.06   10.90
   1   8   4  400.46   11.90
   1  -8  -4  379.26   12.90
  -1  -8   4  370.46   10.70
  -1   8  -4  377.86    9.70
  -1  -8   4  396.36   10.40
   1   8   4  392.86   13.00
   1  -8  -4  383.06   10.40
   1   8   4  408.96   12.60
  -1  -8   4  404.26   12.20
  -2   8   4   89.79    7.10
  -2   8   4   89.89    5.40
  -2  -8  -4   89.79    7.30
  -2  -8  -4   99.19    6.10
  -2  -8  -4   88.19    8.90
  -2   8   4  115.99    7.50
   2  -8   4   95.39    7.00
   2   8  -4  102.29    7.60
  -2  -8   4  139.69   10.00
  -2  -8   4  123.89    8.20
   2   8   4  114.09    8.50
   2   8   4  136.69    8.00
  -2  -8   4  123.79    8.20
   2   8   4  116.89    9.20
   2  -8  -4  123.39    9.50
  -3   8   4  190.18    8.40
  -3  -8  -4  195.98   11.30
   3   8  -4  200.48    9.40
  -3   8   4  183.98   11.10
  -3   8   4  177.88   11.10
  -3  -8  -4  197.08   13.10
   3  -8   4  203.88    9.70
  -3  -8  -4  189.68   10.50
  -3  -8   4  319.37   12.70
   3   8   4  292.17   13.80
   3  -8  -4  338.67   13.60
  -3  -8   4  309.27   12.20
  -3  -8   4  314.07   14.50
   3   8   4  302.17   11.20
   4  -8   4  504.95   16.50
  -4  -8  -4  490.65   16.20
  -4  -8  -4  517.25   17.70
  -4   8   4  487.55   17.30
  -4  -8  -4  508.25   22.00
   4  -8   4  505.25   18.80
  -4  -8   4  445.66   16.10
  -4   8  -4  415.56   15.10
  -4  -8   4  482.75   16.80
  -4  -8   4  476.45   18.90
   4  -8  -4  451.85   16.90
   4   8   4  461.35   18.70
  -5  -8  -4  265.37   16.80
   5  -8   4  262.37   14.70
   5  -8   4  256.07   16.30
  -5  -8  -4  272.77   18.70
  -5  -8  -4  248.18   15.90
   5  -8  -4  198.78   17.90
  -5  -8   4  234.28   16.70
   5   8   4  234.68   17.10
  -5  -8   4  232.68   15.40
  -5  -8   4  209.88   16.20
  -6  -8  -4   60.59   14.50
   6  -8   4   49.70   11.10
  -6  -8  -4   49.00   10.60
  -6  -8  -4   44.50   11.50
   6  -8   4   50.19   10.20
  -6  -8   4   73.39   12.50
  -6  -8   4   84.39   11.90
  -6  -8   4   73.79   15.20
   0  -9  -4 3046.20   61.79
   0  -9   4 3025.60   61.29
   0  -9   4 2935.01   59.89
   0  -9   4 2977.60   61.59
   0   9  -4 2916.21   60.99
   0   9   4 3130.19   62.19
   0   9   4 3022.20   62.69
   0  -9  -4 3073.79   62.99
   0  -9   4 2922.31   61.29
   0   9   4 3064.19   62.79
  -1   9   4  630.94   17.10
  -1  -9  -4  618.84   17.30
  -1   9   4  602.44   16.40
   1   9  -4  611.04   16.10
  -1  -9  -4  615.74   17.20
  -1   9   4  651.03   17.70
   1  -9   4  590.54   13.20
   1  -9   4  601.04   14.40
   1  -9   4  603.14   15.40
  -1  -9   4  675.63   15.80
   1  -9  -4  698.63   18.80
   1   9   4  699.43   18.80
   1   9   4  703.23   17.30
  -1  -9   4  669.43   16.70
  -1  -9   4  697.83   18.40
   1  -9  -4  667.33   16.00
  -2   9   4 1428.36   32.50
   2  -9   4 1389.66   30.40
  -2   9   4 1383.26   31.80
   2   9  -4 1396.66   31.10
  -2  -9  -4 1357.46   32.10
  -2  -9  -4 1373.66   30.30
  -2  -9  -4 1418.56   33.80
  -2  -9  -4 1423.06   32.70
   2   9   4 1304.77   29.20
   2   9   4 1315.07   31.20
  -2  -9   4 1308.67   29.40
  -2  -9   4 1378.86   31.80
   2  -9  -4 1323.57   30.90
  -2  -9   4 1257.17   29.00
  -3  -9  -4  806.22   20.50
   3  -9   4  779.52   20.10
  -3  -9  -4  787.92   24.00
  -3   9   4  811.32   21.00
  -3  -9  -4  810.42   22.70
   3   9  -4  779.42   20.10
  -3   9   4  791.42   21.80
  -3  -9   4  640.24   18.70
   3   9   4  637.34   18.40
   3   9   4  678.43   19.90
  -3  -9   4  659.23   20.90
  -3  -9   4  671.73   18.80
   3  -9  -4  687.33   19.90
   4  -9   4  254.47   15.40
  -4  -9  -4  270.17   13.90
  -4  -9  -4  253.67   17.50
  -4   9   4  272.57   14.10
   4  -9   4  276.67   13.20
  -4  -9  -4  269.67   14.30
  -4  -9   4  307.77   14.70
   4   9   4  329.47   16.80
   4  -9  -4  291.47   14.80
  -4  -9   4  313.47   13.90
  -4  -9   4  290.77   19.00
  -5  -9  -4  145.59   12.50
   5  -9   4  116.99   12.00
  -5  -9  -4  119.79   11.10
   5  -9   4  124.49   10.10
  -5  -9  -4  114.69   14.70
   5  -9  -4  127.09   12.20
  -5  -9   4  156.48   15.70
   5   9   4  135.79   12.60
  -5  -9   4  132.19   10.80
  -5  -9   4  146.39   12.30
   6  -9   4   15.90   12.60
  -6  -9  -4   14.30   14.10
  -6  -9  -4    9.20   10.90
   6  -9   4   13.80    9.20
  -6  -9  -4   14.60   10.20
  -6  -9   4   14.40   11.80
  -6  -9   4    8.60   10.40
  -6  -9   4    2.70   13.40
   0 -10  -4 1106.79   25.80
   0 -10   4 1126.89   25.20
   0 -10  -4 1139.49   27.10
   0 -10   4 1122.79   25.50
   0  10   4 1122.09   26.80
   0  10   4 1125.59   26.50
   0  10   4 1132.79   26.30
   1  10  -4   11.80    5.60
  -1 -10  -4   13.90    5.80
  -1  10   4   12.80    6.80
  -1  10   4   13.30    5.50
  -1 -10  -4   15.70    7.70
   1 -10   4    4.40    3.90
  -1  10   4   12.10    6.20
   1 -10   4   14.10    4.60
  -1 -10   4   15.10    5.00
  -1 -10   4   20.80    4.20
   1 -10  -4   17.30    4.20
  -1 -10   4   24.80    6.80
   1 -10  -4   20.30    6.60
   1  10   4   25.90    6.20
   1  10   4   11.90    5.40
   1  10   4   16.10    6.90
  -2 -10  -4    4.90    6.30
  -2 -10  -4   14.80    9.70
  -2  10   4   13.40    6.40
  -2 -10  -4   10.60    6.80
  -2 -10  -4   10.70    4.90
   2 -10   4    7.10    4.60
   2  10  -4    4.10    5.30
  -2  10   4    8.40    6.90
   2  10   4   25.90    5.90
   2  10   4   31.10    7.70
  -2 -10   4   24.50    5.90
  -2 -10   4   23.80    5.80
  -2 -10   4   32.80    8.80
   2 -10  -4   29.50    6.70
  -3  10   4  288.17   13.60
  -3  10   4  298.17   15.00
   3  10  -4  288.87   11.70
  -3 -10  -4  290.87   12.10
  -3 -10  -4  295.17   16.90
   3 -10   4  300.67   12.00
  -3 -10  -4  292.97   15.20
   3  10   4  304.17   15.50
  -3 -10   4  306.67   17.40
  -3 -10   4  292.67   12.90
   3 -10  -4  305.27   14.60
  -3 -10   4  310.57   13.40
   4 -10   4  111.29   10.90
  -4 -10  -4  115.19   14.00
  -4 -10  -4  113.99   11.30
  -4 -10  -4  123.59    9.80
   4 -10   4  110.39    8.70
   4  10   4  140.39   11.60
  -4 -10   4  126.79    9.60
   4 -10  -4  145.49   11.10
  -4 -10   4  156.48   14.20
  -4 -10   4  163.98   10.80
  -5 -10  -4  332.47   17.10
  -5 -10  -4  283.57   23.20
   5 -10   4  314.37   15.90
  -5 -10  -4  308.77   16.80
   5 -10   4  303.47   18.10
   5  10   4  323.07   18.60
   5 -10  -4  301.97   17.30
  -5 -10   4  321.67   17.20
  -5 -10   4  308.77   20.80
  -5 -10   4  299.77   17.80
   6 -10   4   33.50    9.90
  -6 -10  -4   28.80   13.70
  -6 -10  -4   32.10   10.10
  -6 -10  -4   18.20   11.70
  -6 -10   4   27.10   11.50
  -6 -10   4   34.50   16.60
  -6 -10   4   14.30   14.10
   0  11   4  786.22   21.50
   0 -11  -4  820.02   20.60
   0  11   4  833.52   21.10
   0  11   4  826.02   21.10
   0 -11   4  814.02   20.00
   0 -11  -4  831.02   22.00
   0 -11   4  798.22   20.40
  -1  11   4   50.29    6.70
  -1 -11  -4   55.19    7.70
   1 -11   4   47.70    5.70
  -1 -11  -4   57.29    8.90
  -1  11   4   52.59    7.50
   1  11  -4   56.79    7.00
   1 -11  -4   49.50    7.50
   1  11   4   36.60    7.30
   1  11   4   58.69    6.40
   1  11   4   42.70    7.10
  -1 -11   4   51.49    7.80
  -2 -11  -4  495.75   17.00
  -2 -11  -4  492.85   16.80
  -2 -11  -4  493.95   13.60
  -2 -11  -4  489.55   19.90
  -2  11   4  486.95   16.10
   2  11  -4  488.25   15.20
  -2  11   4  502.35   16.40
   2 -11   4  487.35   14.60
   2  11   4  569.74   17.70
  -2 -11   4  579.94   16.80
   2  11   4  584.14   18.90
  -2 -11   4  561.94   15.70
   2  11   4  570.54   16.20
   2 -11  -4  571.14   18.80
  -2 -11   4  588.24   19.80
  -3 -11  -4  170.08   11.50
  -3  11   4  139.69   10.90
   3 -11   4  134.09   10.40
   3  11  -4  131.49    8.70
  -3 -11  -4  121.69    8.40
  -3 -11  -4  128.39   13.50
   3  11   4  167.18   11.40
  -3 -11   4  125.09   11.80
  -3 -11   4  133.39    9.30
  -3 -11   4  137.79    9.00
   3 -11  -4  151.28   10.60
  -4 -11  -4  543.25   22.70
   4 -11   4  558.24   18.00
  -4 -11  -4  528.95   21.00
  -4 -11  -4  513.15   17.90
   4 -11   4  517.25   20.60
  -4 -11   4  445.16   17.30
  -4 -11   4  424.86   16.50
  -4 -11   4  484.15   22.70
   4  11   4  441.26   19.10
   4 -11  -4  457.25   18.70
   5 -11   4   34.30    8.80
  -5 -11  -4   27.70   13.50
  -5 -11  -4   45.40    9.90
   5 -11   4   31.30   10.60
  -5 -11  -4   45.40   11.70
  -5 -11   4   25.10   10.30
   5 -11  -4   20.30    9.20
  -5 -11   4   12.60   14.90
  -5 -11   4   14.10    8.80
   5  11   4   19.60   11.00
   0  12   4   85.49    8.40
   0 -12  -4   76.19    8.50
   0  12   4   72.99    7.10
   0  12   4   67.89    8.10
   0 -12   4   68.29    6.50
   0 -12  -4   62.69    7.30
   0 -12   4   77.09    7.50
  -1 -12  -4  200.08   12.20
   1 -12   4  187.78   10.50
  -1  12   4  213.98   12.20
  -1  12   4  228.38   11.60
  -1 -12  -4  188.98   13.80
  -1 -12   4  232.98   11.40
   1  12   4  225.88   12.10
   1  12   4  200.48   13.60
  -1 -12   4  255.17   13.40
   1  12   4  243.08   10.90
   1 -12  -4  220.78   13.10
   2 -12   4  525.25   15.90
   2  12  -4  511.75   16.50
  -2 -12  -4  519.85   18.00
  -2 -12  -4  524.85   20.80
  -2  12   4  503.05   18.40
  -2  12   4  530.55   17.40
   2 -12  -4  452.25   17.50
   2  12   4  508.85   17.60
   2  12   4  453.65   15.10
  -2 -12   4  477.05   16.10
   2  12   4  463.65   16.80
  -2 -12   4  497.05   19.00
  -3  12   4  339.87   16.90
  -3 -12  -4  340.87   20.30
   3 -12   4  333.67   13.70
  -3 -12  -4  331.67   17.20
   3  12  -4  342.97   13.80
  -3 -12   4  282.87   14.30
   3  12   4  288.97   15.80
   3 -12  -4  302.97   15.60
  -3 -12   4  274.27   18.80
  -3 -12   4  292.27   13.90
  -4 -12  -4   77.39   13.40
  -4 -12  -4   70.19    8.80
   4 -12   4   66.89    8.30
  -4 -12  -4   89.09   12.00
  -4 -12   4   95.09    9.80
   4  12   4  107.19   11.20
  -4 -12   4  127.99   10.30
  -4 -12   4  122.59   15.10
   4 -12  -4   94.69   10.50
  -5 -12  -4  202.08   14.50
   5 -12   4  208.18   15.20
  -5 -12  -4  226.28   15.30
   5 -12   4  224.28   14.90
  -5 -12  -4  199.28   17.20
  -5 -12   4  288.17   17.10
  -5 -12   4  305.27   22.60
   5  12   4  273.27   18.30
  -5 -12   4  328.37   18.00
   0 -13   4  138.59   10.10
   0 -13  -4  117.39    9.30
   0  13   4  137.09    9.70
   0 -13   4  117.89    8.90
   0  13   4  132.29    9.00
   0  13   4  146.39   10.90
   0 -13  -4  133.69    9.00
   1 -13   4  334.77   13.20
  -1 -13  -4  336.97   15.50
  -1 -13  -4  339.57   16.10
  -1  13   4  321.47   16.00
  -1  13   4  369.16   15.20
  -1 -13   4  458.25   17.20
   1  13   4  449.95   14.60
  -1 -13   4  445.66   15.30
   1  13   4  427.86   17.50
   1 -13  -4  437.56   17.20
   1  13   4  439.56   15.90
   2 -13   4  531.95   16.60
   2  13  -4  565.34   17.80
  -2 -13  -4  526.15   19.90
  -2 -13  -4  525.05   18.90
  -2  13   4  508.75   19.10
  -2 -13   4  484.65   18.80
   2  13   4  493.65   18.80
  -2 -13   4  497.95   16.60
   2 -13  -4  482.75   18.60
   2  13   4  488.85   17.20
  -3  13   4  138.49   11.90
   3 -13   4  130.59    8.90
  -3 -13  -4  117.29   11.00
  -3 -13  -4  141.39   13.50
  -3 -13   4   91.99   12.10
   3  13   4   83.09   10.60
  -3 -13   4   86.39    9.30
   3 -13  -4   87.29   10.10
  -4 -13  -4  162.18   12.70
   4 -13   4  168.18   13.00
  -4 -13  -4  169.78   15.60
  -4 -13   4  190.28   17.20
  -4 -13   4  208.38   15.00
   4  13   4  192.78   13.70
   4 -13  -4  148.79   12.40
  -5 -13  -4   28.10   15.30
   5 -13   4   25.50    8.80
  -5 -13  -4   30.90   12.10
  -5 -13   4    3.20    9.30
  -5 -13   4    4.80   15.70
   5  13   4    5.80   10.40
   0  14   4   65.39    9.00
   0 -14   4   86.69    7.80
   0  14   4   83.29    8.30
   0 -14  -4   74.89    9.20
  -1 -14  -4   98.89   10.20
  -1 -14  -4  109.19    9.70
   1 -14   4   98.79    8.00
  -1  14   4  117.09    9.60
  -1 -14   4   88.89   10.10
   1 -14  -4   83.49    9.70
   1  14   4   76.29    9.50
   1  14   4   91.19   10.40
   1  14   4   86.99    8.00
  -1 -14   4   99.09    8.10
  -2 -14  -4  123.19   10.70
  -2 -14  -4  156.48   13.70
   2 -14   4  141.19    9.00
   2  14  -4  133.89   10.20
  -2  14   4  145.79   11.50
   2  14   4  133.39   11.40
   2  14   4  144.89   11.70
  -2 -14   4  178.98   13.10
   2 -14  -4  135.19   11.00
  -2 -14   4  135.29   11.80
  -3  14   4  165.88   12.00
  -3 -14  -4  159.18   15.60
   3 -14   4  158.38   12.20
  -3 -14   4  239.78   14.10
   3  14   4  230.08   16.40
  -3 -14   4  177.58   15.50
   3  14   4  218.38   14.70
   3 -14  -4  218.28   16.20
   4 -14   4   50.89    8.50
  -4 -14  -4   44.20   11.30
  -4 -14  -4   37.80   15.20
   4 -14  -4   56.59   10.70
   4  14   4   36.60   10.20
  -4 -14   4   63.79   10.50
  -4 -14   4   60.29   15.60
   5 -14   4   87.09   11.60
  -5 -14  -4   69.59   20.90
   0 -15  -4   56.09    9.50
   0 -15   4   53.39    7.60
   0  15   4   51.99    8.20
   0  15   4   48.10   10.00
   1 -15   4  299.97   13.70
  -1 -15  -4  269.97   16.10
  -1 -15  -4  295.77   16.10
  -1  15   4  305.47   15.50
   1 -15  -4  294.87   16.00
  -1 -15   4  300.17   14.20
   1  15   4  304.77   15.80
   1  15   4  324.47   20.40
  -1 -15   4  310.87   17.50
   2 -15   4  307.07   14.40
  -2  15   4  284.27   17.00
  -2 -15  -4  254.27   16.30
   2  15  -4  304.87   15.30
  -2 -15  -4  297.37   19.60
  -2 -15   4  223.48   14.30
   2  15   4  230.28   14.60
   2 -15  -4  239.48   16.10
  -2 -15   4  227.08   18.50
   3 -15   4  256.97   14.10
  -3 -15  -4  233.88   19.10
  -3  15   4  252.17   17.50
   3  15   4  284.67   16.10
  -3 -15   4  279.07   22.10
   3 -15  -4  271.37   17.30
  -3 -15   4  277.97   15.50
   4 -15   4   -7.50    7.70
  -4 -15  -4    0.20   11.60
  -4 -15  -4   -1.80   14.40
  -4 -15   4   16.90   13.90
  -4 -15   4   13.70   10.00
   4  15   4   16.10   10.60
   4 -15  -4   12.60    9.80
   0  16   4  159.58   11.90
   0 -16  -4  191.78   12.90
   0 -16   4  167.98   12.90
   0  16   4  184.48   14.20
  -1 -16  -4  140.99   11.90
   1 -16   4  147.29    9.70
  -1 -16  -4  122.69   11.00
  -1  16   4  140.39   11.40
   1  16   4  145.39   11.90
  -1 -16   4  156.18   10.40
   1 -16  -4  200.98   14.70
  -1 -16   4  175.98   13.00
   2 -16   4   61.29    8.40
  -2  16   4   48.80   10.50
  -2 -16  -4   63.69   12.70
   2 -16  -4  112.09   11.50
  -2 -16   4   93.29   10.00
   2  16   4  128.79   12.70
  -2 -16   4  147.29   14.50
   3 -16   4   40.60    8.20
  -3 -16  -4   39.00   14.40
  -3 -16   4   50.09    9.90
   3  16   4   32.10    9.80
  -3 -16   4   28.90   14.00
   3 -16  -4   25.30   10.30
   4 -16   4  111.69   10.40
  -4 -16  -4  122.29   17.00
  -4 -16   4   84.39   17.20
   4 -16  -4   99.49   12.30
  -4 -16   4   70.39   11.20
   0 -17  -4   72.29   10.70
   0  17   4   71.89    9.60
   0 -17   4   58.59    8.70
  -1 -17  -4  250.47   17.20
  -1  17   4  262.27   16.10
   1 -17   4  245.48   14.40
   1 -17  -4  256.37   17.10
  -1 -17   4  259.37   15.30
   1  17   4  263.67   16.50
  -2  17   4   15.20   10.30
  -2 -17  -4   10.40   11.90
   2 -17   4   30.30    8.10
  -2 -17   4   12.30    8.60
   2 -17  -4   15.50   10.10
   2  17   4   14.80    9.50
  -2 -17   4   23.20   13.20
  -3 -17  -4   93.59   15.40
   3 -17   4   84.99    9.50
   3  17   4   69.89   12.30
   3 -17  -4   93.19   12.00
  -3 -17   4   89.69   14.40
  -3 -17   4  107.89   11.90
   0 -18  -4    8.20    9.80
   0 -18   4   -0.30    7.70
  -1 -18  -4  128.49   12.10
   1 -18   4  146.79   10.60
  -1  18   4  139.29   12.10
  -1 -18   4  114.29   10.50
   1 -18  -4  134.29   12.50
   1  18   4  111.29   12.00
  -2  18   4   35.30   10.80
  -2 -18  -4   32.60   12.80
   2 -18   4   32.30    8.30
  -2 -18   4   24.00   13.30
  -2 -18   4   10.80    9.00
   2  18   4   17.00   11.30
   2 -18  -4   10.10   10.20
   3 -18   4    3.90   10.10
  -3 -18  -4   13.00   14.00
  -3 -18   4   34.30   14.60
  -3 -18   4   31.00   10.10
   3 -18  -4   19.50   10.40
   0 -19  -4  321.77   18.90
   0 -19   4  337.37   17.10
  -1  19   4  116.39   12.20
   1 -19   4   89.59    9.80
   1 -19  -4  101.29   11.60
  -1 -19   4  139.39   11.50
   2 -19   4   40.00    9.30
   2 -19  -4   58.39   11.50
  -2 -19   4   73.89   10.80
   0 -20  -4   90.99   12.00
   0 -20   4  121.29   12.60
   1 -20  -4    9.00    9.90
   0   0   5    1.70    2.60
   0   0   5    0.50    2.40
   0   0   5    1.60    2.40
   0   0   5    3.00    3.40
  -1   0   5  480.35   11.40
  -1   0   5  502.95   12.40
   1   0   5  496.35   12.50
  -1   0  -5  500.05   12.10
   1   0  -5  483.45   10.00
  -1   0   5  492.95   11.70
   1   0   5  471.95   12.00
  -1   0  -5  481.25   11.20
   1   0   5  509.25   11.40
   2   0  -5  475.05   12.30
   2   0   5  485.25   12.20
  -2   0   5  469.85   12.60
  -2   0   5  492.55   12.60
   2   0   5  486.65   13.00
  -2   0   5  491.15   12.70
  -2   0  -5  476.75   12.00
  -2   0  -5  474.55   12.40
  -2   0  -5  480.45   12.50
   2   0  -5  472.35   10.60
   2   0   5  481.45   13.50
  -3   0  -5 1083.29   24.70
  -3   0  -5 1072.89   24.40
   3   0   5 1077.39   25.50
   3   0   5 1078.99   24.70
  -3   0  -5 1077.89   24.70
  -3   0   5 1083.49   24.70
   3   0  -5 1079.49   23.00
  -3   0   5 1087.19   24.60
  -3   0   5 1111.99   25.40
   3   0  -5 1065.39   25.00
  -4   0   5  131.79    9.80
   4   0   5  148.29   11.60
  -4   0  -5  142.49   10.00
   4   0   5  123.49    8.70
  -4   0  -5  146.49    9.40
  -4   0   5  147.29    9.90
  -4   0   5  141.59    9.10
   4   0   5  129.49    8.50
  -4   0  -5  144.49   10.20
   5   0   5   16.80    7.30
  -5   0   5    0.50    8.50
   5   0   5    9.30    7.50
  -5   0   5   19.80    7.70
   5   0   5    2.90    8.00
  -5   0   5    2.30    9.20
  -5   0  -5    2.30    8.60
  -6   0  -5  210.68   14.00
   6   0   5  219.28   16.30
  -6   0   5  230.88   14.40
  -6   0   5  221.78   16.50
  -7   0   5    3.80    9.90
   0  -1   5   36.00    2.80
   0  -1   5   32.60    2.20
   0  -1   5   26.30    3.20
   0   1   5   25.90    3.20
   0   1   5   36.00    3.90
   0   1   5   40.90    3.60
   0  -1   5   35.10    2.20
  -1   1   5  175.58    7.00
   1  -1   5  179.58    5.60
  -1   1   5  188.48    6.30
   1  -1   5  183.28    6.90
   1  -1   5  185.08    7.00
  -1  -1  -5  172.58    6.60
  -1   1   5  169.18    7.10
  -1   1   5  180.88    5.20
  -1  -1  -5  175.68    7.20
  -1  -1   5   82.79    5.80
  -1   1  -5   99.89    4.40
  -1  -1   5   95.49    5.00
  -1  -1   5   92.09    6.00
   1  -1  -5   84.29    5.60
  -1   1  -5   97.99    5.30
   1   1   5   89.39    5.70
  -1  -1   5   91.79    4.60
  -1  -1   5  102.59    6.60
   1   1   5   87.89    6.00
   1   1   5   91.69    5.40
  -2  -1  -5  212.18    9.00
  -2  -1  -5  195.78    8.50
  -2   1   5  202.08    7.50
   2  -1   5  201.48    7.20
   2   1  -5  185.78    7.50
  -2  -1  -5  204.58    7.70
   2  -1   5  209.88    9.20
  -2   1   5  206.58    7.30
  -2   1   5  190.28    7.50
  -2   1   5  213.58    8.60
   2   1  -5  201.28    5.40
  -2  -1   5  139.19    5.40
  -2  -1   5  141.49    7.40
  -2  -1   5  148.79    7.10
   2   1   5  152.68    7.60
  -2   1  -5  155.58    7.70
   2  -1  -5  146.99    5.20
  -2  -1   5  148.99    7.30
   2   1   5  152.28    7.80
  -2   1  -5  142.79    6.80
   2   1   5  137.89    7.10
   2  -1  -5  146.89    7.40
  -2   1  -5  148.99    6.40
  -3  -1  -5  444.56   12.70
   3  -1   5  427.66   13.10
  -3   1   5  401.76   12.40
  -3  -1  -5  420.86   13.40
  -3   1   5  422.86   12.70
  -3  -1  -5  414.36   12.40
  -3   1   5  402.16   11.60
   3   1  -5  395.46   10.30
   3   1  -5  402.56   12.50
  -3   1   5  416.56   11.80
   3  -1   5  412.66   12.30
   3  -1  -5  390.96   12.60
   3   1   5  398.06   11.90
  -3  -1   5  382.06   12.50
  -3   1  -5  403.96   11.80
  -3   1  -5  400.06   11.70
  -3  -1   5  407.06   12.20
   3  -1  -5  406.46   10.50
  -3   1  -5  407.26   12.80
   3   1   5  416.06   13.50
  -3  -1   5  427.46   13.80
   3   1   5  386.26   12.30
   4  -1   5   99.19    7.50
  -4   1   5   89.99    8.20
  -4   1   5  108.29    7.40
   4  -1   5   91.09    8.50
  -4  -1  -5  107.99    8.90
  -4  -1  -5  101.59    7.50
  -4  -1  -5  100.99    8.80
  -4   1   5  108.89    8.60
  -4   1  -5  113.69    7.80
  -4  -1   5  129.79    9.90
  -4  -1   5  123.89    8.30
  -4   1  -5  133.09    8.20
   4   1   5  109.29    7.50
   4   1   5  111.69    8.00
  -4   1  -5  128.29    8.90
   4  -1  -5  121.29    7.80
   4   1   5  112.79    8.50
  -4  -1   5  129.99    8.80
   5  -1   5   89.79    9.20
   5  -1   5  108.39    9.50
  -5  -1  -5  104.89    9.70
  -5  -1  -5  125.89   10.10
  -5  -1  -5  115.09    9.80
  -5   1   5  103.69   10.10
  -5   1   5  113.09    9.90
  -5  -1   5   62.79    8.60
  -5  -1   5   78.49    9.20
  -5   1  -5   74.19    9.90
   5   1   5   88.19   10.10
   5   1   5   69.09    8.70
  -5  -1   5   78.89    9.70
   5   1   5   78.09    8.00
  -6  -1  -5  245.08   17.40
   6  -1   5  247.98   14.80
   6  -1   5  279.77   16.50
  -6   1   5  247.48   15.40
   6  -1   5  218.68   15.80
  -6   1   5  254.47   17.20
  -6   1  -5  319.07   17.60
  -6  -1   5  296.97   16.60
  -6  -1   5  291.87   16.10
   6   1   5  270.97   17.40
   0  -2   5   14.30    1.50
   0  -2   5   15.40    2.80
   0   2   5   11.60    3.60
   0   2   5    5.10    3.60
   0  -2  -5   12.50    4.10
   0   2   5    9.60    4.00
   0  -2  -5   11.80    3.60
   0  -2   5   14.00    1.40
   0  -2   5    9.30    2.90
  -1   2   5 3467.55   69.49
   1  -2   5 3596.14   69.69
  -1   2   5 3476.15   68.89
   1  -2   5 3550.44   68.49
  -1  -2  -5 3465.85   69.79
  -1  -2  -5 3336.37   69.39
  -1  -2  -5 3414.76   69.49
  -1   2   5 3447.05   69.19
  -1   2   5 3450.75   69.39
  -1  -2   5 3940.71   76.99
   1   2   5 3868.11   76.59
  -1  -2   5 3849.81   76.49
   1   2   5 3849.91   76.79
   1  -2  -5 3869.71   76.69
  -1  -2   5 3801.92   75.99
   1   2   5 3875.01   76.59
  -1  -2   5 3803.12   75.59
  -1  -2   5 3697.43   76.09
  -1  -2   5 3746.93   75.29
   2  -2   5  107.29    7.10
  -2   2   5  120.39    6.30
   2   2  -5  104.89    4.40
  -2  -2  -5  101.99    7.40
  -2  -2  -5  116.79    8.70
   2  -2   5  118.99    5.80
  -2   2   5  103.39    6.00
   2   2  -5  113.49    6.30
  -2  -2  -5  100.19    6.10
  -2   2   5  111.39    6.70
  -2   2   5  111.99    7.20
  -2  -2   5  141.49    6.60
  -2   2  -5  156.18    7.40
  -2  -2   5  146.29    8.30
  -2  -2   5  151.48    7.60
  -2  -2   5  148.59    4.80
   2   2   5  157.58    7.50
   2  -2  -5  147.29    7.70
   2   2   5  160.48    7.50
  -2   2  -5  147.69    6.60
  -2   2  -5  153.88    5.80
   2   2   5  151.48    9.00
  -3   2   5  395.46   12.90
   3   2  -5  391.56   12.30
  -3  -2  -5  402.86   13.70
  -3   2   5  395.96   11.30
   3   2  -5  388.56   10.30
   3  -2   5  415.06   12.90
  -3  -2  -5  384.96   12.30
  -3   2   5  371.16   12.70
  -3  -2  -5  419.26   12.50
  -3   2   5  388.26   11.60
   3  -2   5  400.86   12.00
  -3   2  -5  327.57   10.30
  -3   2  -5  352.96   11.70
  -3  -2   5  338.17   12.00
   3   2   5  329.17   11.50
   3   2   5  324.07   11.00
  -3   2  -5  336.77   10.40
   3   2   5  334.47   12.60
  -3  -2   5  328.37   11.80
   3  -2  -5  340.77   11.80
   3  -2  -5  337.07    9.60
  -3  -2   5  338.97   12.10
  -4   2   5  313.67   12.40
  -4  -2  -5  316.67   12.00
   4  -2   5  296.77   13.80
  -4  -2  -5  298.17   14.10
  -4  -2  -5  291.17   12.60
  -4   2   5  289.07   11.30
   4  -2   5  305.37   12.40
  -4   2   5  279.37   12.40
  -4  -2   5  369.36   14.00
   4   2   5  329.17   12.40
   4   2   5  357.86   13.90
  -4  -2   5  368.66   15.40
   4  -2  -5  331.47   15.30
  -4   2  -5  341.67   11.70
  -4  -2   5  343.87   14.20
  -4   2  -5  340.17   12.40
   4  -2  -5  349.27   11.20
  -4   2  -5  333.27   13.70
   4   2   5  341.97   14.80
   5  -2   5  331.27   14.80
  -5   2   5  351.86   14.90
  -5  -2  -5  304.97   16.10
  -5  -2  -5  321.47   16.10
  -5   2   5  336.27   14.70
  -5  -2  -5  340.17   14.30
   5  -2   5  318.37   15.10
   5   2   5  312.37   15.90
   5   2   5  305.87   15.20
  -5  -2   5  301.17   15.40
  -5   2  -5  282.67   13.80
   5   2   5  278.07   12.90
  -5  -2   5  287.07   15.20
  -5  -2   5  295.57   15.00
  -6   2   5   34.10   10.50
   6  -2   5   29.00   10.20
   6  -2   5    9.30    8.70
  -6  -2  -5   53.49   10.80
  -6   2   5   39.00   10.10
   6  -2   5   26.50    8.90
  -6  -2   5   62.49   10.90
  -6   2  -5   74.29   11.30
   6   2   5   65.19   11.40
  -6  -2   5   69.29   11.10
   0  -3   5  846.62   17.00
   0  -3  -5  868.21   19.10
   0  -3   5  857.51   17.00
   0   3   5  846.82   19.40
   0   3   5  822.52   18.70
   0   3   5  882.41   19.50
   0  -3  -5  884.01   19.30
   0  -3   5  830.52   18.40
  -1  -3  -5 1049.49   23.10
  -1  -3  -5 1044.10   23.20
   1  -3   5 1081.09   21.20
   1  -3   5 1069.79   23.00
   1  -3   5  984.60   21.00
  -1  -3  -5 1023.70   22.70
  -1   3   5 1065.09   23.00
  -1   3   5 1051.09   22.30
  -1   3   5 1047.80   22.10
  -1   3   5 1043.40   22.70
   1  -3  -5  942.61   21.20
   1   3   5  977.00   22.00
   1   3   5 1003.10   21.40
  -1  -3   5  934.01   20.40
   1   3   5  956.90   21.30
  -1  -3   5  972.00   20.30
  -1  -3   5  976.60   19.60
  -1  -3   5  967.80   20.90
  -1  -3   5  968.80   21.60
   2   3  -5   63.49    3.90
  -2  -3  -5   67.89    5.10
  -2  -3  -5   59.89    6.30
  -2   3   5   62.89    5.10
  -2   3   5   71.59    5.50
  -2   3   5   67.89    4.90
  -2   3   5   63.49    5.20
   2  -3   5   73.99    5.40
  -2  -3  -5   57.89    5.00
   2  -3   5   58.79    5.50
   2   3  -5   66.59    5.30
   2   3   5   91.09    6.90
  -2  -3   5  103.39    8.20
  -2   3  -5   89.49    5.80
   2   3   5   90.99    6.60
  -2  -3   5  100.29    6.40
   2   3   5  103.59    7.20
  -2  -3   5  100.89    5.90
   2  -3  -5   96.19    7.20
  -2   3  -5   94.79    4.70
  -3   3   5  144.69    6.90
   3  -3   5  139.39    8.90
   3  -3   5  147.39    7.80
  -3   3   5  136.89    8.30
  -3  -3  -5  126.49    8.90
  -3   3   5  135.69    9.20
  -3  -3  -5  139.39    8.50
  -3   3   5  130.29    7.90
  -3  -3  -5  138.69    9.90
   3   3  -5  131.29    6.70
  -3  -3   5  147.79   10.10
   3  -3  -5  152.48    7.20
  -3   3  -5  147.09    7.70
   3  -3  -5  151.58    8.50
   3   3   5  143.49    8.10
   3   3   5  149.79   10.70
  -3   3  -5  137.09    7.00
   3   3   5  158.48    9.30
  -3  -3   5  148.39   10.50
  -3   3  -5  143.49    6.90
  -3  -3   5  158.08    9.20
   4  -3   5  348.77   13.80
  -4   3   5  359.66   14.10
  -4  -3  -5  359.46   14.00
  -4  -3  -5  339.57   14.50
  -4  -3  -5  345.57   13.50
  -4   3   5  359.16   13.30
   4  -3   5  352.16   13.30
   4  -3  -5  439.66   15.50
   4  -3  -5  430.46   13.10
  -4  -3   5  435.76   15.20
   4   3   5  447.06   15.50
   4   3   5  432.56   13.70
  -4   3  -5  431.36   14.80
   4   3   5  431.86   15.50
  -4  -3   5  433.96   15.70
  -4  -3   5  419.56   16.20
  -5   3   5  259.77   15.00
  -5  -3  -5  285.87   14.30
  -5  -3  -5  288.37   15.10
  -5  -3  -5  293.47   16.30
  -5   3   5  285.47   15.30
   5  -3   5  294.57   15.40
   5  -3   5  272.97   14.00
   5   3   5  300.87   13.50
  -5  -3   5  297.47   15.60
  -5  -3   5  313.97   17.00
   5   3   5  298.27   15.10
  -5   3  -5  297.97   15.10
   5   3   5  305.57   16.30
  -5  -3   5  309.67   16.20
  -6   3   5    2.80    9.80
  -6   3   5    8.50    8.90
   6  -3   5   -9.60    8.50
   6  -3   5    3.10    9.80
  -6  -3  -5  -15.00    9.10
  -6   3  -5    0.50    8.50
  -6  -3   5    4.80    8.90
   6   3   5   -0.20   10.40
  -6  -3   5    9.00   10.00
   0   4   5 3243.18   66.69
   0   4   5 3383.26   66.99
   0  -4   5 3319.07   66.69
   0  -4  -5 3423.86   67.29
   0  -4   5 3306.97   66.29
   0  -4   5 3294.77   65.29
   0  -4  -5 3264.87   66.79
   0   4   5 3346.17   67.29
   0  -4   5 3289.27   65.39
  -1  -4  -5  175.98    7.90
  -1   4   5  175.78    6.00
  -1   4   5  181.98    7.10
  -1   4   5  184.78    8.10
  -1  -4  -5  167.48    8.50
  -1   4   5  181.08    8.40
   1  -4   5  187.78    4.90
   1  -4   5  172.88    4.60
  -1  -4  -5  174.98    8.50
  -1  -4   5  128.49    5.50
  -1  -4   5  136.89    6.60
   1   4   5  134.89    8.20
   1   4   5  132.69    7.40
  -1  -4   5  151.08    8.00
   1  -4  -5  132.89    7.00
   1   4   5  124.09    7.60
  -1  -4   5  135.09    3.80
  -1  -4   5  135.09    5.60
  -2   4   5 1476.95   31.80
   2  -4   5 1517.75   30.60
   2   4  -5 1426.76   30.00
  -2   4   5 1466.55   30.40
   2  -4   5 1480.85   32.20
  -2  -4  -5 1451.65   31.20
  -2  -4  -5 1465.35   32.70
  -2   4   5 1460.95   31.50
  -2   4   5 1454.45   30.70
  -2  -4  -5 1444.16   31.60
  -2   4  -5 1681.13   35.30
  -2  -4   5 1725.23   35.80
   2   4   5 1687.93   35.60
  -2  -4   5 1677.83   35.30
   2   4   5 1682.23   36.80
   2   4   5 1707.53   36.20
  -2   4  -5 1645.24   34.50
   2  -4  -5 1668.23   36.20
  -2  -4   5 1732.13   36.60
  -3   4   5  138.79    8.20
  -3  -4  -5  131.59    8.50
   3   4  -5  132.09    6.90
  -3   4   5  150.28    8.50
  -3  -4  -5  130.89   10.60
   3  -4   5  126.29    9.10
  -3   4   5  124.89    7.90
   3  -4   5  121.99    7.90
  -3   4   5  121.09    6.30
  -3  -4  -5  134.29    9.30
   3   4   5  158.48    8.30
   3   4   5  169.68    9.60
  -3   4  -5  158.38    8.60
  -3  -4   5  172.48    9.80
   3   4   5  159.88   11.70
  -3   4  -5  158.38    7.20
   3  -4  -5  154.48    9.60
  -3  -4   5  163.58   11.00
  -3   4  -5  146.69    6.40
  -3  -4   5  166.88    9.40
  -4   4   5  575.44   17.20
   4  -4   5  579.64   16.70
  -4  -4  -5  567.74   19.80
  -4  -4  -5  574.14   17.40
  -4  -4  -5  580.94   18.10
  -4   4   5  575.24   17.90
   4  -4   5  563.04   18.40
  -4  -4   5  567.14   17.00
  -4  -4   5  568.84   19.20
   4   4   5  555.74   16.00
   4   4   5  570.24   19.30
   4  -4  -5  568.04   15.90
  -4  -4   5  587.64   19.10
   4  -4  -5  574.84   18.00
   4   4   5  576.74   17.50
  -4   4  -5  578.94   17.00
  -5  -4  -5  110.89   10.50
   5  -4   5  100.79   10.40
  -5  -4  -5   94.59    9.50
  -5  -4  -5   94.19   11.70
  -5   4   5  110.09   10.40
  -5   4   5  107.79    9.60
   5  -4   5  109.09    9.20
   5   4   5  121.69   11.80
  -5  -4   5  108.19    9.50
  -5  -4   5  105.89   10.70
  -5  -4   5  129.89   11.80
  -5   4  -5  123.39   10.20
  -6   4   5   12.10   10.00
  -6  -4  -5    6.70    9.60
   6  -4   5    7.90   10.00
   6  -4   5   10.60    8.80
  -6   4   5    8.80    9.10
  -6  -4  -5   13.40   16.20
  -6  -4  -5    1.10   11.10
  -6  -4   5   30.70   11.60
  -6  -4   5   16.00   10.20
  -6   4  -5   30.20   10.00
  -6  -4   5   42.40   12.60
   6   4   5   12.70   10.70
   0  -5   5 3340.07   66.59
   0  -5   5 3379.06   67.79
   0   5   5 3341.57   68.09
   0  -5  -5 3483.35   68.59
   0  -5  -5 3381.96   67.89
   0  -5   5 3326.87   67.19
   0   5   5 3327.27   68.09
   0   5   5 3331.57   68.29
   1  -5   5   48.00    3.00
  -1   5   5   42.20    5.00
  -1   5   5   55.29    5.10
   1  -5   5   50.29    3.40
  -1  -5  -5   47.30    4.80
  -1   5   5   56.59    5.10
  -1  -5  -5   38.40    5.80
  -1   5   5   52.89    3.50
  -1  -5  -5   43.90    5.30
  -1  -5   5   54.99    3.60
   1   5   5   61.89    5.30
   1   5   5   62.69    6.00
   1   5   5   64.79    5.60
   1  -5  -5   62.99    5.50
  -1  -5   5   74.99    5.90
  -1  -5   5   68.89    4.90
  -1  -5   5   55.39    4.30
  -1  -5   5   61.59    2.80
  -2  -5  -5  618.94   16.20
  -2  -5  -5  665.53   18.10
  -2   5   5  634.94   14.90
   2  -5   5  637.34   14.60
  -2  -5  -5  636.14   15.80
  -2   5   5  623.14   16.10
   2   5  -5  616.64   14.40
  -2   5   5  621.44   15.80
   2   5   5  816.72   20.00
   2   5   5  821.92   19.00
  -2  -5   5  812.32   20.20
  -2   5  -5  805.52   17.70
  -2  -5   5  830.12   18.90
  -2  -5   5  829.32   19.50
   2   5   5  791.42   20.30
   2  -5  -5  824.82   19.90
  -3  -5  -5  625.74   18.90
   3   5  -5  648.54   15.40
  -3   5   5  655.63   17.10
  -3  -5  -5  661.23   17.60
   3  -5   5  663.23   18.00
  -3  -5  -5  651.23   17.40
  -3   5   5  581.34   15.40
  -3   5   5  649.14   17.20
  -3   5   5  648.34   16.40
   3  -5   5  652.43   16.40
  -3  -5   5  657.33   17.80
  -3  -5   5  665.73   17.40
   3   5   5  630.94   16.50
   3   5   5  649.74   18.10
   3   5   5  648.04   18.60
  -3  -5   5  655.73   18.50
  -3   5  -5  651.43   16.50
   3  -5  -5  665.53   18.20
  -4   5   5  208.78   11.60
  -4  -5  -5  228.68   12.90
   4  -5   5  217.38   11.20
  -4  -5  -5  202.98   12.70
  -4   5   5  203.68   11.20
  -4  -5  -5  193.28   13.90
   4  -5   5  215.78   12.10
   4   5   5  179.18   12.90
  -4  -5   5  222.18   14.20
  -4  -5   5  185.78   11.90
  -4   5  -5  199.88   10.90
  -4  -5   5  183.98   12.10
   4   5   5  204.68   12.20
   4  -5  -5  192.98   10.40
   4   5   5  187.88    9.80
   4  -5  -5  181.48   12.20
   5  -5   5  254.07   14.20
  -5  -5  -5  268.97   15.60
  -5   5   5  266.97   15.30
   5  -5   5  247.48   15.40
  -5  -5  -5  259.17   18.20
  -5   5   5  267.07   14.00
  -5  -5  -5  266.57   15.60
  -5  -5   5  243.48   16.60
  -5  -5   5  258.87   17.20
  -5  -5   5  261.17   15.10
  -5   5  -5  258.17   12.70
   5   5   5  250.07   16.60
  -6  -5  -5    5.10   10.90
  -6  -5  -5   16.20   10.30
   6  -5   5    3.50    9.20
  -6  -5  -5   31.40   11.40
  -6   5   5   11.70   10.20
  -6   5   5   15.10    9.70
   6  -5   5    1.90    8.70
  -6  -5   5   11.60   11.30
  -6  -5   5    7.40   12.50
   6   5   5    8.90   11.50
  -6  -5   5   10.50   10.30
  -6   5  -5    6.70    9.40
   0   6   5 5334.07  106.09
   0   6   5 5313.57  105.69
   0   6   5 5199.58  105.69
   0  -6   5 5213.58  104.29
   0  -6  -5 5323.07  105.39
   0  -6  -5 5322.67  106.19
   0  -6   5 5139.59  104.49
   0  -6   5 5390.46  105.39
  -1  -6  -5  278.47    9.80
  -1   6   5  289.47    9.80
   1  -6   5  292.27    7.40
   1   6  -5  273.17    8.30
   1  -6   5  252.27    6.90
  -1  -6  -5  280.07   10.40
  -1   6   5  272.27    9.70
  -1   6   5  269.47    7.30
   1  -6   5  279.07    7.90
  -1   6   5  277.47   10.00
   1   6   5  296.07   10.30
  -1  -6   5  305.67    8.30
  -1  -6   5  293.97    8.80
   1  -6  -5  298.27   10.70
   1   6   5  320.17   11.00
   1   6   5  300.27    9.70
  -1  -6   5  285.17    8.30
  -1  -6   5  300.47   10.80
   1   6   5  293.37   11.50
  -2   6   5  931.81   22.20
  -2  -6  -5  939.71   23.80
   2  -6   5  942.41   20.50
  -2   6   5  939.61   20.50
  -2   6   5  932.91   22.20
  -2  -6  -5  932.81   21.50
  -2  -6  -5  935.71   22.30
   2   6  -5  926.61   20.60
   2   6   5  927.91   22.50
  -2  -6   5  966.70   23.30
  -2   6  -5  906.21   20.00
  -2  -6   5  906.61   21.70
   2   6   5  925.31   21.60
  -2  -6   5  939.91   21.40
   2   6   5  966.20   23.50
   2  -6  -5  969.70   22.70
   3   6  -5  479.95   12.90
  -3  -6  -5  463.55   17.00
   3  -6   5  498.45   16.20
  -3  -6  -5  497.95   15.00
  -3  -6  -5  493.65   15.90
   3  -6   5  494.95   13.80
  -3   6   5  485.45   13.60
  -3   6   5  478.15   15.20
  -3   6   5  483.85   15.60
  -3  -6   5  455.85   15.50
   3   6   5  452.95   13.40
   3   6   5  449.56   15.90
  -3   6  -5  455.25   12.90
   3  -6  -5  452.25   14.70
  -3  -6   5  436.06   14.30
  -3  -6   5  453.35   13.60
   3   6   5  436.26   15.00
  -4   6   5  112.69    8.60
  -4  -6  -5   85.29   10.50
  -4  -6  -5  105.99    8.50
   4  -6   5   91.79    7.50
  -4  -6  -5  108.69    9.70
   4  -6   5   97.49    8.80
  -4   6   5   97.99    8.00
  -4  -6   5  163.18   13.00
  -4  -6   5  140.69   10.10
  -4  -6   5  138.29   10.50
   4   6   5  151.18    9.60
   4  -6  -5  178.98   12.30
   4  -6  -5  140.89   10.40
  -4   6  -5  154.08   10.00
   4   6   5  170.68   12.10
  -5   6   5  108.59    9.80
  -5  -6  -5   87.59   12.90
   5  -6   5  101.89    9.30
  -5  -6  -5   95.99    9.80
  -5   6   5   80.99    8.80
  -5  -6  -5  109.29   10.20
   5  -6   5   80.59    9.60
  -5  -6   5   93.19   11.50
   5   6   5  106.69   12.40
  -5  -6   5  111.89   11.80
  -5   6  -5  105.99    9.60
  -5  -6   5   96.79    9.60
  -6   6   5   42.90   15.60
   6  -6   5   58.39   11.20
  -6  -6  -5   53.89   11.40
  -6  -6  -5   34.50   10.40
   6  -6   5   54.39   10.00
  -6  -6  -5   54.19   12.40
  -6  -6   5   33.00   12.20
  -6   6  -5   26.00    9.80
  -6  -6   5   30.40   13.00
  -6  -6   5   24.70    9.40
   6   6   5   29.90   12.10
   0   7   5   10.80    5.40
   0  -7   5   14.90    2.80
   0  -7  -5   14.80    4.80
   0  -7   5   14.50    3.00
   0   7   5   16.70    5.60
   0  -7  -5   12.80    4.40
   0   7   5   11.20    4.60
   0  -7   5   13.90    4.10
   0   7  -5   12.80    3.30
   1   7  -5  790.42   18.60
  -1   7   5  814.62   20.10
  -1   7   5  803.82   17.10
   1  -7   5  815.22   18.00
   1  -7   5  825.02   17.80
  -1  -7  -5  812.82   20.00
  -1   7   5  820.02   19.60
  -1  -7  -5  828.12   20.10
   1  -7   5  786.22   18.80
  -1   7   5  825.52   19.90
   1   7   5  771.12   18.80
  -1  -7   5  741.73   17.00
   1   7   5  742.23   18.20
   1   7   5  752.62   18.70
   1  -7  -5  732.73   18.60
  -1  -7   5  753.32   17.20
  -1  -7   5  732.93   17.00
  -1  -7   5  759.52   18.90
   1   7   5  783.22   19.00
   1  -7  -5  757.32   17.00
   2  -7   5  835.82   18.70
   2   7  -5  887.21   20.20
  -2  -7  -5  874.41   22.80
   2  -7   5  917.01   20.00
  -2  -7  -5  881.11   20.60
  -2  -7  -5  909.01   22.00
  -2  -7  -5  923.31   22.40
  -2   7   5  885.91   19.50
  -2   7   5  919.61   22.00
  -2   7   5  883.21   21.40
   2  -7  -5  761.12   19.70
   2   7   5  753.32   18.70
  -2  -7   5  771.22   20.00
   2   7   5  736.53   19.30
  -2  -7   5  769.32   18.30
   2   7   5  767.02   20.70
  -2  -7   5  754.52   18.50
  -3  -7  -5  147.99   11.70
   3   7  -5  155.68    7.90
  -3  -7  -5  152.98   10.30
  -3   7   5  172.48   10.80
  -3   7   5  151.98   11.30
  -3   7   5  158.88    8.10
  -3  -7  -5  144.39   10.20
   3  -7   5  151.78   11.70
   3  -7   5  147.89    8.70
   3   7   5  226.48   11.80
   3   7   5  229.28   14.50
  -3  -7   5  232.68   11.20
  -3  -7   5  210.78    9.90
  -3  -7   5  241.98   14.20
   3  -7  -5  227.28   11.90
   3   7   5  245.78   10.30
  -4   7   5  204.28   11.80
  -4   7   5  227.58   11.40
   4  -7   5  211.88   11.50
   4  -7   5  222.78   14.10
  -4  -7  -5  210.68   11.70
  -4  -7  -5  205.78   13.90
  -4  -7  -5  195.78   13.90
  -4  -7   5  184.08   12.40
  -4  -7   5  198.88   14.20
   4   7   5  198.78   12.70
  -4   7  -5  177.68   10.40
   4  -7  -5  164.18   12.20
  -4  -7   5  202.58   12.00
  -5  -7  -5  304.87   17.20
   5  -7   5  311.87   17.00
  -5  -7  -5  310.07   15.20
  -5   7   5  320.17   16.60
  -5  -7  -5  289.67   18.30
   5  -7   5  310.17   15.30
  -5  -7   5  259.77   15.60
  -5  -7   5  269.27   17.10
   5   7   5  257.47   17.50
  -5  -7   5  290.07   19.20
  -5   7  -5  273.67   14.50
  -6  -7  -5   29.70   11.40
   6  -7   5   35.20   11.00
   6  -7   5   31.70    9.70
  -6  -7  -5   33.00   11.20
  -6  -7  -5   39.60   13.60
  -6  -7   5   31.20   12.20
  -6  -7   5   16.50   14.20
  -6  -7   5   19.50    9.30
   6   7   5    8.50   11.80
   0   8   5  308.47   10.60
   0  -8   5  307.37    9.80
   0   8   5  319.77   11.90
   0   8  -5  295.87    8.60
   0  -8   5  324.47    9.00
   0  -8  -5  291.77   10.70
   0   8   5  311.67   11.80
   0  -8  -5  302.17   11.00
   0  -8   5  295.47    8.70
   0  -8   5  306.97    8.20
  -1   8   5  439.26   13.80
   1  -8   5  427.36   11.20
  -1   8   5  421.36   13.70
  -1  -8  -5  437.26   13.60
  -1   8   5  443.66   13.20
   1  -8   5  432.86   11.10
  -1  -8  -5  414.16   13.60
  -1   8   5  424.06    9.80
  -1  -8   5  402.66   10.50
   1   8   5  410.86   12.90
   1  -8  -5  398.96   12.80
  -1  -8   5  408.96   13.10
   1   8   5  404.96   12.90
  -1  -8   5  404.36   11.00
  -1  -8   5  385.36   10.70
   1  -8  -5  389.56   10.80
   1   8   5  393.76   12.40
  -2  -8  -5 1270.77   29.70
  -2   8   5 1271.67   29.10
  -2  -8  -5 1260.57   27.80
  -2  -8  -5 1258.47   30.70
   2   8  -5 1240.28   27.60
  -2  -8  -5 1241.68   29.20
   2  -8   5 1259.97   27.20
  -2   8   5 1293.47   29.30
  -2   8   5 1206.58   26.30
  -2  -8   5 1205.78   26.70
   2   8   5 1202.98   26.90
  -2  -8   5 1226.88   28.80
   2   8   5 1185.08   28.30
   2  -8  -5 1191.18   28.30
  -2  -8   5 1196.78   26.70
   2   8   5 1130.99   28.00
  -3   8   5  331.57   14.50
  -3  -8  -5  338.17   16.20
   3   8  -5  331.77   11.50
  -3   8   5  314.27   10.90
  -3  -8  -5  335.67   12.70
   3  -8   5  346.47   11.60
  -3  -8  -5  341.47   13.70
  -3   8   5  330.37   12.70
  -3  -8   5  356.06   14.30
  -3  -8   5  381.06   13.40
  -3  -8   5  355.66   15.40
   3  -8  -5  388.56   14.50
   3   8   5  373.96   12.90
   3   8   5  366.76   16.50
  -4  -8  -5  214.18   13.10
  -4  -8  -5  213.28   14.90
   4  -8   5  206.48   11.60
  -4  -8  -5  210.48   14.60
  -4   8   5  211.38   12.00
   4  -8   5  227.18   14.70
   4  -8  -5  175.38   12.70
  -4  -8   5  189.68   11.60
  -4  -8   5  205.48   16.60
   4   8   5  171.58   13.80
  -4   8  -5  191.38   12.10
  -4  -8   5  199.08   12.40
   5  -8   5  131.29   12.10
  -5  -8  -5  157.18   15.30
  -5  -8  -5  128.59   10.80
   5  -8   5  136.29   10.10
  -5  -8  -5  131.69   11.30
  -5  -8   5  158.88   14.80
  -5  -8   5  171.38   12.80
  -5  -8   5  119.19   12.00
   5   8   5  142.39   13.20
   6  -8   5   84.89   10.40
   6  -8   5   75.29   11.90
  -6  -8  -5   92.49   12.30
  -6  -8  -5   85.59   11.50
  -6  -8  -5   75.29   13.40
  -6  -8   5   73.59   16.10
   6   8   5   79.19   21.10
  -6  -8   5   72.09   10.50
  -6  -8   5   70.79   13.00
   0   9   5   24.60    5.80
   0   9   5   27.20    5.80
   0  -9  -5   16.20    5.30
   0   9   5   15.20    6.10
   0  -9   5   22.30    4.70
   0  -9   5   26.10    3.60
   0  -9  -5   15.80    6.00
   0  -9   5   20.00    3.90
   0  -9   5   23.00    3.10
   1  -9   5  176.98    6.90
   1  -9   5  175.88    5.80
  -1  -9  -5  175.08    9.50
  -1   9   5  169.18    9.30
   1  -9   5  185.18    7.70
  -1   9   5  182.28   10.30
  -1   9   5  183.28   10.70
  -1  -9  -5  156.58   10.20
  -1  -9   5  258.07    9.20
   1  -9  -5  251.07   11.70
   1  -9  -5  256.87    8.80
   1   9   5  255.97   10.60
  -1  -9   5  249.68    8.50
   1   9   5  261.47   11.00
   1   9   5  240.48   10.90
  -1  -9   5  253.07   11.30
  -2   9   5  718.13   19.00
  -2  -9  -5  700.13   17.50
   2   9  -5  709.63   17.80
   2  -9   5  728.43   17.40
  -2  -9  -5  733.53   20.30
  -2  -9  -5  735.43   21.00
  -2  -9  -5  694.93   19.70
  -2  -9   5  725.53   18.10
   2   9   5  694.83   18.30
  -2  -9   5  742.53   18.30
  -2  -9   5  713.93   20.10
   2  -9  -5  721.73   20.20
   2   9   5  717.73   20.80
  -3   9   5   88.59    8.60
  -3  -9  -5  123.89   12.20
   3   9  -5   94.79    6.80
  -3   9   5   95.09    8.10
  -3  -9  -5   85.49    8.80
   3  -9   5   95.89    6.80
  -3  -9  -5   91.09    7.40
   3   9   5  126.49    9.80
  -3  -9   5  136.39    8.90
   3   9   5  138.79   10.90
  -3  -9   5  144.89   11.60
  -3  -9   5  127.89    8.50
   3  -9  -5  135.39    9.70
   4  -9   5  125.89   11.30
  -4  -9  -5  124.69    9.80
  -4   9   5  136.19    9.70
  -4  -9  -5  122.69   10.50
  -4  -9  -5  157.98   14.10
   4  -9   5  126.99    8.60
  -4  -9   5   93.59   12.60
  -4  -9   5  131.79   10.60
  -4  -9   5  104.19    8.90
   4  -9  -5  125.19   10.40
   4   9   5  129.49   11.90
   5  -9   5   16.70    7.70
  -5  -9  -5   15.20   13.50
  -5  -9  -5   22.40    9.70
  -5  -9  -5   21.70   10.50
   5  -9   5   26.40    9.10
   5   9   5   49.99   11.70
  -5  -9   5   31.00    9.80
  -5  -9   5   41.20    9.80
  -5  -9   5   27.20   13.20
  -6  -9  -5  107.09   15.40
   6  -9   5  111.79   11.30
  -6  -9  -5   85.19   11.80
  -6  -9  -5   80.19   12.40
  -6  -9   5   92.19   12.20
  -6  -9   5   73.59   10.60
  -6  -9   5   80.29   16.60
   0  10   5  143.69   11.00
   0 -10  -5  141.89   10.70
   0  10   5  149.29    9.50
   0 -10  -5  148.29    9.10
   0 -10   5  135.59    7.60
   0 -10   5  144.09    8.30
   0 -10   5  140.29    8.00
   0  10   5  145.29    9.70
  -1 -10  -5  743.43   20.10
  -1  10   5  686.73   19.10
  -1  10   5  745.83   19.80
   1 -10   5  722.93   17.00
  -1 -10  -5  740.83   20.50
  -1  10   5  730.93   19.20
   1 -10   5  704.33   17.60
   1  10   5  835.22   20.50
   1  10   5  845.32   21.50
   1  10   5  818.62   22.10
  -1 -10   5  795.22   18.60
   1 -10  -5  793.52   19.10
  -1 -10   5  840.12   21.40
  -1 -10   5  841.32   19.70
   1 -10  -5  800.22   21.40
  -2 -10  -5  436.16   12.60
   2 -10   5  449.46   13.00
  -2  10   5  424.76   15.20
   2  10  -5  441.06   13.60
  -2 -10  -5  447.56   17.00
  -2  10   5  459.75   15.40
  -2 -10  -5  426.56   15.70
  -2 -10  -5  465.75   16.90
   2 -10  -5  488.85   17.00
  -2 -10   5  487.65   14.20
   2  10   5  497.95   15.30
  -2 -10   5  516.85   14.80
  -2 -10   5  525.45   18.10
   2  10   5  466.35   16.40
   3  10  -5  158.58   10.90
  -3  10   5  175.68   11.20
   3 -10   5  174.18   10.10
  -3  10   5  174.98   11.30
  -3 -10  -5  166.78   10.50
  -3 -10  -5  229.68   15.70
  -3 -10  -5  178.88   12.60
   3  10   5  173.98   11.60
  -3 -10   5  170.88   11.40
  -3 -10   5  182.38   14.00
  -3 -10   5  150.78   11.10
   3 -10  -5  153.48   10.20
  -4 -10  -5   48.40   11.90
   4 -10   5   51.49    7.40
   4 -10   5   66.29    9.90
  -4 -10  -5   72.19    9.00
  -4 -10  -5   56.89    9.70
   4 -10  -5   22.30    8.40
  -4 -10   5   27.70   12.00
   4  10   5   19.90    9.80
  -4 -10   5   33.40    9.10
  -4 -10   5   24.30    8.30
   5 -10   5   85.69   11.50
  -5 -10  -5   62.49   10.70
   5 -10   5   83.39    9.30
  -5 -10  -5   75.59    9.70
  -5 -10  -5   89.59   14.00
  -5 -10   5   55.29   11.00
   5  10   5   66.79   12.20
  -5 -10   5   69.89   10.30
  -5 -10   5   55.09   14.30
  -6 -10  -5  135.99   15.80
   6 -10   5  164.58   12.40
  -6 -10  -5  138.29   14.30
  -6 -10  -5  133.79   12.10
  -6 -10   5  180.48   21.00
  -6 -10   5  167.98   14.70
   0  11   5  182.88   12.20
   0  11   5  175.58   10.50
   0 -11  -5  182.28   10.10
   0 -11   5  173.88   10.00
   0 -11   5  189.38    8.90
   0 -11  -5  177.58   11.70
   0  11   5  177.48   10.80
  -1  11   5  498.75   16.20
  -1 -11  -5  472.75   16.90
  -1  11   5  495.75   15.60
  -1  11   5  462.75   15.30
   1 -11   5  499.15   14.00
  -1 -11  -5  484.95   16.70
   1  11   5  430.96   16.40
   1  11   5  424.56   16.10
   1 -11  -5  448.66   16.10
   1  11   5  481.85   14.50
  -1 -11   5  437.76   14.70
   2  11  -5  133.39   10.20
  -2 -11  -5  123.59    8.70
  -2 -11  -5  108.79   10.70
  -2  11   5  124.19    9.10
  -2 -11  -5  117.09    9.00
   2 -11   5  140.89    8.70
  -2  11   5  121.39    8.60
   2  11   5  143.69    9.90
  -2 -11   5  165.18   10.50
   2  11   5  158.68   10.80
   2 -11  -5  149.19   10.10
   2  11   5  161.58   11.20
  -2 -11   5  174.68   13.70
  -2 -11   5  148.19    9.60
  -3  11   5  131.19    9.60
   3 -11   5  146.29   10.30
  -3 -11  -5  161.68   11.80
  -3 -11  -5  157.08   13.90
  -3 -11  -5  151.08   11.00
  -3  11   5  135.49   11.10
   3  11   5  207.48   14.80
  -3 -11   5  190.78   13.30
  -3 -11   5  212.58   12.10
  -3 -11   5  173.58   11.60
   3 -11  -5  189.98   13.90
  -4 -11  -5  151.18   12.80
  -4 -11  -5  128.99   10.00
   4 -11   5  142.39   12.10
   4 -11   5  147.09    9.40
  -4 -11  -5  165.68   15.40
  -4 -11   5  202.58   15.60
  -4 -11   5  202.58   14.10
   4  11   5  180.48   13.10
   4 -11  -5  197.58   15.20
  -4 -11   5  198.48   14.00
  -5 -11  -5   14.40    9.40
   5 -11   5   22.80   10.50
  -5 -11  -5    9.80   14.30
  -5 -11  -5    6.40   11.20
   5 -11   5   12.80    7.90
  -5 -11   5   37.00   10.50
   5  11   5    8.10   10.90
  -5 -11   5   27.90    9.70
  -5 -11   5   34.70   14.50
   0 -12   5    3.90    5.00
   0  12   5   -1.10    7.10
   0 -12  -5    4.10    7.20
   0  12   5   -7.30    6.40
   0 -12  -5    7.80    6.50
   0  12   5  -10.10    7.30
   0 -12   5    2.30    6.00
  -1 -12  -5 1054.99   27.40
  -1  12   5 1080.79   27.10
  -1 -12  -5 1053.59   27.60
  -1  12   5 1073.39   27.00
   1 -12   5 1036.80   25.00
   1  12   5 1121.59   26.80
  -1 -12   5 1152.28   26.70
  -1 -12   5 1149.58   28.10
   1  12   5 1085.89   28.80
   1 -12  -5 1091.29   28.60
   1  12   5 1130.59   28.70
  -2  12   5   37.00    8.10
  -2 -12  -5   48.20    9.90
  -2 -12  -5   34.00    7.80
   2 -12   5   19.40    5.50
   2  12  -5   36.70    6.80
  -2  12   5   19.50    8.20
   2  12   5   23.30    6.50
   2  12   5   23.40    8.30
   2  12   5   20.80    8.30
  -2 -12   5   33.20    8.90
  -2 -12   5   27.80    6.70
   2 -12  -5   36.60    8.50
  -3 -12  -5  242.78   19.20
  -3  12   5  235.58   15.50
  -3 -12  -5  249.08   14.80
   3 -12   5  246.38   12.10
   3  12   5  209.58   15.40
  -3 -12   5  225.58   12.60
   3 -12  -5  200.98   14.60
  -3 -12   5  215.78   13.10
  -3 -12   5  228.88   18.00
   4 -12   5  138.29   12.40
   4 -12   5  143.99    9.60
  -4 -12  -5  162.68   16.00
  -4 -12  -5  149.09   11.50
  -4 -12  -5  152.98   12.20
  -4 -12   5  134.09   15.10
   4 -12  -5  126.09   11.70
  -4 -12   5  120.49   10.10
  -4 -12   5  123.79   10.50
   4  12   5  117.79   12.30
   5 -12   5    1.70    9.50
  -5 -12  -5    3.80   10.10
  -5 -12  -5    5.20    9.00
  -5 -12  -5   26.40   13.50
   5 -12   5    1.70    7.90
  -5 -12   5   -4.90    9.80
  -5 -12   5   14.20    9.90
  -5 -12   5   -0.20   15.00
   5  12   5   -4.10   10.00
   0  13   5   87.99    9.60
   0 -13   5   63.49    6.60
   0 -13  -5   65.79    8.40
   0 -13   5   70.49    7.70
   0  13   5   76.19    7.90
   0 -13  -5   65.99    7.80
   0  13   5   70.99    8.90
  -1  13   5  282.27   14.70
  -1 -13  -5  296.47   15.10
  -1 -13  -5  299.47   15.10
   1 -13   5  297.37   12.00
  -1  13   5  291.07   14.40
  -1 -13   5  296.07   12.80
   1  13   5  299.17   12.80
  -1 -13   5  309.57   14.90
   1  13   5  298.67   13.90
   1 -13  -5  315.87   15.30
   1  13   5  315.07   15.80
  -2 -13  -5   64.09   11.10
   2 -13   5   62.49    6.70
  -2  13   5   57.99    9.60
  -2 -13  -5   49.60    9.10
   2  13  -5   59.69    7.90
   2  13   5   60.69   10.00
  -2 -13   5   71.49   11.10
  -2 -13   5   52.39    7.50
   2  13   5   62.79    8.90
   2 -13  -5   64.09    9.00
  -3 -13  -5  101.19   10.90
  -3 -13  -5  110.29   14.00
   3 -13   5  111.79    8.30
  -3  13   5  104.29   10.50
   3  13   5   61.49    9.60
  -3 -13   5   64.59    8.60
   3 -13  -5   45.40    9.30
  -3 -13   5   71.89   11.70
   4 -13   5   69.39    8.30
  -4 -13  -5   58.19   10.70
  -4 -13  -5   64.39   14.90
  -4 -13   5   96.39   14.20
   4  13   5   91.19   11.60
  -4 -13   5   97.49   10.50
   4 -13  -5  109.49   11.90
  -5 -13  -5   73.39   13.40
  -5 -13  -5   59.09   15.90
   5 -13   5  105.79   10.20
  -5 -13   5  115.99   17.50
   5  13   5  131.49   13.50
  -5 -13   5   91.59   10.70
   0  14   5  454.55   17.40
   0  14   5  490.55   16.80
   0 -14  -5  480.55   18.40
   0  14   5  470.75   17.70
   0 -14   5  480.35   15.70
   1 -14   5  229.58   11.90
  -1 -14  -5  216.98   14.90
  -1  14   5  244.78   12.80
  -1 -14   5  201.28   11.70
  -1 -14   5  189.98   14.10
   1  14   5  180.78   12.30
   1 -14  -5  161.88   11.40
   1  14   5  167.68   12.30
   1  14   5  200.88   14.90
  -2  14   5   97.49   10.70
   2 -14   5   81.59    7.60
  -2 -14  -5   77.19   15.90
  -2 -14  -5   89.99   12.40
  -2 -14   5   83.69   11.70
   2  14   5   98.29   10.10
   2 -14  -5   77.89   10.30
   2  14   5  110.19   11.30
  -3  14   5  124.89   12.00
   3 -14   5  108.59    8.60
  -3 -14  -5  114.79   13.40
   3  14   5  161.18   12.80
   3 -14  -5   91.39   10.90
   3  14   5  113.79   11.70
  -3 -14   5  127.09   10.20
  -3 -14   5  107.29   13.60
  -4 -14  -5   80.19   15.60
  -4 -14  -5   98.09   13.10
   4 -14   5   79.59    8.90
   4 -14  -5   91.99   11.90
  -4 -14   5   57.59   10.20
  -4 -14   5   67.19   14.20
   4  14   5   66.79   11.80
   0  15   5  332.97   16.50
   0 -15   5  387.66   14.90
   0 -15  -5  396.16   17.70
   0  15   5  386.96   16.00
  -1  15   5   43.20    9.00
  -1 -15  -5   46.20   10.00
   1 -15   5   37.50    6.90
  -1 -15  -5   52.79    9.80
   1  15   5   21.30    8.70
  -1 -15   5   43.50    9.70
  -1 -15   5   47.60    7.50
   1  15   5   50.59    7.90
   1 -15  -5   43.90    9.40
   2 -15   5   27.30    7.00
  -2 -15  -5   22.90   11.10
  -2  15   5   20.60    9.60
  -2 -15   5    2.10    9.80
   2  15   5    9.40    9.70
  -2 -15   5    5.90    7.80
   2 -15  -5    8.90    8.90
   3 -15   5  232.28   13.40
  -3 -15  -5  231.88   17.20
  -3  15   5  230.08   15.80
  -3 -15   5  242.98   15.20
  -3 -15   5  266.17   17.80
   3 -15  -5  263.97   17.30
   3  15   5  258.67   17.90
   4 -15   5   73.29    9.00
  -4 -15  -5   66.19   15.10
   4 -15  -5   78.19   16.90
   4  15   5   88.89   12.20
  -4 -15   5   83.49   16.60
  -4 -15   5   81.19   11.00
   0  16   5  143.29   12.60
   0 -16  -5  122.99   11.20
   0 -16   5  120.09    9.40
   0  16   5  135.69   10.40
  -1 -16  -5    4.70    9.00
   1 -16   5    2.90    6.60
  -1 -16  -5   17.70    9.60
  -1  16   5    9.90    9.10
   1  16   5   13.50   10.00
  -1 -16   5   -8.20    6.90
  -1 -16   5   26.60   10.70
   1 -16  -5    4.80    9.00
  -2  16   5  132.69   12.10
   2 -16   5  124.89    9.20
  -2 -16  -5  119.99   13.10
  -2 -16   5  114.39   13.80
  -2 -16   5  103.69   10.10
   2 -16  -5  101.89   11.60
   2  16   5   88.29   11.10
   3 -16   5   98.39    9.20
  -3 -16  -5  120.69   14.10
  -3  16   5  106.19   12.70
   3 -16  -5  103.99   12.30
   3  16   5  111.09   12.70
  -3 -16   5  119.49   11.60
  -3 -16   5  118.39   15.80
  -4 -16  -5   22.30   14.80
   4 -16   5   22.70    8.30
  -4 -16   5   22.80   14.40
  -4 -16   5   38.40   10.60
   0 -17   5   67.99    8.60
   0  17   5   69.69    9.60
   0 -17  -5   73.49   10.90
   0  17   5   62.69   10.30
   1 -17   5   35.70    7.60
  -1 -17  -5   25.20   10.20
  -1  17   5   30.80    9.80
   1  17   5   31.20   11.00
   1 -17  -5   42.30    9.70
  -1 -17   5   29.80    8.20
  -2  17   5  114.29   11.30
   2 -17   5  120.09    9.50
  -2 -17  -5  108.29   13.60
  -2 -17   5  100.79   10.20
  -2 -17   5  135.59   14.70
   2  17   5  112.29   12.90
   2 -17  -5  109.79   12.00
  -3 -17  -5   47.70   14.10
   3 -17   5   56.09    8.50
   3  17   5   61.99   14.60
  -3 -17   5   42.40   10.50
  -3 -17   5   50.19   15.40
   3 -17  -5   49.70   11.20
   0 -18  -5  111.79   12.20
   0 -18   5  122.59   10.00
  -1  18   5  145.99   12.00
   1 -18   5  134.09    9.90
  -1 -18   5  110.09   10.40
   1 -18  -5  145.59   12.60
   1  18   5  130.89   13.60
   2 -18   5  193.48   13.60
  -2  18   5  182.28   14.10
  -2 -18  -5  165.68   14.80
  -2 -18   5  197.08   12.70
   2 -18  -5  218.08   15.10
   2  18   5  197.68   24.20
  -2 -18   5  157.28   15.50
  -3 -18  -5    7.90   13.80
  -3 -18   5   -6.60    9.30
  -3 -18   5    7.10   15.00
   3 -18  -5   -0.60   10.10
   0 -19   5   21.40    8.30
   0 -19  -5    9.80   14.60
  -1  19   5   13.90   10.10
   1 -19   5   15.10    7.70
  -1 -19   5   -6.10    8.30
   1 -19  -5   -1.50    9.40
  -2 -19   5   63.69   10.30
   2 -19  -5   36.90   11.40
   0   0   6 6785.42  135.39
   0   0   6 6896.01  136.49
   0   0   6 6680.33  135.99
   0   0   6 6862.81  134.39
  -1   0  -6  117.79    6.30
  -1   0   6  100.59    5.00
   1   0  -6  103.49    3.00
  -1   0   6  105.79    3.00
   1   0   6  114.89    5.30
  -1   0   6  100.49    6.90
  -1   0   6  104.19    6.30
   1   0   6  113.79    7.00
   1   0   6   98.49    6.70
  -1   0  -6   98.79    5.00
  -2   0  -6 4041.80   81.59
  -2   0  -6 3988.00   81.99
   2   0  -6 4052.39   80.29
  -2   0   6 4109.19   82.29
  -2   0  -6 4043.90   82.19
   2   0  -6 3961.70   81.99
   2   0   6 4075.69   82.19
   2   0   6 4172.08   81.79
  -2   0   6 4049.49   82.09
  -2   0   6 4039.10   81.29
  -2   0   6 4166.38   81.99
   2   0   6 4228.28   82.59
   3   0   6   10.50    5.40
   3   0  -6   32.40    5.30
   3   0  -6   20.50    3.00
  -3   0   6   21.50    3.90
  -3   0  -6   33.50    6.00
   3   0   6   22.60    5.50
  -3   0   6   20.70    5.10
  -3   0   6   15.80    5.00
  -3   0  -6   29.80    5.60
   3   0   6   15.30    4.50
  -3   0  -6   21.70    4.90
  -3   0   6   18.30    5.70
  -4   0  -6   89.79    7.00
  -4   0   6   78.99    8.50
  -4   0  -6   94.99    8.00
  -4   0  -6   87.89    7.90
   4   0   6   99.79    8.00
   4   0   6   91.49    7.90
   4   0   6   90.79    8.90
  -4   0   6   94.49    8.50
  -4   0   6   95.39    7.60
  -5   0  -6  118.59   13.90
  -5   0   6  128.69    9.90
   5   0   6  135.49   11.00
   5   0   6  118.29    9.60
  -5   0  -6  155.58   11.20
  -5   0   6  131.09   10.80
   5   0   6  134.09   10.30
  -5   0   6  146.89   11.80
  -6   0   6   34.90    9.50
  -6   0  -6   42.20   11.10
  -6   0   6   71.19   11.60
   6   0   6   43.20    9.10
   6   0   6   35.10   10.40
   6   0   6   48.00   10.00
   0   1   6  302.87    9.30
   0   1   6  316.07    8.20
   0  -1   6  320.77    8.00
   0  -1   6  305.97    8.50
   0   1   6  294.67    8.50
   0   1   6  300.57    8.60
   0  -1   6  311.77    7.30
   0  -1   6  306.37    7.30
  -1   1   6  393.36   10.80
   1  -1   6  395.96   10.60
   1  -1   6  396.06   10.50
  -1   1   6  370.76    9.90
   1  -1   6  394.06    9.30
  -1   1   6  396.76    8.90
  -1  -1  -6  391.16   10.20
  -1   1   6  389.96   10.60
  -1  -1  -6  393.46   11.40
  -1  -1   6  406.36   11.10
  -1   1  -6  388.36    9.20
  -1  -1   6  378.66    9.70
   1   1   6  406.56   11.10
  -1  -1   6  398.76    9.70
  -1  -1   6  381.46   10.80
   1  -1  -6  389.06   10.20
  -1  -1   6  370.86    9.70
   1   1   6  399.26   10.10
   1   1   6  388.56   10.60
  -2  -1  -6  220.98    9.00
  -2   1   6  215.88    8.60
  -2   1   6  212.38    7.50
   2   1  -6  220.38    8.00
  -2  -1  -6  220.88    8.00
  -2  -1  -6  214.78    9.30
  -2   1   6  229.68    9.10
   2  -1   6  224.08    7.60
   2   1  -6  206.48    5.10
  -2   1   6  203.98    8.10
   2  -1   6  226.48    8.90
   2   1   6  214.48    8.90
  -2  -1   6  206.38    8.90
  -2  -1   6  208.78    8.10
  -2   1  -6  202.48    6.90
   2   1   6  222.68    8.90
   2   1   6  205.58    7.90
  -2   1  -6  197.78    7.80
  -2  -1   6  205.78    6.50
   2  -1  -6  194.68    8.30
  -2  -1   6  203.98    9.30
  -2   1  -6  201.98    8.00
   3   1  -6  352.66   11.70
   3  -1   6  381.56   11.80
  -3  -1  -6  394.26   12.90
  -3  -1  -6  383.76   12.90
  -3  -1  -6  367.36   11.80
  -3   1   6  375.56   11.10
   3   1  -6  368.46    9.30
  -3   1   6  360.86   12.10
  -3   1   6  379.96   11.50
  -3   1   6  379.96   12.00
   3  -1   6  369.56   13.30
   3   1   6  476.05   15.30
  -3  -1   6  508.55   13.80
   3   1   6  486.55   14.20
   3  -1  -6  488.15   11.80
  -3   1  -6  486.85   13.50
   3  -1  -6  480.85   13.80
  -3   1  -6  493.55   13.20
  -3  -1   6  483.75   14.40
  -3  -1   6  467.15   14.20
  -3   1  -6  487.85   13.80
   3   1   6  511.55   14.30
  -4   1   6  173.98   10.50
  -4  -1  -6  213.78   11.90
  -4  -1  -6  204.68   11.10
  -4   1   6  188.38   12.90
  -4  -1  -6  188.18    9.90
  -4   1   6  193.78   10.80
   4  -1   6  180.58   12.60
   4  -1   6  176.98   10.70
  -4  -1   6  232.18   12.50
   4   1   6  225.78   11.60
  -4  -1   6  226.18   12.60
   4   1   6  247.68   11.30
  -4   1  -6  241.78   11.20
  -4   1  -6  220.38   10.80
   4   1   6  217.58   13.30
  -4   1  -6  219.58   12.40
  -4  -1   6  239.38   12.40
   5  -1   6  638.74   21.30
  -5  -1  -6  629.14   20.40
  -5   1   6  670.43   20.00
   5  -1   6  632.04   19.70
   5  -1   6  633.94   20.30
  -5   1   6  622.94   20.10
  -5  -1  -6  640.14   20.90
  -5  -1   6  460.95   17.80
   5   1   6  452.55   17.40
  -5  -1   6  437.36   16.90
   5   1   6  445.46   16.10
  -5  -1   6  466.05   17.70
   5   1   6  454.65   17.00
  -5   1  -6  451.95   17.80
   6  -1   6   23.10   10.20
  -6   1   6   33.10    9.60
  -6  -1  -6   12.00    9.30
  -6   1   6   15.60   10.70
   6  -1   6   12.80    9.40
   6  -1   6   28.40    8.90
  -6   1  -6   20.10   10.40
  -6  -1   6   21.30   10.40
   6   1   6   38.40   11.10
  -6  -1   6   35.70   11.50
   0  -2   6 3997.00   77.29
   0  -2   6 3885.41   76.99
   0  -2  -6 3967.90   77.79
   0   2   6 3839.52   77.59
   0   2   6 3965.40   77.99
   0   2   6 3719.43   77.69
   0  -2   6 3934.41   77.49
   0  -2   6 3853.61   77.09
  -1  -2  -6  567.94   14.40
   1  -2   6  585.84   14.20
  -1   2   6  594.74   14.00
  -1   2   6  573.14   13.80
  -1   2   6  558.44   14.20
  -1  -2  -6  562.44   14.00
  -1   2   6  567.74   12.90
   1  -2   6  584.04   12.30
  -1  -2   6  641.24   13.20
   1   2   6  662.43   15.70
  -1  -2   6  663.73   13.10
  -1  -2   6  657.03   15.30
   1  -2  -6  632.54   15.20
   1   2   6  639.34   15.30
  -1  -2   6  647.34   14.50
  -1  -2   6  656.73   15.70
  -1  -2   6  651.83   14.10
   1   2   6  643.14   15.40
  -1  -2   6  652.13   14.30
  -2   2   6 1301.37   28.40
  -2  -2  -6 1322.87   28.10
  -2   2   6 1310.17   28.00
   2  -2   6 1320.77   28.80
   2  -2   6 1339.07   27.60
  -2   2   6 1327.97   28.00
  -2  -2  -6 1332.17   28.60
  -2  -2  -6 1328.77   29.10
   2   2  -6 1256.77   26.00
   2   2  -6 1279.17   28.00
  -2   2   6 1257.07   28.00
  -2  -2   6  934.61   21.10
  -2  -2   6  901.31   18.70
  -2   2  -6  890.81   19.40
  -2  -2   6  899.91   21.00
   2  -2  -6  887.91   20.70
   2   2   6  907.91   21.10
   2   2   6  889.21   20.50
  -2   2  -6  884.91   20.30
   2   2   6  913.21   20.70
  -2  -2   6  871.51   20.00
  -2   2  -6  891.11   20.10
  -3   2   6  347.07   10.80
   3  -2   6  341.17   11.00
  -3  -2  -6  360.56   13.20
   3  -2   6  359.66   12.30
  -3   2   6  346.97   11.50
  -3   2   6  366.66   12.30
  -3  -2  -6  356.76   11.80
  -3  -2  -6  346.97   11.10
  -3   2   6  324.17   11.10
   3   2  -6  332.87    9.10
   3  -2  -6  331.87    9.30
   3   2   6  323.87   12.10
  -3  -2   6  331.07   11.00
   3   2   6  332.57   11.70
   3  -2  -6  315.07   11.70
  -3   2  -6  327.67   10.20
   3   2   6  328.77   11.40
  -3  -2   6  349.17   12.90
  -3   2  -6  315.27   10.10
  -3   2  -6  326.67   11.70
  -3  -2   6  328.57   12.20
  -4   2   6  530.35   15.80
  -4  -2  -6  588.84   18.40
  -4  -2  -6  587.94   18.10
  -4   2   6  570.94   17.60
  -4  -2  -6  554.04   16.50
   4  -2   6  584.04   18.60
   4  -2   6  567.44   16.70
  -4   2   6  580.74   17.10
  -4  -2   6  700.23   19.80
  -4  -2   6  730.43   20.30
  -4   2  -6  743.23   18.80
  -4  -2   6  733.33   20.70
   4   2   6  711.73   21.20
   4   2   6  734.83   20.40
  -4   2  -6  740.63   19.60
   4   2   6  734.13   19.50
  -5  -2  -6   85.49    8.80
   5  -2   6   93.99   10.10
  -5  -2  -6   96.09    9.70
  -5   2   6   84.79    9.90
  -5   2   6  109.79    9.80
  -5  -2  -6  103.89   10.30
   5  -2   6  109.09    9.30
  -5  -2   6   95.09   10.30
  -5   2  -6   76.49    8.90
   5   2   6   86.29    8.30
  -5  -2   6   83.99    9.90
   5   2   6   97.19   10.70
  -5  -2   6   73.99    9.50
   5   2   6   77.69    8.70
  -6   2   6   68.39   10.30
  -6   2   6   70.39   10.30
   6  -2   6   70.69   10.20
   6  -2   6   42.60   10.40
   6  -2   6   62.59    9.60
  -6  -2  -6   59.49   11.60
  -6   2  -6   34.90   10.40
  -6  -2   6   35.50    9.60
  -6  -2   6   48.00   11.70
   6   2   6   52.29   11.30
   0   3   6   18.50    4.90
   0  -3  -6    4.70    3.60
   0  -3   6    6.70    3.50
   0  -3   6    8.50    3.00
   0  -3  -6   15.90    4.50
   0   3   6    6.90    4.40
   0  -3   6    8.10    1.30
   0   3   6    9.90    4.40
   0  -3   6   11.10    1.30
   1  -3   6   27.60    1.70
  -1   3   6   28.60    4.50
   1  -3   6   28.00    2.00
  -1  -3  -6   24.00    4.30
  -1  -3  -6   28.90    5.40
  -1   3   6   28.80    3.90
  -1   3   6   26.70    3.60
   1  -3   6   24.80    4.40
  -1  -3  -6   26.70    4.00
  -1   3   6   23.90    4.10
  -1  -3   6   56.09    4.10
   1  -3  -6   37.90    4.10
   1   3   6   43.70    5.80
  -1  -3   6   49.10    2.80
  -1  -3   6   51.39    4.90
   1   3   6   34.70    4.30
   1   3   6   40.10    4.50
  -1  -3   6   40.80    4.30
  -1  -3   6   41.60    3.20
  -2   3   6 1266.07   26.70
  -2   3   6 1240.88   26.60
  -2   3   6 1271.47   27.30
   2  -3   6 1224.98   27.70
  -2  -3  -6 1246.98   27.20
   2   3  -6 1204.58   25.10
   2  -3   6 1272.87   26.20
  -2   3   6 1236.38   27.10
  -2  -3  -6 1241.58   28.00
  -2  -3  -6 1233.88   27.10
  -2  -3   6 1322.87   28.90
  -2  -3   6 1313.27   28.40
   2   3   6 1360.86   29.60
  -2  -3   6 1267.57   26.60
  -2   3  -6 1307.07   27.50
  -2  -3   6 1341.57   29.50
   2  -3  -6 1344.07   29.20
   2   3   6 1335.67   28.70
   2   3   6 1367.46   29.20
   3  -3   6  793.02   18.80
  -3  -3  -6  772.12   19.30
   3  -3   6  792.72   20.60
  -3   3   6  776.62   18.20
  -3   3   6  793.32   19.90
  -3   3   6  754.72   19.00
  -3   3   6  771.32   19.00
  -3  -3  -6  784.52   20.40
   3   3  -6  760.92   17.10
  -3  -3  -6  795.72   20.00
  -3   3  -6  706.33   17.20
   3  -3  -6  711.33   19.10
  -3  -3   6  737.03   19.70
  -3   3  -6  710.43   17.30
  -3  -3   6  784.52   19.90
   3   3   6  734.93   18.40
   3   3   6  741.53   19.60
   3   3   6  741.83   19.10
  -3   3  -6  732.33   18.10
  -3  -3   6  746.93   18.30
   4  -3   6  366.96   13.30
  -4  -3  -6  378.16   15.00
  -4  -3  -6  360.86   14.70
  -4   3   6  352.16   14.40
  -4  -3  -6  382.56   13.40
   4  -3   6  347.07   15.20
  -4   3   6  354.06   14.50
  -4   3  -6  316.07   12.50
   4   3   6  333.97   14.10
  -4  -3   6  330.57   15.70
  -4  -3   6  334.77   14.60
   4   3   6  317.77   12.90
  -4  -3   6  350.96   13.00
   4   3   6  337.67   14.30
   5  -3   6   67.09    9.60
  -5  -3  -6   72.69    9.50
  -5  -3  -6   55.09    9.00
  -5  -3  -6   74.99   10.60
  -5   3   6   75.79    9.00
   5  -3   6   73.69    8.50
  -5   3   6   82.69    9.20
  -5  -3   6   79.89   11.20
  -5  -3   6   51.39    8.50
   5   3   6   72.69    8.10
   5   3   6   54.99   10.30
  -5   3  -6   60.29    9.40
   5   3   6   86.39    9.70
  -5  -3   6   64.09   10.20
  -6   3   6  186.68   13.20
   6  -3   6  156.38   12.80
  -6   3   6  190.68   13.70
   6  -3   6  201.78   15.90
   6  -3   6  190.88   12.90
  -6  -3  -6  207.98   14.00
  -6  -3   6  169.38   14.10
  -6  -3   6  151.48   12.90
  -6   3  -6  130.49   12.30
   6   3   6  126.49   13.10
   0  -4  -6  238.18    8.20
   0   4   6  225.28    9.00
   0   4   6  234.98    8.70
   0   4   6  231.18    8.90
   0  -4   6  243.58    5.40
   0  -4   6  240.58    7.90
   0  -4  -6  231.08    8.40
   0  -4   6  233.58    7.70
   0  -4   6  243.08    5.30
  -1   4   6 1696.13   35.00
  -1   4   6 1766.42   35.90
  -1  -4  -6 1699.13   36.10
  -1  -4  -6 1658.33   36.10
   1  -4   6 1749.72   33.90
  -1   4   6 1685.23   35.40
  -1  -4  -6 1715.53   36.30
  -1   4   6 1726.23   36.00
   1  -4   6 1631.84   33.70
   1  -4  -6 1375.66   29.20
   1   4   6 1364.16   28.90
  -1  -4   6 1324.47   29.10
   1   4   6 1342.47   29.60
   1   4   6 1331.07   29.20
  -1  -4   6 1358.46   27.60
  -1  -4   6 1347.67   28.50
  -1  -4   6 1279.17   27.60
  -1  -4   6 1328.57   26.90
  -2  -4  -6  376.46   11.30
   2  -4   6  392.06    9.70
   2   4  -6  348.47    8.70
   2  -4   6  366.96   11.70
  -2  -4  -6  346.27   12.30
  -2   4   6  361.36   10.40
  -2   4   6  365.76   11.60
  -2  -4  -6  351.26   10.80
  -2   4   6  375.56   11.10
   2   4   6  397.36   12.90
   2   4   6  401.46   12.30
  -2  -4   6  401.86   11.60
  -2   4  -6  374.66    9.50
  -2  -4   6  390.96   11.10
   2   4   6  398.96   11.60
  -2  -4   6  390.56   12.50
   2  -4  -6  395.26   12.20
  -3   4   6  227.98    9.90
  -3   4   6  218.18    8.10
   3   4  -6  230.08    7.40
  -3   4   6  217.48   10.30
  -3   4   6  233.78   10.10
  -3  -4  -6  213.38   10.90
  -3  -4  -6  213.08   10.80
   3  -4   6  245.78   11.70
   3  -4   6  250.27    9.30
  -3  -4  -6  228.38   13.10
   3   4   6  264.97   11.20
   3  -4  -6  260.57   11.20
   3   4   6  251.17   12.10
  -3   4  -6  262.77   10.30
  -3  -4   6  261.27   11.50
   3   4   6  266.67   10.80
  -3  -4   6  257.77   10.00
  -3  -4   6  258.17   12.40
  -4  -4  -6  280.87   12.30
   4  -4   6  271.97   12.10
  -4  -4  -6  278.97   14.10
  -4   4   6  277.17   12.30
   4  -4   6  281.37   14.20
  -4   4   6  267.57   11.70
  -4  -4  -6  290.97   13.90
  -4  -4   6  224.48   11.30
   4   4   6  230.08   12.90
  -4   4  -6  243.08   12.00
   4  -4  -6  207.38    9.80
   4   4   6  223.58   10.80
  -4  -4   6  231.98   13.20
  -4  -4   6  227.28   14.20
   4   4   6  235.08   14.90
  -5  -4  -6   98.59   11.80
  -5  -4  -6   92.09    9.70
  -5   4   6   80.49    9.80
   5  -4   6   88.39    9.00
  -5   4   6   86.69    9.40
   5  -4   6   96.19    9.80
  -5  -4  -6   74.99    9.70
   5   4   6   60.79   11.00
  -5  -4   6   71.09    9.70
  -5  -4   6   82.79   10.40
  -5  -4   6   76.39   10.70
  -5   4  -6   89.39    9.70
  -6   4   6  188.08   13.00
  -6  -4  -6  153.38   13.70
   6  -4   6  196.88   14.00
   6  -4   6  207.78   15.20
  -6  -4  -6  187.78   14.00
  -6   4   6  206.18   14.10
  -6   4  -6  169.88   12.60
  -6  -4   6  176.68   13.20
  -6  -4   6  215.08   15.40
  -6  -4   6  184.38   14.50
   6   4   6  180.28   14.50
   0   5   6  194.68    9.40
   0  -5   6  206.98    7.90
   0  -5   6  204.18    5.20
   0  -5  -6  209.98    8.50
   0  -5  -6  214.28    9.00
   0  -5   6  216.28    7.20
   0   5   6  204.38    8.90
   0   5   6  208.38    8.80
  -1  -5  -6  399.36   12.00
  -1   5   6  403.86   11.30
  -1   5   6  389.16   11.60
  -1  -5  -6  417.16   12.20
  -1   5   6  390.96   12.20
  -1   5   6  400.16    9.90
   1  -5   6  374.16    8.50
   1  -5   6  412.36    8.90
   1   5   6  445.76   13.00
  -1  -5   6  456.85   12.70
   1   5   6  445.36   12.70
  -1  -5   6  425.36    9.70
  -1  -5   6  445.06   11.70
   1  -5  -6  454.25   12.80
   1   5   6  463.35   13.40
  -1  -5   6  430.76   10.80
   1   5   6  474.05   12.90
  -1  -5   6  442.56   10.70
   2  -5   6  130.39    5.90
  -2  -5  -6  119.59    7.90
  -2   5   6  139.99    6.80
  -2   5   6  124.09    7.70
  -2  -5  -6  146.79    7.90
  -2   5   6  139.79    8.80
  -2  -5  -6  125.19    9.40
   2   5  -6  124.09    5.30
   2  -5   6  116.19    8.10
  -2  -5   6  214.68    9.40
   2   5   6  225.58   10.70
  -2   5  -6  196.08    6.20
   2   5   6  220.18    9.70
   2   5   6  212.08    8.90
   2  -5  -6  196.78    9.70
  -2  -5   6  217.38    9.90
  -2  -5   6  227.38    8.30
  -3   5   6  353.56   10.20
  -3  -5  -6  369.86   14.70
  -3  -5  -6  405.86   13.00
   3  -5   6  368.46   11.50
  -3   5   6  376.56   12.50
  -3  -5  -6  380.06   12.50
  -3   5   6  362.06   12.40
  -3   5   6  369.96   12.40
   3   5  -6  350.96   10.10
   3  -5   6  410.16   14.40
   3   5   6  374.26   13.50
  -3  -5   6  349.47   14.70
  -3  -5   6  368.26   13.10
  -3  -5   6  342.27   11.60
   3  -5  -6  341.67   12.90
   3   5   6  370.36   12.00
  -3   5  -6  359.06   11.70
   3   5   6  372.36   15.40
  -4   5   6  353.06   14.50
  -4  -5  -6  322.77   14.50
  -4  -5  -6  304.07   13.20
  -4  -5  -6  310.87   17.00
   4  -5   6  306.17   12.80
   4  -5   6  329.17   14.10
  -4   5   6  312.57   13.00
   4   5   6  305.47   12.50
   4   5   6  311.67   14.30
  -4   5  -6  315.17   12.70
  -4  -5   6  301.47   14.30
   4  -5  -6  302.27   11.70
  -4  -5   6  317.97   13.70
  -4  -5   6  296.97   14.40
   4   5   6  300.97   16.40
   4  -5  -6  290.17   15.80
   5  -5   6  195.28   13.30
   5  -5   6  171.48   13.20
  -5  -5  -6  197.08   13.20
  -5  -5  -6  160.78   11.90
  -5   5   6  187.68   13.30
  -5   5   6  177.78   12.90
  -5  -5  -6  180.48   13.30
   5   5   6  215.88   14.00
  -5  -5   6  205.28   13.10
  -5   5  -6  205.68   13.40
  -5  -5   6  217.98   14.90
  -5  -5   6  205.98   13.50
   6  -5   6  160.68   11.90
  -6   5   6  146.49   12.20
  -6  -5  -6  191.08   14.10
  -6   5   6  152.68   13.10
   6  -5   6  155.18   12.90
  -6  -5  -6  156.18   14.40
   6   5   6  205.68   15.50
  -6  -5   6  161.48   14.30
  -6  -5   6  179.38   14.80
  -6   5  -6  173.68   12.60
  -6  -5   6  175.18   12.50
   0  -6   6   67.59    3.60
   0  -6   6   66.79    4.30
   0  -6   6   77.49    5.20
   0  -6  -6   63.09    5.60
   0   6   6   72.19    6.50
   0   6   6   54.19    5.60
   0  -6  -6   74.49    5.60
   0   6   6   53.59    5.20
   1  -6   6 2306.87   46.10
  -1   6   6 2303.47   48.40
  -1   6   6 2319.47   47.90
  -1  -6  -6 2316.77   48.50
   1  -6   6 2260.17   47.00
  -1   6   6 2251.27   46.50
  -1   6   6 2356.16   48.40
  -1  -6  -6 2336.17   48.60
  -1  -6   6 2522.05   50.59
   1   6   6 2522.85   51.99
  -1  -6   6 2526.65   50.09
   1   6   6 2489.95   52.09
   1  -6  -6 2495.35   51.89
   1   6   6 2479.15   51.29
   1   6   6 2491.15   51.69
  -1  -6   6 2503.05   51.69
  -1  -6   6 2357.66   50.09
  -1  -6   6 2408.96   49.30
  -2  -6  -6    2.80    4.50
  -2  -6  -6   -2.20    4.90
  -2  -6  -6    7.60    6.40
   2  -6   6    5.60    3.10
   2   6  -6    1.90    3.10
  -2   6   6    3.90    5.40
  -2   6   6   -2.70    4.80
  -2  -6  -6    7.00    5.30
  -2   6   6   -3.20    3.70
   2   6   6    3.80    7.10
   2   6   6    2.70    4.80
  -2  -6   6   -1.10    4.00
   2   6   6   -2.30    4.90
  -2  -6   6    5.30    4.70
  -2  -6   6   -3.10    5.40
   2  -6  -6   -5.30    4.80
  -3   6   6  816.32   21.60
  -3  -6  -6  830.52   21.10
   3   6  -6  770.32   20.50
   3  -6   6  853.51   19.80
  -3   6   6  807.42   20.80
  -3   6   6  837.02   20.00
  -3  -6  -6  836.22   21.30
  -3  -6  -6  828.82   22.90
   3  -6   6  813.42   21.70
  -3  -6   6  643.44   18.80
  -3  -6   6  640.54   16.70
   3   6   6  612.54   17.10
   3   6   6  627.24   19.20
   3  -6  -6  663.53   18.40
   3   6   6  616.34   18.10
  -3  -6   6  617.14   17.60
  -4  -6  -6   19.80    7.90
  -4   6   6   14.10    7.30
  -4  -6  -6   18.70   10.30
  -4  -6  -6   27.70    8.20
  -4   6   6   29.50    7.00
   4  -6   6   23.90    7.50
  -4   6   6   20.60    8.00
   4  -6   6   18.30    6.10
  -4  -6   6   27.90    6.60
  -4   6  -6   34.90    7.00
  -4  -6   6   32.20    9.20
   4   6   6   14.20   10.10
   4  -6  -6   14.60    6.90
   4   6   6   28.20    6.10
  -4  -6   6   38.10    9.70
  -5  -6  -6   90.99    9.90
  -5   6   6   70.39    9.10
  -5  -6  -6   90.09   10.90
   5  -6   6  100.49   11.00
   5  -6   6   98.79    9.10
  -5   6   6   98.29   10.90
  -5  -6  -6  104.79   12.40
  -5  -6   6  104.29   11.80
  -5   6  -6   83.99    9.60
  -5  -6   6   92.89   10.40
  -5  -6   6   83.59   11.20
   5   6   6   85.99   11.20
   6  -6   6   20.20   10.80
  -6  -6  -6    2.60    9.30
   6  -6   6   25.10    9.10
  -6  -6  -6   15.50   10.00
  -6  -6  -6   32.50   12.70
  -6  -6   6   32.70   13.70
  -6   6  -6   23.10   10.00
  -6  -6   6   12.80   10.70
   6   6   6   36.10   12.90
  -6  -6   6   26.60    9.50
   0   7   6 1022.20   24.10
   0  -7   6 1037.70   21.70
   0  -7   6 1059.79   23.30
   0   7   6 1052.19   24.10
   0  -7   6 1018.80   22.20
   0  -7  -6 1037.60   24.50
   0   7   6 1016.50   23.70
   0  -7  -6 1041.80   23.60
  -1   7   6   77.49    6.30
  -1  -7  -6   49.90    6.40
  -1   7   6   64.19    4.50
   1  -7   6   64.29    4.40
  -1   7   6   64.89    6.00
  -1   7   6   66.39    6.10
  -1  -7  -6   65.59    5.90
   1  -7   6   76.29    5.70
   1  -7  -6   74.89    6.30
  -1  -7   6   66.79    4.20
   1   7   6   60.19    6.00
  -1  -7   6   75.29    5.10
   1   7   6   71.59    6.30
   1   7   6   63.99    6.50
  -1  -7   6   55.59    4.60
  -1  -7   6   71.89    6.50
   1   7   6   70.19    6.50
  -2  -7  -6  575.14   16.20
  -2   7   6  565.84   15.90
   2  -7   6  555.34   13.60
  -2  -7  -6  581.04   18.00
   2   7  -6  556.74   13.70
  -2   7   6  549.35   13.60
  -2  -7  -6  549.35   14.80
  -2  -7  -6  573.44   16.60
  -2   7   6  571.54   15.70
   2  -7   6  536.95   12.90
   2   7   6  447.66   14.00
  -2  -7   6  452.85   12.50
   2  -7  -6  454.95   14.40
  -2  -7   6  475.95   13.40
  -2  -7   6  438.66   14.60
   2   7   6  451.35   13.60
   2   7   6  459.55   15.10
  -3  -7  -6  138.79   10.30
   3  -7   6  126.39    8.30
  -3   7   6  129.89    8.10
  -3   7   6  141.79   10.20
   3  -7   6  139.79   10.40
  -3  -7  -6  142.79    8.50
  -3  -7  -6  128.89   10.60
  -3   7   6  140.09    9.70
  -3  -7   6   81.09    8.80
   3   7   6   89.49    7.00
  -3  -7   6   79.59    7.70
   3   7   6   83.09   10.10
   3   7   6   67.59    7.20
   3  -7  -6   87.99    7.60
  -3  -7   6   78.79    7.00
  -4   7   6  130.09    9.50
  -4   7   6  138.89   10.10
  -4   7   6  154.58   11.20
   4  -7   6  143.19   11.10
  -4  -7  -6  183.48   14.80
  -4  -7  -6  145.09   10.10
  -4  -7  -6  148.29   10.30
   4  -7   6  160.08   10.80
   4   7   6  151.68   11.10
  -4  -7   6  162.18   10.80
  -4   7  -6  165.78   10.40
   4  -7  -6  165.28   12.70
   4   7   6  192.68   13.00
  -4  -7   6  192.58   12.30
  -4  -7   6  173.58   12.90
  -5  -7  -6  112.09   10.70
  -5  -7  -6  114.29   11.30
  -5  -7  -6  127.39   13.90
   5  -7   6  109.39   10.80
  -5   7   6  123.49   10.50
   5  -7   6  142.59   10.00
   5   7   6  139.39   13.40
  -5  -7   6  143.59   13.70
  -5  -7   6  143.39   11.70
  -5   7  -6  137.99   10.10
  -5  -7   6  144.09   10.50
   6  -7   6  132.39   11.30
  -6  -7  -6  151.08   13.50
   6  -7   6  159.38   13.90
  -6  -7  -6  134.29   12.40
  -6  -7  -6  149.88   15.40
  -6  -7   6  159.28   12.20
  -6  -7   6  149.88   13.50
  -6  -7   6  181.48   16.00
   6   7   6  189.38   15.30
   0   8   6   25.00    5.70
   0  -8  -6   32.50    5.70
   0  -8  -6   44.10    5.50
   0   8   6   29.70    5.60
   0  -8   6   36.10    3.60
   0  -8   6   29.90    4.60
   0   8   6   31.40    5.90
   0  -8   6   32.20    3.20
  -1   8   6 1227.68   27.70
  -1   8   6 1199.58   27.80
  -1   8   6 1173.78   25.00
  -1  -8  -6 1223.58   28.00
   1  -8   6 1248.18   25.70
   1  -8   6 1180.88   26.00
  -1  -8  -6 1181.38   28.20
  -1   8   6 1253.77   28.10
   1  -8  -6 1298.37   29.90
   1   8   6 1308.07   29.60
  -1  -8   6 1309.67   29.50
   1   8   6 1280.27   28.70
  -1  -8   6 1269.47   27.50
   1  -8  -6 1268.77   27.80
  -1  -8   6 1308.97   27.70
   1   8   6 1333.67   30.10
  -1  -8   6 1245.88   27.50
  -2   8   6  278.97   12.30
  -2   8   6  249.28   10.80
  -2  -8  -6  257.37   11.70
  -2  -8  -6  253.57   11.90
  -2  -8  -6  261.57   13.00
  -2  -8  -6  261.27    9.80
  -2   8   6  248.88    8.20
   2  -8   6  255.47    8.70
   2   8  -6  248.08    9.30
   2   8   6  293.37   13.90
  -2  -8   6  280.17   10.80
   2   8   6  273.57   11.40
   2  -8  -6  265.47   12.20
  -2  -8   6  296.47   13.40
  -2  -8   6  293.57   10.10
   2   8   6  282.97   11.40
  -3  -8  -6  256.47   15.20
  -3   8   6  268.57   13.20
  -3   8   6  271.07   10.20
  -3  -8  -6  270.67   12.90
   3  -8   6  249.38   12.70
   3  -8   6  281.97   10.50
  -3   8   6  273.87   13.70
  -3  -8  -6  294.97   12.00
   3   8   6  278.67   11.50
  -3  -8   6  284.17   13.30
  -3  -8   6  280.97   15.30
   3  -8  -6  274.17   13.40
  -3  -8   6  276.37   11.80
   3   8   6  264.97   15.70
  -4   8   6  143.49   10.60
   4  -8   6  142.89   10.70
  -4  -8  -6  130.79   10.30
   4  -8   6  130.69   10.90
  -4  -8  -6  149.69   13.60
  -4  -8  -6  133.09   10.10
  -4   8   6  125.99   10.40
  -4  -8   6  116.49   12.30
   4   8   6   73.09   10.30
   4  -8  -6  100.09    9.70
  -4  -8   6   89.99    8.80
  -4  -8   6  106.89    9.70
   5  -8   6    6.00    7.50
  -5   8   6   12.30    8.50
  -5  -8  -6   -7.20    9.60
   5  -8   6    5.00    9.40
  -5  -8  -6    3.30    9.20
  -5  -8  -6   -5.40   10.70
  -5  -8   6   24.90    8.90
  -5  -8   6   29.60   12.80
   5   8   6   10.70   11.50
  -5  -8   6   15.40   10.60
  -6  -8  -6   30.90   13.10
  -6  -8  -6   32.90   10.40
  -6  -8  -6   52.99   11.70
   6  -8   6   48.90    9.80
   6  -8   6   54.49   18.10
   6   8   6   41.70   12.70
  -6  -8   6   53.79   13.90
  -6  -8   6   57.39   12.40
  -6  -8   6   46.40    9.90
   0  -9   6  296.47    8.90
   0  -9   6  328.07   10.60
   0   9   6  327.97   12.00
   0   9   6  324.27   12.10
   0  -9  -6  311.67   11.60
   0  -9  -6  328.77   12.80
   0  -9   6  319.77    9.50
   0   9   6  306.27   11.40
   0  -9   6  310.07    8.80
  -1   9   6  116.19    8.90
  -1  -9  -6  120.79    8.40
  -1   9   6   97.09    7.50
  -1   9   6  120.29    9.00
  -1  -9  -6  134.59   10.90
   1  -9   6  115.79    5.40
   1  -9   6  123.49    6.60
   1  -9   6  137.09    6.70
   1   9   6  134.59    9.50
   1  -9  -6  127.89    7.20
   1  -9  -6  122.79    8.40
  -1  -9   6  128.39    6.60
   1   9   6  116.99    8.30
   1   9   6  133.89    9.60
  -1  -9   6  133.59    7.00
  -1  -9   6  128.29    9.80
   2  -9   6  187.38    8.00
  -2   9   6  172.68   10.10
  -2  -9  -6  196.18   10.60
  -2  -9  -6  179.58    8.70
  -2  -9  -6  198.68   12.60
   2   9  -6  174.48    8.90
  -2  -9  -6  181.08   12.60
  -2   9   6  205.58   12.00
   2  -9  -6  238.78   12.00
   2   9   6  213.48   12.30
  -2  -9   6  221.58   10.10
  -2  -9   6  236.98   12.10
   2   9   6  211.98   11.50
  -2  -9   6  233.68   10.20
   3  -9   6  489.85   14.30
  -3   9   6  488.55   17.00
  -3  -9  -6  468.15   15.30
  -3  -9  -6  540.45   18.50
  -3  -9  -6  493.55   19.20
  -3   9   6  497.85   16.80
   3   9   6  421.76   16.60
  -3  -9   6  420.36   16.90
   3   9   6  402.46   14.30
  -3  -9   6  417.96   14.30
   3  -9  -6  422.76   16.30
  -3  -9   6  418.96   14.30
  -4   9   6  120.19   10.90
   4  -9   6  142.39   11.80
  -4  -9  -6  146.99   12.00
  -4  -9  -6  152.18   11.00
  -4   9   6  140.19   10.80
  -4  -9  -6  138.89   13.90
   4  -9   6  131.09    8.50
  -4  -9   6  114.89    9.70
   4  -9  -6  108.09    9.70
   4   9   6  130.29   12.30
  -4  -9   6  102.29    9.80
  -4  -9   6  112.89   12.90
  -5  -9  -6  180.28   13.50
  -5  -9  -6  184.38   13.40
   5  -9   6  186.28   13.60
   5  -9   6  186.98   13.30
  -5  -9  -6  164.28   14.70
   5   9   6  258.27   18.80
  -5  -9   6  248.38   15.60
  -5  -9   6  245.88   15.70
  -5  -9   6  206.48   15.70
  -6  -9  -6   41.50   11.40
  -6  -9  -6   44.60   12.90
  -6  -9  -6   34.90   10.90
   6  -9   6   47.10    9.70
  -6  -9   6   33.70   12.50
  -6  -9   6   23.00   13.50
  -6  -9   6   15.10    9.50
   6   9   6   27.80   12.30
   0  10   6 1545.05   35.20
   0 -10  -6 1538.95   33.90
   0 -10   6 1525.85   32.70
   0 -10  -6 1580.04   35.50
   0 -10   6 1484.75   32.80
   0 -10   6 1461.05   31.70
   0 -10   6 1568.84   33.60
   0  10   6 1571.84   35.30
   0  10   6 1536.15   34.40
  -1  10   6  675.33   18.50
  -1 -10  -6  659.53   19.40
  -1  10   6  685.53   18.80
  -1  10   6  630.34   18.50
  -1 -10  -6  692.93   19.70
   1 -10   6  680.53   16.40
   1 -10   6  660.13   16.20
   1 -10  -6  533.25   14.40
  -1 -10   6  534.25   13.80
   1  10   6  527.85   15.90
   1 -10  -6  562.44   17.40
   1  10   6  533.55   17.30
   1  10   6  547.65   16.80
  -1 -10   6  518.85   16.50
  -1 -10   6  569.64   14.40
  -2 -10  -6  568.14   18.80
  -2 -10  -6  569.94   18.10
  -2  10   6  565.94   17.00
  -2 -10  -6  549.35   15.20
   2 -10   6  556.24   14.70
   2  10  -6  552.34   15.80
  -2  10   6  574.34   17.60
   2 -10  -6  520.65   17.70
  -2 -10   6  533.65   18.40
   2  10   6  522.85   17.40
   2  10   6  541.25   17.00
   2  10   6  534.05   16.50
  -2 -10   6  534.35   15.00
  -2 -10   6  506.85   14.90
  -3 -10  -6  313.87   16.90
  -3 -10  -6  293.87   14.40
  -3  10   6  276.07   13.30
   3 -10   6  298.97   11.50
  -3  10   6  284.17   13.80
  -3 -10  -6  308.77   12.50
   3  10   6  355.06   17.10
   3 -10  -6  341.47   15.50
  -3 -10   6  340.97   16.30
   3  10   6  314.87   13.40
  -3 -10   6  356.96   13.60
  -3 -10   6  314.77   14.40
  -4  10   6  241.38   13.40
  -4 -10  -6  245.98   19.80
  -4 -10  -6  271.77   15.40
   4 -10   6  243.18   16.30
  -4  10   6  262.87   14.70
  -4 -10  -6  254.17   13.80
   4 -10   6  242.18   12.80
  -4 -10   6  318.87   19.80
   4  10   6  290.27   18.10
  -4 -10   6  341.07   16.00
  -4 -10   6  296.07   14.70
   4 -10  -6  323.17   17.00
  -5 -10  -6  135.69   12.40
  -5 -10  -6  140.09   14.60
   5 -10   6  129.39   10.10
  -5 -10  -6  161.98   12.30
   5 -10   6  138.09   13.00
  -5 -10   6  111.39   10.40
   5  10   6  128.49   13.70
  -5 -10   6  140.69   16.00
  -5 -10   6  136.49   11.80
  -6 -10  -6    8.80   11.70
   6 -10   6   13.20   10.90
  -6 -10  -6    6.70   10.00
  -6 -10   6   12.50   12.70
   0 -11   6  130.79    8.00
   0 -11   6  123.49    8.70
   0  11   6  116.79    8.60
   0 -11  -6  140.49    9.70
   0  11   6  121.29    8.40
   0  11   6  136.99    9.60
   0 -11  -6  136.09   10.20
   1 -11   6   91.19    6.00
  -1  11   6   84.39    8.60
  -1  11   6   87.69    8.40
  -1  11   6   90.19    8.60
  -1 -11  -6   62.49    8.10
  -1 -11  -6   73.69    8.30
   1  11   6   79.89    8.20
  -1 -11   6   68.89    8.00
   1 -11  -6   73.29    8.10
   1  11   6   79.69    7.70
   1  11   6   77.19    8.90
  -2  11   6   16.50    7.50
   2 -11   6   12.80    4.70
  -2 -11  -6    0.20    6.80
  -2 -11  -6    6.30    9.70
   2  11  -6   10.10    5.70
  -2  11   6   11.20    6.80
   2 -11  -6    8.80    7.20
   2  11   6    9.60    7.20
   2  11   6    5.30    6.50
  -2 -11   6   10.60    8.00
   2  11   6    9.80    7.40
  -2 -11   6   13.90    5.80
  -2 -11   6   13.90    6.00
   3 -11   6  161.58   10.10
  -3  11   6  168.68   12.50
  -3 -11  -6  145.99   10.50
  -3  11   6  157.88   11.90
  -3 -11  -6  190.08   14.20
  -3 -11  -6  155.28   12.00
   3  11   6  173.48   12.30
  -3 -11   6  155.38    9.80
   3 -11  -6  173.08   11.60
  -3 -11   6  146.59    9.70
  -3 -11   6  178.28   13.50
  -4 -11  -6    1.20    7.60
  -4 -11  -6    4.90   10.10
   4 -11   6    4.50    9.40
  -4 -11  -6    2.50   11.30
  -4  11   6    3.30    9.60
   4 -11   6   -0.70    6.50
  -4 -11   6   -1.60    8.20
   4 -11  -6   -4.20   11.70
  -4 -11   6   -2.20   12.00
  -4 -11   6   -6.60    8.20
   4  11   6    7.40   10.40
  -5 -11  -6  341.27   23.60
  -5 -11  -6  321.27   17.00
   5 -11   6  331.07   15.90
  -5 -11  -6  361.06   20.60
   5 -11   6  330.27   19.60
  -5 -11   6  279.07   17.40
  -5 -11   6  235.98   16.20
   5  11   6  259.57   18.90
  -5 -11   6  259.37   18.90
   0 -12   6  758.12   19.70
   0 -12  -6  753.72   20.00
   0  12   6  754.32   21.50
   0 -12   6  755.12   18.90
   0  12   6  711.33   20.60
   0 -12  -6  740.43   21.90
   0  12   6  749.82   22.00
  -1  12   6  309.07   15.10
  -1  12   6  319.07   13.40
   1 -12   6  303.87   11.20
  -1 -12  -6  265.57   14.50
  -1 -12  -6  306.07   15.00
  -1  12   6  312.17   14.40
   1  12   6  290.37   13.40
   1  12   6  265.97   12.30
  -1 -12   6  241.18   12.30
   1 -12  -6  269.77   14.20
   1  12   6  244.68   13.50
  -2 -12  -6  685.33   22.80
  -2  12   6  682.83   20.50
  -2 -12  -6  638.54   29.20
   2 -12   6  682.33   17.80
  -2  12   6  675.33   19.90
   2  12   6  630.84   20.50
   2  12   6  620.24   18.30
  -2 -12   6  653.83   21.30
   2 -12  -6  599.54   20.40
  -2 -12   6  604.74   17.50
   2  12   6  606.84   20.60
  -3 -12  -6   13.90   11.80
   3 -12   6   15.90    5.80
  -3  12   6   17.20    8.40
  -3 -12  -6   21.80    9.00
  -3 -12   6   25.10   11.20
  -3 -12   6   28.80    7.70
   3  12   6   43.10    9.10
   3 -12  -6   25.10    8.60
  -3 -12   6   21.60    7.70
  -4  12   6  101.49   11.00
   4 -12   6  130.99   12.60
  -4 -12  -6  110.59   13.80
  -4 -12  -6   98.99   11.40
  -4 -12  -6  121.39   14.40
   4 -12   6  123.79    8.90
  -4 -12   6  167.98   14.80
  -4 -12   6  170.08   11.50
  -4 -12   6  179.68   11.70
   4  12   6  185.68   13.70
   5 -12   6    1.80    7.80
  -5 -12  -6    2.70   12.70
  -5 -12  -6    7.80    9.50
  -5 -12  -6    6.70   10.50
   5  12   6   10.90   11.10
  -5 -12   6   -7.00   13.30
  -5 -12   6   -0.60   10.20
  -5 -12   6   11.30    9.60
   0  13   6  136.69   10.70
   0 -13  -6  125.99    9.80
   0 -13   6  112.79    7.50
   0  13   6  110.79    8.50
   0  13   6  121.69    9.40
   0 -13   6  127.89   10.20
   0 -13  -6  116.19    8.80
  -1  13   6   97.39    9.60
  -1 -13  -6  125.39   10.70
  -1  13   6  114.69   10.30
   1 -13   6  115.29    7.40
  -1 -13   6   83.79    7.50
   1 -13  -6   99.59   10.00
   1  13   6   92.59    8.10
   1  13   6   90.39   10.40
   1  13   6   91.49   10.00
  -1 -13   6   85.49    9.50
   2 -13   6  197.28   10.40
  -2  13   6  184.38   13.00
  -2 -13  -6  179.28   13.30
  -2  13   6  190.28   13.80
  -2 -13   6  221.38   14.50
  -2 -13   6  198.48   12.00
   2  13   6  217.18   13.90
   2  13   6  236.78   15.30
   2 -13  -6  219.58   15.20
   2  13   6  202.68   13.00
   3 -13   6   55.99    6.90
  -3  13   6   70.89   10.70
  -3 -13  -6   66.49   12.90
  -3 -13   6   61.09   11.30
   3 -13  -6   43.00    9.30
   3  13   6   34.30   10.20
  -3 -13   6   55.69    8.70
   3  13   6   86.39   11.30
  -4 -13  -6  147.99   13.80
   4 -13   6  153.48    9.90
  -4 -13  -6  140.79   15.90
   4 -13   6  128.99   13.20
  -4 -13   6  120.09   14.10
   4  13   6  103.89   12.30
  -4 -13   6  106.29   10.30
  -5 -13  -6  188.18   18.00
  -5 -13  -6  163.38   14.20
   5 -13   6  187.38   14.50
  -5 -13   6  147.09   16.60
   5  13   6  107.39   20.00
  -5 -13   6  127.09   12.20
   0 -14   6  399.26   14.00
   0  14   6  389.16   17.50
   0 -14  -6  385.46   17.30
   0  14   6  384.16   15.60
   0  14   6  358.96   15.10
  -1 -14  -6  238.18   14.80
  -1  14   6  231.78   18.70
   1 -14   6  241.88   11.50
  -1 -14  -6  234.68   15.10
  -1  14   6  232.38   14.60
   1  14   6  134.89   10.90
   1  14   6  153.68   10.70
   1  14   6  140.49    9.60
   1 -14  -6  133.99   10.60
  -1 -14   6  157.08   11.30
  -1 -14   6  147.09   11.00
  -2  14   6  278.97   15.10
   2 -14   6  313.97   12.70
  -2 -14  -6  333.47   18.70
  -2 -14   6  350.46   18.80
   2  14   6  370.86   18.10
   2 -14  -6  371.06   18.10
   2  14   6  356.36   16.80
  -3  14   6   43.10    9.80
   3 -14   6   59.69    7.30
  -3 -14  -6   67.79   13.50
  -3 -14   6   27.50   11.50
   3 -14  -6   45.30   10.30
   3  14   6   32.20    9.50
  -3 -14   6   56.29    8.90
   3  14   6   44.00    9.80
  -4 -14  -6  185.98   16.90
  -4 -14  -6  139.69   13.30
   4 -14   6  136.29    9.70
   4 -14   6  158.18   14.00
  -4 -14   6  110.79   16.50
   4  14   6  110.79   12.60
  -4 -14   6  117.59   11.30
   0  15   6   74.19    9.80
   0 -15   6  102.59    8.20
   0 -15  -6   80.59   10.40
   0  15   6   85.19    9.30
  -1 -15  -6   32.10    9.30
  -1  15   6   39.90    8.20
  -1 -15  -6   43.50    9.70
   1 -15   6   34.10    6.50
   1  15   6   17.00    7.60
   1 -15  -6   19.20    9.00
   1  15   6   20.10    9.30
   1  15   6   28.50   10.00
  -1 -15   6   18.00    9.50
  -1 -15   6   21.80    6.80
  -2  15   6  209.38   14.40
   2 -15   6  193.28   11.60
  -2 -15  -6  192.48   14.00
  -2 -15   6  148.69   13.00
  -2 -15   6  146.69   10.40
   2  15   6  158.78   12.80
   2  15   6  133.29   12.40
   2 -15  -6  148.59   12.80
  -3  15   6   75.89   11.80
  -3 -15  -6   60.09   13.40
   3 -15   6   65.79    7.80
   3 -15  -6   39.70   10.10
  -3 -15   6   56.29   12.50
  -3 -15   6   59.49    9.50
   3  15   6   56.99   11.50
   3  15   6   60.89   10.60
   4 -15   6  187.98   13.30
  -4 -15  -6  162.68   15.80
  -4 -15   6  171.58   12.70
   4  15   6  218.18   15.30
   4  15   6  185.28   21.70
  -4 -15   6  174.28   16.70
   0 -16  -6  -14.60    8.90
   0 -16   6   -3.30    6.60
   0  16   6  -10.10    8.40
   0  16   6    7.60    8.00
  -1 -16  -6  398.56   18.10
   1 -16   6  416.16   15.20
  -1  16   6  391.16   17.90
   1  16   6  499.95   20.90
  -1 -16   6  464.65   17.20
   1 -16  -6  458.65   19.80
  -1 -16   6  484.55   19.70
   2 -16   6  160.38   11.60
  -2  16   6  145.69   12.60
  -2 -16  -6  170.38   14.50
   2 -16  -6  157.78   12.80
   2  16   6  155.68   13.50
  -2 -16   6  152.18   10.90
  -2 -16   6  162.58   14.30
  -3 -16  -6  261.27   17.80
   3 -16   6  240.78   13.50
  -3  16   6  240.98   18.40
   3 -16  -6  206.38   16.70
  -3 -16   6  219.58   17.10
   3  16   6  268.67   16.80
  -4 -16  -6   67.39   22.80
  -4 -16   6   59.59   23.80
  -4 -16   6   62.39   10.90
   0  17   6   26.40   10.80
   0 -17   6   40.20    7.80
   0  17   6   15.90    8.60
   0 -17  -6   20.90    9.60
  -1  17   6   25.10    9.80
   1 -17   6   11.20    6.80
   1  17   6   16.00    9.60
  -1 -17   6   33.00    8.00
   1 -17  -6   18.30    9.40
  -2 -17  -6   28.00   12.00
   2 -17   6   40.10    7.50
  -2  17   6   29.80   10.90
   2  17   6   19.00   10.00
   2 -17  -6   27.30   10.70
  -2 -17   6   23.40   12.30
  -2 -17   6   25.00    8.50
   3 -17   6   13.90    7.40
  -3 -17  -6    0.70   12.60
  -3 -17   6    6.10    9.50
  -3 -17   6    3.00   13.70
   0 -18   6   37.80    8.10
   0  18   6   43.80    9.70
  -1  18   6  234.78   17.30
   1 -18   6  250.37   13.80
   1 -18  -6  185.18   16.30
   1  18   6  187.18   13.90
  -1 -18   6  224.38   14.90
  -2 -18  -6   30.40   11.80
  -2  18   6   22.00   11.00
   2 -18   6   24.70    7.50
  -2 -18   6   21.40   13.40
  -2 -18   6   45.00    9.40
   0 -19   6   92.09    9.40
  -1  19   6   57.19   11.10
   1 -19   6   50.99    8.20
  -1 -19   6   61.19    9.50
  -2 -19   6    1.90   14.60
   0   0   7    1.60    2.80
   0   0   7    1.20    2.70
   0   0   7    0.40    2.70
   0   0   7    6.70    3.90
  -1   0  -7 6777.52  134.29
  -1   0   7 6760.82  133.59
   1   0   7 6813.72  134.09
  -1   0  -7 6644.54  133.39
  -1   0   7 6724.53  133.49
   1   0   7 6712.73  133.99
   1   0   7 6803.02  134.09
  -1   0   7 6775.92  133.39
  -1   0   7 6798.52  134.09
   2   0   7   29.30    5.20
  -2   0  -7   18.50    3.60
  -2   0   7   20.40    4.10
   2   0   7   24.10    3.90
   2   0  -7   25.70    4.10
  -2   0   7   23.10    3.60
   2   0   7   22.10    5.30
  -2   0   7   13.00    4.20
  -2   0  -7   25.80    4.90
   2   0  -7   19.20    1.70
  -2   0   7   24.90    4.90
  -2   0  -7   21.30    5.10
   3   0   7   50.09    6.40
  -3   0  -7   33.60    4.60
  -3   0   7   40.50    6.20
   3   0   7   38.60    6.60
  -3   0   7   39.10    5.50
  -3   0  -7   25.90    5.70
  -3   0   7   36.40    5.70
  -3   0  -7   35.00    5.80
  -3   0   7   32.20    4.30
   3   0  -7   34.20    2.90
   3   0   7   34.10    5.30
   3   0  -7   36.30    6.50
  -4   0  -7  100.79    8.20
  -4   0   7  106.29    9.70
  -4   0  -7   97.29    7.70
  -4   0  -7  106.69    9.00
   4   0   7   88.79    7.60
   4   0   7  105.29    9.40
   4   0   7  118.49    8.80
  -4   0   7  107.39    8.20
  -4   0   7  105.09    8.20
   5   0   7  278.57   13.90
  -5   0   7  281.67   14.20
  -5   0   7  263.47   13.90
  -5   0  -7  306.27   15.80
   5   0   7  272.87   16.00
   5   0   7  292.77   14.90
  -5   0   7  288.57   16.50
   6   0   7    5.50    8.00
   6   0   7   -3.70    8.90
  -6   0   7   -5.80    9.50
  -6   0   7   -5.40    8.70
   6   0   7   -6.60   10.10
  -6   0  -7    3.50    9.40
   0  -1   7  115.89    4.50
   0  -1   7  121.49    5.20
   0  -1   7  122.69    4.50
   0   1   7  124.29    5.80
   0   1   7  115.19    5.70
   0   1   7  118.99    5.90
   0  -1   7  121.59    5.50
   0   1   7  140.09    7.20
  -1   1   7  320.77    9.30
  -1   1   7  338.97    9.70
  -1  -1  -7  303.47    9.20
   1  -1   7  321.07    8.20
  -1   1   7  324.07    7.80
   1  -1   7  324.57    9.50
   1  -1   7  332.07   10.20
  -1   1   7  331.97   10.00
  -1  -1   7  279.77    8.10
   1   1   7  301.47    9.70
   1   1   7  298.57    8.70
  -1   1  -7  283.97    7.50
  -1  -1   7  294.67    8.20
  -1  -1   7  297.57    8.50
  -1  -1   7  293.27    9.30
   1   1   7  289.87    9.20
   1  -1  -7  264.77    8.90
  -2   1   7   60.49    5.00
  -2   1   7   72.59    5.50
  -2   1   7   67.79    4.70
  -2  -1  -7   59.79    5.40
   2  -1   7   70.29    6.30
  -2   1   7   77.09    5.50
   2   1  -7   64.19    4.60
  -2  -1  -7   80.59    6.10
   2  -1   7   73.99    5.70
  -2  -1  -7   72.09    5.60
   2  -1   7   76.39    5.90
   2  -1  -7  114.59    6.90
  -2  -1   7  113.19    5.50
  -2   1  -7  116.59    5.60
  -2  -1   7  110.39    7.00
  -2  -1   7  113.09    8.10
  -2   1  -7  126.99    7.20
   2   1   7  131.99    6.90
  -2  -1   7  141.19    7.70
   2   1   7  124.99    8.70
   2   1   7  118.09    8.00
   3  -1   7  336.17   10.80
  -3   1   7  305.37   10.10
  -3  -1  -7  308.87   11.40
  -3  -1  -7  308.17   12.10
   3  -1   7  306.17   12.70
   3   1  -7  303.27   10.10
  -3  -1  -7  316.17   10.90
  -3   1   7  319.07   10.90
  -3   1   7  323.57   11.50
   3  -1   7  299.27   12.00
  -3   1   7  317.17   11.00
   3   1   7  349.07   12.00
  -3   1  -7  346.37   11.30
  -3   1  -7  338.17   10.60
  -3  -1   7  330.87   12.20
  -3   1  -7  337.87   12.30
  -3  -1   7  339.27   11.40
   3  -1  -7  335.77    8.90
   3  -1  -7  340.87   12.10
  -3  -1   7  369.66   12.40
  -3  -1   7  331.97    9.50
   3   1   7  351.96   11.60
   3   1   7  367.16   13.50
   4  -1   7  869.91   22.60
  -4  -1  -7  934.31   23.50
  -4   1   7  876.41   22.50
  -4  -1  -7  887.71   22.10
   4  -1   7  881.91   24.10
  -4   1   7  880.41   22.80
   4  -1   7  880.41   23.20
  -4   1   7  893.11   23.10
  -4  -1  -7  860.31   23.40
  -4  -1   7  875.61   24.20
  -4  -1   7  864.51   23.00
  -4   1  -7  910.11   22.80
   4   1   7  842.72   22.20
  -4  -1   7  903.31   23.30
   4   1   7  872.31   24.10
  -4   1  -7  863.51   22.20
   4   1   7  917.41   23.10
   5  -1   7  175.78   12.30
   5  -1   7  149.39   10.30
  -5  -1  -7  169.88   12.70
   5  -1   7  172.78   13.00
  -5   1   7  173.28   11.60
  -5   1   7  150.58   11.00
  -5  -1  -7  175.78   12.00
   5   1   7  162.48   12.00
  -5  -1   7  142.19   10.30
  -5  -1   7  137.99   10.80
  -5   1  -7  163.88   11.50
   5   1   7  162.68   10.90
  -5  -1   7  143.59   12.00
   5   1   7  149.99   10.30
   6  -1   7  133.29   11.50
  -6  -1  -7  120.89   12.40
   6  -1   7   89.89   10.10
  -6   1   7  125.69   11.50
   6  -1   7  108.19   10.70
  -6   1   7  111.59   12.40
   6   1   7  199.88   14.50
  -6   1  -7  177.58   12.70
  -6  -1   7  164.08   13.10
  -6  -1   7  178.48   13.00
   0  -2   7 1324.17   26.50
   0  -2   7 1244.18   26.80
   0   2   7 1300.87   27.60
   0  -2   7 1264.77   25.60
   0  -2   7 1292.87   25.80
   0   2   7 1281.67   27.00
   0   2   7 1248.08   27.00
  -1  -2  -7 1819.62   38.20
   1  -2   7 1752.82   36.10
  -1  -2  -7 1835.42   37.70
   1  -2   7 1814.12   37.50
   1  -2   7 1850.91   36.20
   1  -2   7 1786.52   37.50
  -1   2   7 1746.63   37.50
  -1   2   7 1815.42   36.60
  -1   2   7 1801.72   37.30
  -1   2   7 1808.92   37.40
  -1  -2   7 1963.90   41.60
   1  -2  -7 1974.10   41.20
  -1  -2   7 2034.40   39.40
   1   2   7 2052.19   41.70
   1   2   7 1976.00   41.20
  -1  -2   7 1999.50   41.30
  -1  -2   7 1987.90   40.40
  -1  -2   7 2014.70   40.30
  -1  -2   7 1909.81   40.50
   1   2   7 2035.20   41.60
  -2  -2  -7  344.27   11.30
  -2   2   7  336.27   10.40
  -2  -2  -7  339.37   10.70
  -2  -2  -7  353.66   10.10
   2  -2   7  339.37   11.10
  -2   2   7  343.27   10.60
  -2   2   7  338.37   10.30
  -2   2   7  341.37   10.40
   2  -2   7  347.17    9.50
   2   2   7  402.56   11.90
   2   2   7  394.06   11.40
  -2  -2   7  387.96   11.60
  -2   2  -7  373.56    9.70
  -2  -2   7  374.26    9.20
  -2  -2   7  382.16   10.50
   2   2   7  383.86   12.70
  -2  -2   7  381.66   11.80
   2  -2  -7  385.46   11.50
  -2   2  -7  375.06   11.10
  -3   2   7 1334.77   30.10
   3  -2   7 1367.66   29.40
  -3   2   7 1292.37   29.30
  -3   2   7 1341.37   29.50
  -3  -2  -7 1285.47   30.00
  -3   2   7 1340.67   30.00
   3  -2   7 1387.36   30.80
  -3  -2  -7 1323.57   29.70
  -3  -2  -7 1356.86   30.90
   3   2   7 1521.65   32.80
   3   2   7 1447.26   33.20
  -3   2  -7 1446.66   31.50
   3  -2  -7 1452.25   32.80
  -3   2  -7 1463.55   32.60
   3   2   7 1447.76   32.60
  -3   2  -7 1469.75   32.00
  -3  -2   7 1497.75   32.20
   3  -2  -7 1438.36   30.60
  -3  -2   7 1452.55   33.10
  -3  -2   7 1494.65   33.20
  -4  -2  -7  203.28   10.30
  -4   2   7  219.98   12.90
  -4  -2  -7  204.08   11.40
  -4  -2  -7  196.38   12.70
  -4   2   7  200.48   11.20
   4  -2   7  187.28   11.80
   4  -2   7  201.78   10.90
  -4   2   7  176.98   10.30
   4   2   7  220.98   12.00
   4   2   7  191.18   13.60
  -4  -2   7  213.48   11.30
   4   2   7  204.58   11.20
  -4   2  -7  225.08   12.40
  -4  -2   7  201.38   12.20
  -4   2  -7  200.08   10.20
  -4  -2   7  201.98   11.70
   5  -2   7   45.40    8.90
  -5  -2  -7   36.20    8.60
  -5   2   7   32.80    9.40
  -5   2   7   41.80    8.60
  -5  -2  -7   48.50    9.10
   5  -2   7   51.69    9.60
   5  -2   7   49.50    8.20
   5   2   7   63.69   10.60
  -5  -2   7   55.99    9.60
   5   2   7   69.79    9.30
  -5  -2   7   52.49   10.60
  -5  -2   7   52.39    8.50
  -5   2  -7   58.29    9.50
   5   2   7   58.89    8.20
   6  -2   7  110.29   11.30
  -6   2   7  120.69   12.60
  -6   2   7  122.09   11.50
   6  -2   7  106.89   11.90
   6  -2   7  107.39   11.30
  -6  -2  -7  119.29   11.80
  -6  -2   7   99.99   11.70
   6   2   7  101.69   12.90
  -6   2  -7  109.79   11.10
  -6  -2   7  108.09   12.70
   0  -3   7  311.67    9.70
   0   3   7  316.17   10.80
   0  -3   7  309.27    8.60
   0  -3   7  312.97    6.70
   0  -3   7  305.77    6.90
   0   3   7  326.37    9.80
   0   3   7  309.17    9.60
   0  -3   7  315.77    8.50
   0  -3  -7  320.87    9.60
   0  -3  -7  324.67   10.30
  -1  -3  -7  595.44   15.20
   1  -3   7  639.94   12.90
  -1   3   7  624.24   14.90
   1  -3   7  585.34   12.50
   1  -3   7  619.74   15.10
  -1  -3  -7  609.64   15.60
  -1   3   7  630.24   14.30
  -1   3   7  630.44   15.80
  -1  -3  -7  591.54   15.00
  -1   3   7  620.04   14.40
   1   3   7  482.25   13.00
   1  -3  -7  485.85   12.80
   1   3   7  493.25   13.10
  -1  -3   7  482.05   11.40
   1   3   7  472.55   13.40
  -1  -3   7  484.65   13.10
  -1  -3   7  489.55   12.60
  -1  -3   7  491.35   11.10
  -1  -3   7  479.95   11.30
   1   3   7  505.45   13.40
   2  -3   7 1565.64   31.70
  -2  -3  -7 1462.35   32.80
  -2  -3  -7 1544.45   33.00
   2  -3   7 1549.14   33.50
  -2   3   7 1540.95   32.30
  -2  -3  -7 1545.95   32.80
  -2   3   7 1500.75   32.70
  -2  -3  -7 1520.95   33.50
  -2   3   7 1508.55   32.40
  -2   3   7 1506.15   32.80
   2   3   7 1366.76   29.80
  -2  -3   7 1385.76   30.50
   2   3   7 1378.16   30.20
  -2   3  -7 1318.67   28.00
   2  -3  -7 1347.77   29.80
  -2  -3   7 1344.37   28.90
  -2  -3   7 1377.76   29.60
  -2  -3   7 1322.47   27.30
   2   3   7 1339.97   29.50
  -3   3   7 1064.39   24.90
  -3  -3  -7 1069.99   26.50
  -3  -3  -7 1099.79   25.50
  -3  -3  -7 1092.19   25.30
  -3   3   7 1059.19   24.30
  -3   3   7 1045.60   25.10
   3  -3   7 1074.19   24.40
  -3   3   7 1118.29   25.20
   3  -3   7 1080.59   26.30
   3   3   7 1108.29   27.10
   3   3   7 1113.49   26.10
  -3  -3   7 1144.59   27.30
  -3  -3   7 1178.88   26.20
  -3  -3   7 1129.39   27.00
   3   3   7 1122.29   26.50
   3  -3  -7 1109.89   26.60
  -3   3  -7 1121.79   25.80
  -3   3  -7 1128.29   25.20
  -4  -3  -7   22.10    7.00
  -4  -3  -7   29.80    7.30
   4  -3   7    8.50    7.10
   4  -3   7   17.60    5.80
  -4   3   7   15.20    7.70
  -4   3   7    8.40    6.60
  -4  -3  -7   23.70    8.70
   4   3   7   12.60    6.90
   4   3   7    6.60    6.10
  -4  -3   7    5.50    6.30
  -4   3  -7   12.80    7.10
  -4  -3   7   14.10    7.90
   4   3   7   18.90    8.70
  -4  -3   7    4.80    7.70
  -5   3   7  161.18   11.70
   5  -3   7  156.18   11.90
  -5  -3  -7  162.48   12.80
  -5   3   7  146.19   10.60
  -5  -3  -7  156.48   12.00
  -5  -3  -7  162.38   11.80
   5  -3   7  159.58   12.40
   5   3   7  224.68   16.30
   5   3   7  221.08   12.60
   5   3   7  250.17   14.70
  -5  -3   7  261.77   16.80
  -5  -3   7  227.38   14.60
  -5   3  -7  224.88   14.60
  -5  -3   7  217.58   15.20
   6  -3   7  402.26   18.30
  -6  -3  -7  379.96   19.90
   6  -3   7  395.56   19.60
  -6   3   7  410.86   18.40
   6  -3   7  426.26   18.40
  -6   3   7  399.96   19.10
  -6   3  -7  366.86   18.80
  -6  -3   7  340.27   18.40
  -6  -3   7  363.56   18.80
   6   3   7  355.86   20.40
   0   4   7 1463.65   31.40
   0  -4   7 1435.16   31.10
   0  -4  -7 1505.25   31.60
   0  -4   7 1442.66   29.20
   0  -4   7 1478.55   30.50
   0  -4  -7 1458.85   31.50
   0  -4   7 1492.65   31.00
   0   4   7 1504.65   31.90
   0   4   7 1448.96   31.70
   1  -4   7  123.99    3.70
  -1  -4  -7  125.09    7.50
  -1   4   7  127.79    8.50
   1  -4   7  125.09    6.70
  -1  -4  -7  132.19    7.90
  -1   4   7  115.39    7.80
  -1   4   7  121.19    6.40
  -1   4   7  121.09    6.30
  -1  -4   7   64.49    4.40
  -1  -4   7   64.69    4.50
   1   4   7   71.89    5.80
   1   4   7   66.79    6.90
   1   4   7   73.59    5.70
  -1  -4   7   83.39    6.30
   1  -4  -7   65.19    5.10
   1   4   7   74.99    5.90
  -1  -4   7   56.99    4.70
  -1  -4   7   66.59    4.00
  -2   4   7 1878.11   40.50
  -2   4   7 1864.01   39.90
  -2  -4  -7 1920.11   40.90
   2  -4   7 1958.40   41.20
  -2  -4  -7 1915.41   40.90
   2  -4   7 1951.00   39.20
  -2  -4  -7 1884.81   41.30
  -2   4   7 1943.01   40.80
  -2  -4  -7 1932.51   40.40
   2   4   7 1844.72   38.90
  -2  -4   7 1866.31   39.30
  -2   4  -7 1714.13   36.70
   2   4   7 1901.71   39.70
  -2  -4   7 1672.23   38.80
   2  -4  -7 1793.12   38.70
   2   4   7 1828.12   38.60
  -2  -4   7 1844.22   38.70
  -2  -4   7 1833.02   37.90
  -3   4   7  607.44   16.60
   3  -4   7  633.14   15.70
  -3  -4  -7  623.64   17.40
  -3   4   7  593.84   16.80
  -3   4   7  621.94   15.20
   3  -4   7  623.24   17.50
  -3  -4  -7  600.14   16.70
  -3   4   7  596.54   16.30
  -3  -4  -7  600.14   18.00
   3   4   7  637.84   17.60
  -3  -4   7  619.64   17.90
   3   4   7  628.94   18.50
  -3  -4   7  634.84   17.00
   3   4   7  609.74   16.90
   3  -4  -7  619.24   17.60
  -3   4  -7  625.54   16.30
  -3  -4   7  659.73   18.30
  -4   4   7  308.97   12.80
  -4  -4  -7  311.87   14.00
   4  -4   7  305.17   12.60
  -4  -4  -7  349.87   13.60
  -4   4   7  332.97   13.90
   4  -4   7  299.17   15.10
  -4   4   7  312.37   13.20
  -4  -4  -7  310.97   16.00
   4   4   7  348.97   13.70
   4   4   7  336.77   14.40
   4   4   7  347.47   16.90
  -4  -4   7  334.27   14.50
  -4  -4   7  333.57   14.10
  -4  -4   7  339.47   14.90
  -4   4  -7  328.37   13.70
  -5   4   7   26.50    9.20
   5  -4   7   31.80    9.30
  -5  -4  -7   32.60    9.50
  -5   4   7   27.80    9.30
  -5  -4  -7   22.50   10.20
   5  -4   7   28.10    7.60
  -5  -4  -7   30.20    8.80
  -5  -4   7   25.40    9.60
   5   4   7   16.00   12.70
  -5  -4   7    4.50    7.70
  -5   4  -7    4.10    8.40
   5   4   7   18.30   10.10
   5   4   7    9.50    7.30
  -5  -4   7   10.30    8.70
  -6   4   7   55.39   11.50
  -6  -4  -7   40.90   11.60
   6  -4   7   61.59   11.30
  -6  -4  -7   37.30   11.50
  -6   4   7   38.80    9.40
   6  -4   7   42.40   10.10
   6  -4   7   58.39    9.80
  -6  -4   7   59.79   12.60
  -6  -4   7   35.20    9.70
  -6  -4   7   48.60   12.10
   6   4   7   50.59   12.70
  -6   4  -7   46.70   11.00
   0  -5   7   43.90    2.60
   0   5   7   35.40    5.50
   0  -5  -7   36.90    4.90
   0   5   7   41.90    5.40
   0  -5   7   41.10    4.30
   0  -5   7   51.99    4.50
   0   5   7   33.20    5.00
   0  -5  -7   56.59    5.50
  -1   5   7 1129.79   25.00
  -1  -5  -7 1139.79   26.10
   1  -5   7 1148.09   22.90
  -1   5   7 1117.59   25.50
  -1  -5  -7 1113.19   25.70
  -1   5   7 1139.99   25.80
  -1   5   7 1161.48   24.40
  -1  -5   7 1148.19   24.40
   1   5   7 1182.08   26.70
   1   5   7 1184.38   26.30
  -1  -5   7 1216.38   26.70
   1  -5  -7 1164.28   26.10
   1   5   7 1190.78   26.90
  -1  -5   7 1112.09   24.50
  -1  -5   7 1166.48   25.50
   1   5   7 1177.18   26.30
  -1  -5   7 1155.28   23.90
   2  -5   7  237.88   10.50
  -2   5   7  206.48    7.90
  -2  -5  -7  194.48    9.30
  -2   5   7  217.68   10.10
   2   5  -7  194.98    6.30
  -2  -5  -7  231.38    9.40
  -2   5   7  220.68    9.30
  -2  -5  -7  202.18    9.70
  -2  -5  -7  220.08   11.90
   2  -5   7  229.58    7.20
   2   5   7  231.98   10.20
   2   5   7  235.48   11.30
   2   5   7  227.38    9.70
  -2  -5   7  233.78   10.40
  -2  -5   7  203.58    9.30
  -2  -5   7  223.78    8.40
   2  -5  -7  229.18   10.20
  -2  -5   7  234.68    9.20
  -3   5   7  449.76   14.50
  -3  -5  -7  443.86   15.80
  -3   5   7  453.45   14.10
  -3  -5  -7  466.15   15.00
  -3  -5  -7  428.36   13.80
   3  -5   7  435.16   14.70
   3  -5   7  453.55   12.60
  -3   5   7  400.96   11.70
  -3   5   7  419.16   13.20
  -3  -5   7  326.07   13.30
  -3  -5   7  311.57   12.50
   3   5   7  307.77   13.00
  -3  -5   7  341.47   11.90
   3   5   7  313.27   11.80
   3   5   7  315.47   14.00
   3  -5  -7  319.77   12.80
  -4   5   7   76.39    8.00
  -4  -5  -7   51.09    7.80
  -4   5   7   49.40    7.70
  -4  -5  -7   56.69    9.40
   4  -5   7   57.59    8.20
  -4  -5  -7   67.49    8.00
  -4   5   7   54.99    7.50
   4  -5   7   64.39    6.70
  -4  -5   7   37.40    6.80
   4   5   7   41.10    7.50
  -4  -5   7   49.60    9.40
  -4  -5   7   32.80    8.60
   4   5   7   34.70    6.80
   4   5   7   48.70   10.10
  -4   5  -7   51.29    7.50
  -5  -5  -7  461.55   17.60
  -5  -5  -7  459.55   17.50
   5  -5   7  467.95   19.50
  -5   5   7  476.45   18.70
  -5  -5  -7  478.35   20.30
  -5   5   7  450.35   17.40
   5  -5   7  450.65   17.30
  -5   5  -7  432.86   17.30
  -5  -5   7  454.15   18.60
  -5  -5   7  422.86   18.70
  -5  -5   7  442.26   18.00
   5   5   7  468.35   20.70
   6  -5   7   -4.60    9.80
  -6  -5  -7    4.30   10.50
  -6  -5  -7    3.40   10.50
  -6   5   7   20.20    9.70
  -6   5   7    7.10    9.40
   6  -5   7    1.50    8.50
  -6   5  -7    5.40    9.90
  -6  -5   7   16.70   12.00
   6   5   7   11.30   12.20
  -6  -5   7   11.30   10.70
  -6  -5   7    7.40    9.00
   0   6   7  771.72   19.00
   0  -6  -7  791.62   19.50
   0  -6   7  791.62   18.50
   0   6   7  796.22   19.60
   0  -6   7  772.62   16.30
   0  -6   7  790.12   17.70
   0  -6  -7  780.92   18.80
   0   6   7  768.02   19.10
  -1   6   7   61.89    5.90
  -1   6   7   85.49    6.20
  -1  -6  -7   81.39    6.30
  -1   6   7   79.79    4.50
  -1   6   7   69.69    5.50
  -1  -6  -7   73.29    6.50
   1  -6   7   92.19    6.10
   1  -6   7   78.59    3.50
  -1  -6   7  100.99    6.60
  -1  -6   7   99.99    5.10
   1   6   7  102.79    7.60
   1   6   7   91.89    6.60
  -1  -6   7  100.99    5.10
  -1  -6   7  102.69    4.10
  -1  -6   7  113.19    8.60
   1   6   7   87.89    6.90
   1  -6  -7   98.39    6.50
   1   6   7  114.89    7.40
  -2  -6  -7 3094.89   63.99
   2  -6   7 3167.88   63.89
  -2   6   7 2995.00   61.79
  -2   6   7 3095.19   63.29
  -2  -6  -7 3047.60   62.59
   2  -6   7 3122.29   61.39
  -2  -6  -7 3056.19   63.59
   2   6  -7 2935.81   61.29
  -2   6   7 3026.70   63.29
  -2  -6  -7 2991.90   63.59
  -2  -6   7 2931.21   59.89
  -2  -6   7 2853.71   60.49
   2   6   7 2986.70   61.89
   2  -6  -7 2996.60   61.49
   2   6   7 2949.60   61.49
  -2  -6   7 2976.90   61.69
   2   6   7 2874.41   60.59
  -3   6   7  214.18   11.70
  -3  -6  -7  201.58   11.20
  -3   6   7  200.88   10.50
  -3   6   7  212.28    9.50
  -3  -6  -7  190.68   14.40
   3  -6   7  202.28   12.30
  -3  -6  -7  209.88   11.00
   3  -6   7  200.58    8.80
   3   6   7  179.28   11.30
   3  -6  -7  181.28   11.10
  -3  -6   7  175.48    9.00
  -3  -6   7  167.98   12.90
   3   6   7  150.08    9.80
  -3  -6   7  161.88   10.70
   3   6   7  187.18   14.50
  -4  -6  -7   74.99    8.90
  -4   6   7   69.79    8.40
  -4   6   7   63.69    8.20
  -4   6   7   75.19    8.00
  -4  -6  -7   73.19    9.30
   4  -6   7   71.99    7.10
   4  -6   7   58.69    8.50
  -4  -6  -7   81.29   10.90
  -4  -6   7  117.89   11.50
  -4  -6   7  128.99   11.10
  -4  -6   7  134.29    9.30
   4   6   7  125.09    8.40
   4   6   7  122.69   11.10
  -4   6  -7  128.09    8.60
   4   6   7  125.39   10.10
  -5  -6  -7  218.88   15.40
  -5  -6  -7  203.68   15.50
   5  -6   7  197.38   15.70
  -5  -6  -7  207.88   15.90
   5  -6   7  221.78   13.70
  -5   6   7  207.28   13.50
  -5   6   7  235.68   14.30
  -5  -6   7  258.17   16.00
  -5   6  -7  271.07   14.30
  -5  -6   7  248.38   17.80
  -5  -6   7  252.47   13.90
   5   6   7  247.28   18.80
   6  -6   7    3.70   10.60
  -6  -6  -7   12.30   11.50
   6  -6   7    8.40    8.70
  -6  -6  -7  -10.10   10.20
  -6   6   7   -4.50    9.00
   6   6   7   -0.50   11.90
  -6  -6   7   -3.40   11.80
  -6   6  -7   -2.60    9.00
  -6  -6   7   17.20    9.90
  -6  -6   7   -0.90   12.40
   0   7   7   12.80    5.30
   0   7   7   17.70    5.50
   0  -7   7   22.10    3.60
   0  -7  -7   15.80    5.40
   0   7   7   19.70    5.80
   0  -7   7   14.60    4.50
   0  -7   7   18.30    2.40
   0  -7  -7   15.60    5.00
  -1   7   7   25.80    5.60
  -1   7   7   32.00    6.00
   1  -7   7   24.30    2.60
  -1  -7  -7   21.80    5.50
  -1  -7  -7   20.10    5.80
   1  -7   7   15.00    4.00
  -1   7   7   24.80    3.30
  -1   7   7   28.50    4.90
   1   7   7   36.70    6.70
  -1  -7   7   43.40    3.50
  -1  -7   7   38.70    4.50
  -1  -7   7   47.90    5.80
   1   7   7   43.10    6.60
   1   7   7   28.70    5.40
  -1  -7   7   45.60    3.80
  -1  -7   7   39.60    2.80
   1  -7  -7   46.70    6.00
  -2   7   7  458.45   11.90
   2  -7   7  431.96   11.50
  -2   7   7  476.45   14.10
  -2   7   7  470.55   15.00
   2  -7   7  472.15   11.50
  -2  -7  -7  457.05   13.30
  -2  -7  -7  462.65   15.40
  -2  -7  -7  436.56   14.40
  -2  -7  -7  464.15   16.50
   2   7  -7  457.65   11.80
  -2  -7   7  573.74   15.80
   2   7   7  583.64   17.00
   2  -7  -7  580.24   16.80
   2   7   7  574.24   17.50
  -2  -7   7  595.24   17.10
   2   7   7  568.24   16.10
  -2  -7   7  575.74   14.80
  -3   7   7  103.69    8.80
  -3   7   7  122.19    8.80
   3  -7   7  103.29    8.60
  -3  -7  -7  118.89    8.20
  -3  -7  -7  115.39   10.10
  -3  -7  -7  109.19    8.80
  -3   7   7  128.49    8.70
   3  -7   7  104.29    8.00
  -3  -7   7   71.59    6.30
   3   7   7   67.69    7.00
  -3  -7   7   66.89    9.30
   3   7   7   66.69   10.20
   3  -7  -7   86.29    7.80
  -3  -7   7   58.59    7.60
   3   7   7   77.69    8.20
   4  -7   7   69.19    7.00
  -4   7   7   71.79    9.00
  -4   7   7   69.59    7.50
  -4   7   7   68.09    9.20
   4  -7   7   70.79    9.80
  -4  -7  -7   43.10   10.20
  -4  -7  -7   51.49    8.40
  -4  -7  -7   79.39    9.20
  -4  -7   7   42.60    8.90
  -4  -7   7   54.19    7.90
   4   7   7   52.99   10.50
  -4  -7   7   55.59   10.90
   4   7   7   54.39    7.40
  -5  -7  -7  261.97   18.90
  -5  -7  -7  236.58   15.90
  -5  -7  -7  271.67   17.00
  -5   7   7  250.27   14.90
   5  -7   7  258.87   17.10
   5  -7   7  264.87   14.20
  -5  -7   7  226.68   15.00
   5   7   7  223.08   15.20
  -5  -7   7  227.88   18.70
  -5  -7   7  230.28   15.40
   6  -7   7  182.08   12.60
  -6  -7  -7  198.58   13.70
   6  -7   7  188.88   14.60
  -6  -7  -7  185.58   14.80
  -6  -7   7  188.68   17.20
   6   7   7  160.08   15.50
  -6  -7   7  169.58   13.10
  -6  -7   7  158.68   14.80
   0   8   7 3795.62   78.19
   0  -8   7 3769.02   76.49
   0  -8  -7 3805.42   77.79
   0  -8  -7 3875.01   78.79
   0   8   7 3794.22   78.19
   0  -8   7 3874.61   77.69
   0   8   7 3874.11   78.69
   0  -8   7 3762.62   76.09
   1  -8   7  747.23   16.50
  -1  -8  -7  784.22   20.10
  -1   8   7  752.22   19.80
  -1  -8  -7  766.02   20.10
  -1   8   7  718.13   19.40
  -1   8   7  745.93   16.50
   1  -8   7  746.43   17.70
  -1   8   7  743.83   19.00
   1  -8  -7  633.34   17.90
  -1  -8   7  621.44   14.90
  -1  -8   7  636.84   17.00
   1   8   7  652.03   17.70
   1   8   7  624.14   17.50
  -1  -8   7  606.74   14.80
  -1  -8   7  631.04   15.50
   1   8   7  654.63   17.40
   2  -8   7   96.89    6.00
  -2  -8  -7   71.59    7.30
  -2   8   7  100.79    8.10
  -2  -8  -7   70.99    8.60
  -2  -8  -7   88.09    8.00
  -2   8   7   78.79    7.90
  -2   8   7   95.49    6.40
  -2  -8   7   22.00    7.30
   2   8   7   22.90    7.40
   2   8   7   14.60    6.20
  -2  -8   7   11.60    4.80
   2   8   7   27.30    6.40
  -2  -8   7    9.70    5.50
   2  -8  -7   12.70    5.80
  -3  -8  -7  511.15   15.90
   3  -8   7  516.35   17.90
  -3  -8  -7  508.45   18.50
  -3   8   7  482.95   14.20
  -3   8   7  505.45   17.50
   3  -8   7  514.25   14.30
  -3   8   7  515.55   16.40
  -3  -8  -7  522.45   18.20
   3   8   7  494.45   19.20
  -3  -8   7  483.25   14.90
  -3  -8   7  497.15   16.70
   3   8   7  476.95   15.90
   3  -8  -7  490.35   16.80
  -3  -8   7  475.05   17.40
  -4   8   7  528.55   18.50
  -4  -8  -7  529.35   18.00
  -4   8   7  546.35   19.00
   4  -8   7  475.35   19.40
  -4  -8  -7  510.15   19.70
   4  -8   7  523.65   16.20
  -4  -8  -7  486.35   21.70
   4   8   7  539.05   21.60
  -4  -8   7  570.24   18.10
  -4  -8   7  594.84   22.10
  -4  -8   7  536.05   19.80
  -5  -8  -7   25.60    9.30
  -5  -8  -7   25.90    9.70
   5  -8   7   33.00   10.20
  -5  -8  -7   45.20   12.90
   5  -8   7   30.70    7.90
  -5   8   7   28.40    9.00
  -5  -8   7   20.00   11.10
  -5  -8   7   12.30    9.00
  -5  -8   7   39.40   11.30
   5   8   7   32.20   12.00
   6  -8   7   24.20    9.00
  -6  -8  -7   36.20   11.30
  -6  -8  -7   32.50   13.50
  -6  -8  -7   24.80   11.20
  -6  -8   7   37.60   15.10
   6   8   7   31.00   13.00
  -6  -8   7   42.90    9.80
  -6  -8   7   37.30   11.30
   0  -9  -7   51.19    6.50
   0  -9   7   63.39    4.40
   0   9   7   45.10    6.30
   0  -9  -7   63.29    6.40
   0  -9   7   56.89    4.20
   0   9   7   51.09    7.40
   0  -9   7   56.29    5.80
   0  -9   7   49.80    3.70
   0   9   7   56.39    6.70
  -1  -9  -7  197.68   10.50
   1  -9   7  197.38    7.20
   1  -9   7  172.38    7.00
  -1   9   7  179.08    9.90
  -1  -9  -7  200.38   11.30
   1  -9   7  193.68    8.00
  -1   9   7  165.68   11.20
  -1   9   7  189.28   11.10
   1   9   7  252.07   11.80
   1  -9  -7  253.47   11.30
  -1  -9   7  257.17   11.70
  -1  -9   7  242.58    8.80
  -1  -9   7  259.77    9.20
   1  -9  -7  252.37    9.40
   1   9   7  258.67   11.90
   1   9   7  258.67   11.60
  -2  -9  -7   60.99    9.70
   2  -9   7   43.40    4.40
  -2  -9  -7   37.70    7.60
  -2   9   7   40.70    7.00
  -2  -9  -7   34.50    7.90
  -2   9   7   29.60    6.60
   2  -9  -7   13.00    6.80
   2   9   7   24.50    8.40
   2   9   7   11.30    6.50
   2   9   7    5.20    6.50
  -2  -9   7   11.40    4.90
  -2  -9   7   12.90    8.00
  -2  -9   7   13.60    5.90
   3  -9   7  243.28   10.00
  -3  -9  -7  208.08   13.10
  -3   9   7  243.48   12.40
  -3   9   7  225.98   12.60
   3  -9   7  228.58   13.90
  -3  -9  -7  257.77   11.80
  -3  -9  -7  216.48   15.00
   3   9   7  171.98   11.00
   3   9   7  190.08   13.80
  -3  -9   7  165.18   13.20
   3  -9  -7  184.48   13.10
  -3  -9   7  186.58   12.30
  -3  -9   7  177.38   10.80
  -4  -9  -7  845.32   24.80
  -4  -9  -7  856.11   23.50
  -4   9   7  835.82   25.00
   4  -9   7  783.92   25.30
  -4   9   7  850.61   24.60
   4  -9   7  850.31   22.10
  -4  -9  -7  860.61   27.60
  -4  -9   7  804.82   26.60
  -4  -9   7  796.72   22.70
   4   9   7  794.22   25.80
  -4  -9   7  825.82   24.00
   5  -9   7   43.10    8.30
  -5  -9  -7   34.80   10.20
   5  -9   7   30.30   10.40
  -5  -9  -7   14.90    9.90
  -5  -9  -7   62.99   13.80
   5   9   7   37.60   12.20
  -5  -9   7   39.70   11.50
  -5  -9   7   29.60    9.40
  -5  -9   7   45.90   13.70
  -6  -9  -7   16.80   12.30
  -6  -9  -7   12.40   11.60
  -6  -9  -7   -6.00   10.20
   6  -9   7    7.00    8.80
  -6  -9   7   18.10   15.20
  -6  -9   7   21.10   12.30
   0 -10   7   11.20    5.00
   0 -10  -7    6.70    5.90
   0  10   7   14.30    6.40
   0  10   7    0.30    6.20
   0 -10   7    6.70    3.80
   0 -10  -7    5.10    6.40
   0 -10   7   12.30    3.30
   0 -10   7   13.40    3.70
   0  10   7    7.60    7.10
  -1  10   7  936.31   23.30
   1 -10   7  898.71   21.20
  -1 -10  -7  926.51   24.10
  -1 -10  -7  928.01   24.30
  -1  10   7  890.31   23.30
   1 -10   7  940.61   20.80
  -1  10   7  897.31   24.00
   1 -10  -7  838.32   20.60
  -1 -10   7  869.31   22.10
  -1 -10   7  861.91   20.00
   1  10   7  878.91   22.40
   1  10   7  879.91   22.70
   1  10   7  855.21   22.90
  -1 -10   7  874.91   20.20
   1 -10  -7  896.11   23.40
  -2 -10  -7   23.70    9.60
   2 -10   7   16.20    4.20
  -2  10   7   22.30    7.00
  -2  10   7   18.70    6.90
  -2 -10   7   34.70    7.90
   2  10   7   37.00    8.10
   2 -10  -7   37.60    7.30
  -2 -10   7   40.50    5.80
   2  10   7   34.00    7.50
   2  10   7   41.50    7.30
  -2 -10   7   43.30    6.50
  -3  10   7  245.68   14.40
  -3  10   7  254.07   13.40
   3 -10   7  256.67   10.50
  -3 -10  -7  233.78   11.70
  -3 -10  -7  235.58   15.30
  -3 -10  -7  251.97   15.80
   3  10   7  155.98   12.00
   3 -10  -7  177.48   11.50
  -3 -10   7  202.28   15.80
  -3 -10   7  176.38   10.90
   3  10   7  178.88   11.60
  -3 -10   7  170.48   12.10
  -4 -10  -7   21.60   12.00
  -4 -10  -7   21.50    8.20
  -4 -10  -7    9.80   10.10
   4 -10   7   25.10    6.60
  -4  10   7   19.10    9.50
   4 -10   7   14.80    9.70
  -4  10   7   30.20    8.40
  -4 -10   7    2.20   10.10
   4  10   7   30.80   11.10
  -4 -10   7    4.20    6.90
  -4 -10   7   17.60    9.20
  -5 -10  -7  213.88   14.20
  -5 -10  -7  221.88   17.30
   5 -10   7  214.68   16.00
   5 -10   7  226.68   14.00
  -5 -10  -7  228.58   15.40
  -5 -10   7  227.98   14.30
  -5 -10   7  188.28   15.80
   5  10   7  206.78   15.70
  -5 -10   7  211.28   14.00
   0 -11   7    2.50    5.70
   0  11   7    2.90    6.60
   0 -11  -7   10.10    6.80
   0  11   7    8.40    6.60
   0  11   7   -1.90    6.60
   0 -11   7   11.00    4.30
   0 -11  -7    5.00    6.00
  -1  11   7  822.02   22.90
  -1 -11  -7  796.02   22.70
  -1  11   7  822.52   22.70
  -1 -11  -7  834.72   22.60
   1 -11   7  826.92   19.50
  -1  11   7  837.32   22.30
  -1 -11   7  599.44   20.10
   1  11   7  670.33   19.40
   1  11   7  678.63   18.90
  -1 -11   7  662.83   19.20
   1  11   7  667.23   19.50
   1 -11  -7  590.94   21.00
   1 -11  -7  665.03   20.10
  -2  11   7  106.59    9.20
  -2  11   7  112.49    8.90
  -2 -11  -7  105.49   10.40
   2 -11   7  107.89    7.70
  -2 -11   7   76.09    7.20
   2  11   7   63.99    8.50
  -2 -11   7   66.89    6.70
   2  11   7   83.19    9.90
   2 -11  -7   85.19    9.40
   2  11   7   67.39    8.00
  -2 -11   7   88.89    9.80
   3 -11   7  118.69    9.20
  -3  11   7  116.69   10.80
  -3 -11  -7  111.49   10.70
  -3 -11  -7  121.39   12.90
  -3 -11  -7  116.49    8.60
  -3  11   7  125.69   10.70
  -3 -11   7  175.38   13.40
   3  11   7  154.68   12.00
   3 -11  -7  158.08   11.70
  -3 -11   7  171.58   10.20
  -3 -11   7  145.89    9.50
  -4 -11  -7  483.15   17.60
   4 -11   7  482.45   16.60
  -4 -11  -7  507.75   19.90
  -4 -11  -7  475.75   23.50
  -4  11   7  492.85   19.20
   4 -11   7  502.45   21.00
  -4 -11   7  537.35   22.10
  -4 -11   7  538.25   18.90
  -4 -11   7  564.44   19.90
   4  11   7  568.34   22.80
   5 -11   7   49.30   10.60
  -5 -11  -7   62.19   12.70
  -5 -11  -7   63.19   10.40
  -5 -11  -7   51.69   14.60
   5 -11   7   51.19    8.50
   5  11   7   41.30   11.90
  -5 -11   7   72.69   14.00
  -5 -11   7   47.40    9.80
  -5 -11   7   64.89   11.80
   0  12   7  521.95   17.40
   0  12   7  511.85   17.90
   0  12   7  509.75   17.00
   0 -12  -7  514.65   18.10
   0 -12   7  519.75   15.70
   0 -12  -7  506.95   16.60
   0 -12   7  528.15   14.50
   1 -12   7  591.24   15.80
  -1  12   7  586.94   18.40
  -1 -12  -7  586.44   19.60
  -1 -12  -7  545.95   19.00
  -1  12   7  595.04   18.80
  -1  12   7  607.54   19.10
   1  12   7  574.24   19.60
   1  12   7  573.74   19.80
   1  12   7  589.04   18.10
  -1 -12   7  576.04   18.50
   1 -12  -7  588.14   19.50
  -2  12   7   55.79    8.20
  -2  12   7   22.00    7.60
  -2 -12  -7   52.09   10.80
   2 -12   7   59.79    5.70
   2  12   7   67.09    8.20
   2  12   7   91.89    9.50
   2 -12  -7   67.29    9.20
   2  12   7   84.99    9.40
  -2 -12   7   71.29   10.50
  -2 -12   7   90.89    7.30
  -3  12   7  468.95   19.10
  -3  12   7  500.95   19.80
   3 -12   7  509.15   15.30
  -3 -12  -7  509.85   19.50
  -3 -12  -7  512.25   20.70
   3 -12  -7  503.75   20.10
  -3 -12   7  518.85   22.00
  -3 -12   7  465.65   17.40
  -3 -12   7  557.14   17.40
   3  12   7  546.75   19.40
   3  12   7  499.35   19.00
  -4 -12  -7   61.19   10.80
   4 -12   7   32.80   10.60
  -4 -12  -7   17.50   12.90
   4 -12   7   48.20    7.40
  -4  12   7   39.20    9.90
  -4 -12   7   31.30   13.30
  -4 -12   7   45.10    9.70
   4  12   7   26.70   10.70
  -4 -12   7   31.00    8.60
  -5 -12  -7   -7.40   11.10
  -5 -12  -7   -9.90   12.50
  -5 -12  -7  -23.90    9.00
   5 -12   7   -0.10    7.50
  -5 -12   7    5.60   14.30
  -5 -12   7    2.60    9.40
  -5 -12   7    9.80   10.40
   5  12   7   10.20   11.70
   0 -13   7   13.30    5.40
   0  13   7   12.30    7.70
   0  13   7   18.50    7.50
   0 -13  -7    8.70    7.80
   0 -13   7   17.60    7.00
   0 -13  -7   20.50    7.10
   0  13   7   18.20    7.60
  -1  13   7  110.09    9.70
   1 -13   7  115.49    8.90
  -1  13   7   95.89    9.60
  -1 -13  -7  131.29   10.80
  -1  13   7  124.09   10.20
  -1 -13  -7  111.59   10.00
   1  13   7  139.59   10.60
   1 -13  -7  152.38   10.80
  -1 -13   7  161.38   10.30
   1  13   7  154.38   11.80
   1  13   7  134.29   10.40
  -1 -13   7  157.58   10.90
  -2 -13  -7  136.09   12.50
   2 -13   7  142.99    9.40
  -2  13   7  129.19   10.20
  -2  13   7  154.78   11.60
   2  13   7  145.69   11.10
   2 -13  -7  135.29   11.60
   2  13   7  138.09    9.60
  -2 -13   7  141.49   11.30
   2  13   7  155.88   12.20
  -2 -13   7  144.79    9.00
   3 -13   7  111.29    7.70
  -3 -13  -7  111.19   12.70
  -3  13   7  106.99   10.70
   3  13   7  106.99   11.80
   3  13   7  113.09   12.10
   3 -13  -7   86.09   11.30
  -3 -13   7  114.69   13.30
  -3 -13   7  103.19    9.30
   4 -13   7    4.60   10.60
   4 -13   7    1.70    6.60
  -4 -13  -7   -0.40   12.00
  -4  13   7   -9.80    9.00
  -4 -13  -7  -19.30   10.90
  -4 -13   7    9.10    8.60
  -4 -13   7    5.00   13.20
   4  13   7    8.10   11.00
  -5 -13  -7  190.28   19.70
   5 -13   7  198.28   14.30
  -5 -13  -7  189.28   15.00
  -5 -13   7  259.07   18.40
  -5 -13   7  198.28   20.70
   0  14   7   -5.00    7.30
   0 -14  -7    1.10    7.80
   0 -14   7    6.10    5.50
   0  14   7   10.30    8.00
   0  14   7   10.20    7.00
  -1  14   7  259.77   15.20
   1 -14   7  249.08   11.30
  -1 -14  -7  267.67   15.10
  -1  14   7  273.77   13.90
   1 -14  -7  258.37   15.50
  -1 -14   7  199.18   14.00
  -1 -14   7  239.58   12.10
   1  14   7  198.88   15.10
   1  14   7  214.98   13.50
   1  14   7  226.48   15.60
  -2  14   7  721.43   23.80
  -2 -14  -7  750.72   25.10
   2 -14   7  741.43   19.60
   2  14   7  792.32   25.10
   2  14   7  751.72   23.70
  -2 -14   7  783.42   25.30
   2 -14  -7  758.12   24.80
  -3 -14  -7  147.89   14.00
  -3  14   7  189.78   13.70
   3 -14   7  183.18   11.20
  -3 -14   7  197.48   14.10
   3  14   7  204.68   14.50
   3  14   7  209.68   14.20
  -3 -14   7  191.78   15.50
   4 -14   7  121.79    9.20
  -4 -14  -7   99.99   14.30
   4 -14   7  124.99   13.50
  -4  14   7  104.79   11.90
  -4 -14   7  113.39   15.30
   4  14   7   90.89   11.80
  -4 -14   7  112.89   11.20
   4  14   7  118.29   12.60
   0  15   7   74.99   10.30
   0  15   7   75.09   10.60
   0 -15  -7  112.39   11.40
   0  15   7   95.59    9.90
   0 -15   7   83.69    7.60
  -1 -15  -7  330.97   16.60
   1 -15   7  341.27   13.00
  -1  15   7  328.27   17.00
   1 -15  -7  329.67   17.60
   1  15   7  342.57   15.80
  -1 -15   7  329.37   14.10
   1  15   7  330.27   15.00
   1  15   7  339.07   16.80
  -1 -15   7  340.57   16.80
  -2 -15  -7   39.60   11.60
   2 -15   7   31.90    6.40
  -2  15   7   52.99   10.30
  -2 -15   7   48.90    8.20
   2  15   7   37.70    9.80
  -2 -15   7   40.80   10.30
   2  15   7   40.20   10.90
   2 -15  -7   38.00   10.20
   3 -15   7   54.09    7.30
  -3  15   7   51.29   11.30
  -3 -15  -7   57.99   13.20
   3  15   7   44.50   11.10
  -3 -15   7   43.50    8.80
  -3 -15   7   41.60   13.60
   3  15   7   54.79   10.60
   4 -15   7    2.50    7.20
  -4 -15  -7   18.70   12.80
   4  15   7   11.20   10.40
  -4 -15   7   10.70    9.40
  -4 -15   7    2.10   14.60
   0  16   7  455.25   20.70
   0  16   7  459.75   18.20
   0 -16   7  492.15   16.50
  -1 -16  -7   35.20   10.10
  -1  16   7   39.80   10.00
   1 -16   7   45.00    6.80
   1  16   7   24.40   10.60
   1 -16  -7   19.00    9.70
   1  16   7   35.00    8.80
  -1 -16   7   16.70   11.50
  -1 -16   7   38.00    7.50
  -2 -16  -7  215.78   16.30
  -2  16   7  219.38   15.50
   2 -16   7  233.58   12.30
   2  16   7  153.28   12.80
  -2 -16   7  191.98   14.40
  -2 -16   7  201.48   15.20
  -3 -16  -7  120.19   15.10
   3 -16   7  118.99    8.70
  -3  16   7  102.69   12.20
   3  16   7   96.39   13.00
  -3 -16   7   84.79   14.80
  -4 -16   7   71.89   11.90
   0  17   7   64.69   10.70
   0  17   7   65.19   10.20
   0 -17   7   73.19    8.30
  -1  17   7   67.49   10.70
   1 -17   7   45.70    7.30
  -1 -17   7   54.69    8.20
   1  17   7   34.70   11.20
   2 -17   7   57.59    7.60
  -2 -17  -7   53.79   12.30
  -2  17   7   53.59   11.30
  -2 -17   7   54.29   12.40
   2  17   7   37.20   11.70
  -2 -17   7   44.50    8.70
  -3 -17  -7  114.39   14.00
   3 -17   7  138.69    9.50
  -3 -17   7  149.19   12.40
  -3 -17   7  143.89   16.30
   0 -18   7  476.55   17.70
   0  18   7  496.85   22.10
   0  18   7  472.35   19.70
   1 -18   7   60.29    7.80
  -1  18   7   58.89   10.90
   1  18   7   37.40   13.10
  -1 -18   7   59.39    8.90
   2 -18   7   53.89    7.90
  -2 -18  -7   52.09   12.60
  -2 -18   7  103.99   14.80
  -2 -18   7   90.39   10.30
   0 -19   7   76.89    9.00
   1 -19   7    1.40    6.90
  -1 -19   7    6.30    8.20
   0   0   8   40.50    3.30
   0   0   8   38.60    3.40
   0   0   8   36.60    4.10
   0   0   8   33.00    3.40
  -1   0   8   93.59    6.60
   1   0   8   90.69    5.60
  -1   0   8   86.09    5.40
  -1   0   8   95.99    7.30
  -1   0   8   94.59    3.70
  -1   0   8   83.09    5.50
   1   0   8   95.59    5.80
   1   0   8   85.69    5.50
   1   0   8   89.49    5.30
   2   0  -8 1625.94   35.20
  -2   0  -8 1696.23   35.90
   2   0   8 1681.33   36.00
  -2   0   8 1652.53   35.00
   2   0   8 1679.03   35.90
  -2   0  -8 1639.54   34.70
  -2   0   8 1625.34   35.60
  -2   0   8 1666.93   34.70
   2   0   8 1668.53   34.90
  -2   0   8 1698.33   35.80
   3   0   8 1012.20   24.70
  -3   0   8 1038.10   24.00
   3   0   8 1026.40   24.00
  -3   0   8 1022.40   24.40
  -3   0   8 1034.10   24.50
  -3   0  -8 1019.50   24.40
  -3   0   8  988.00   22.60
  -3   0  -8 1033.00   24.30
   3   0   8 1008.90   24.20
  -3   0  -8 1029.30   23.50
  -4   0  -8   96.19    8.20
  -4   0   8   82.99    8.70
   4   0   8   93.69    8.60
   4   0   8   84.49    7.90
   4   0   8   89.19    9.50
  -4   0   8   99.29    8.30
  -4   0   8   75.09    7.70
  -4   0  -8   67.09    7.90
  -5   0   8  690.53   20.60
   5   0   8  634.64   20.60
  -5   0   8  645.54   21.30
   5   0   8  625.74   20.90
   5   0   8  665.83   21.10
  -5   0   8  625.74   22.20
  -5   0  -8  661.03   20.60
  -6   0   8    6.20   10.80
   6   0   8    3.10    8.30
   6   0   8    1.60    8.50
  -6   0   8    8.30    9.20
   6   0   8  -18.10   10.20
  -6   0  -8   -9.60   10.10
   0  -1   8  926.71   20.30
   0   1   8  936.61   20.20
   0  -1   8  921.31   19.40
   0  -1   8  950.90   19.90
   0   1   8  925.11   20.20
   0   1   8  946.61   21.00
   0  -1   8  906.71   19.50
   0   1   8  940.41   20.30
  -1   1   8  143.39    6.80
   1  -1   8  148.59    5.40
   1  -1   8  158.28    7.20
   1  -1   8  149.09    5.50
  -1   1   8  150.28    5.00
  -1   1   8  148.09    7.20
  -1  -1  -8  148.79    7.70
  -1   1   8  159.18    8.10
   1  -1   8  142.69    7.50
   1   1   8  175.68    7.10
   1   1   8  173.48    7.20
   1   1   8  180.18    7.70
  -1  -1   8  183.78    4.70
  -1  -1   8  185.88    7.90
  -1  -1   8  198.68    7.50
  -1  -1   8  171.08    6.50
  -1  -1   8  193.48    6.40
   1   1   8  182.98    7.90
  -2  -1  -8  837.12   19.30
  -2   1   8  793.02   19.30
  -2   1   8  816.72   19.30
  -2   1   8  855.81   20.10
  -2  -1  -8  844.92   20.60
   2  -1   8  862.21   20.20
   2  -1   8  872.31   19.00
   2  -1   8  838.32   20.20
  -2   1   8  871.01   19.90
  -2  -1   8  902.01   19.50
  -2   1  -8  842.32   19.60
  -2  -1   8  885.21   20.30
  -2   1  -8  888.41   20.90
   2  -1  -8  872.61   20.70
  -2  -1   8  920.71   21.20
   2   1   8  904.81   20.50
  -2  -1   8  903.61   21.00
   2   1   8  913.91   21.40
   2   1   8  906.51   21.40
  -3   1   8  165.58    9.60
  -3  -1  -8  146.89   10.10
  -3  -1  -8  143.69    8.40
  -3   1   8  133.99    8.70
  -3  -1  -8  150.78    9.40
   3  -1   8  151.78    8.30
  -3   1   8  155.58    8.00
   3  -1   8  172.48    9.70
   3  -1   8  153.58   10.20
  -3   1   8  168.58    9.90
  -3  -1   8  103.29    8.30
   3   1   8   98.69    6.70
  -3  -1   8   87.59    5.90
  -3   1  -8  105.69    7.00
  -3   1  -8   91.59    7.00
  -3  -1   8   79.69    7.10
   3   1   8   92.79    6.80
  -3   1  -8   92.49    6.90
  -3  -1   8   98.39    7.00
   3   1   8  100.99    8.20
  -4   1   8  518.05   17.80
  -4   1   8  513.55   17.00
   4  -1   8  508.55   17.00
  -4  -1  -8  508.95   16.80
  -4  -1  -8  475.65   17.20
  -4   1   8  524.55   15.70
   4  -1   8  519.15   17.10
  -4  -1  -8  500.25   16.50
   4  -1   8  506.95   16.10
  -4  -1   8  422.36   14.60
  -4   1  -8  434.86   14.80
  -4   1  -8  412.76   14.50
   4   1   8  423.16   15.80
  -4  -1   8  407.16   15.10
   4   1   8  441.56   15.10
   4   1   8  415.06   15.20
  -4  -1   8  411.26   15.70
   5  -1   8  123.79   11.50
   5  -1   8  114.99    9.60
  -5  -1  -8  128.29   10.40
  -5   1   8  114.79   10.50
  -5  -1  -8  106.99    9.90
  -5   1   8   91.69    9.60
   5  -1   8  102.49    9.80
  -5  -1   8  100.79    9.60
  -5   1  -8   99.09    9.90
  -5  -1   8  102.69   11.50
   5   1   8   95.59    9.10
  -5  -1   8   90.69   10.10
   5   1   8  110.49    9.40
   5   1   8  109.89   10.50
  -6   1   8  127.89   12.60
   6  -1   8  119.69   11.50
  -6   1   8  142.69   13.30
   6  -1   8  122.49   11.40
  -6  -1  -8  146.99   13.20
   6  -1   8  110.29   12.80
   6   1   8  117.59   11.10
  -6   1  -8  141.59   12.70
   6   1   8  162.28   12.60
  -6  -1   8  153.18   14.10
   6   1   8  110.89   12.20
  -6  -1   8  126.39   11.40
   0   2   8  688.83   16.20
   0  -2   8  688.33   14.70
   0  -2   8  684.43   14.40
   0  -2   8  688.13   15.90
   0  -2   8  714.23   15.50
   0   2   8  698.73   16.20
   0   2   8  699.13   16.60
  -1   2   8  267.17    7.50
  -1   2   8  275.47    9.40
  -1   2   8  283.57   10.10
   1  -2   8  263.97    9.50
   1  -2   8  279.07    9.20
  -1   2   8  281.57    9.00
   1  -2   8  274.07    6.90
   1  -2   8  242.28    6.40
  -1  -2  -8  262.97    9.70
   1  -2   8  263.47    6.90
   1  -2  -8  207.68    7.80
   1   2   8  217.28    8.20
  -1  -2   8  209.18    8.60
  -1  -2   8  211.18    6.80
  -1  -2   8  216.28    8.40
  -1  -2   8  203.18    6.80
   1   2   8  211.58    8.80
   1   2   8  208.48    8.30
  -1  -2   8  213.28    7.00
  -1  -2   8  209.28    5.00
  -2   2   8  349.07   10.60
  -2   2   8  337.67   10.70
  -2  -2  -8  335.47   10.80
  -2   2   8  331.77   11.00
  -2  -2  -8  335.17   11.40
  -2   2   8  337.17   10.90
   2  -2   8  364.56    9.60
   2  -2   8  350.76   11.40
   2  -2   8  366.66   11.90
  -2  -2   8  402.76   10.00
   2  -2  -8  405.76   12.10
   2   2   8  416.06   12.10
  -2  -2   8  420.86   11.50
   2   2   8  423.36   12.20
  -2  -2   8  420.36   13.00
  -2  -2   8  399.16   13.10
  -2   2  -8  392.86   10.30
   2   2   8  432.86   13.50
  -3   2   8  365.36   13.30
   3  -2   8  397.16   13.80
  -3  -2  -8  396.76   14.10
  -3  -2  -8  387.56   12.00
  -3  -2  -8  380.56   12.90
   3  -2   8  385.96   11.60
  -3   2   8  380.26   12.50
   3  -2   8  368.26   13.50
  -3   2   8  363.26   12.00
  -3   2   8  383.76   11.80
   3   2   8  305.17   11.70
  -3  -2   8  318.67   11.90
   3   2   8  314.27   13.70
  -3  -2   8  314.87    8.60
  -3  -2   8  321.77   12.50
  -3   2  -8  294.17   10.70
  -3  -2   8  323.97   11.10
  -3   2  -8  317.27   12.10
   3  -2  -8  306.57    8.60
   3   2   8  320.57   12.10
  -4   2   8  544.35   16.50
   4  -2   8  572.64   18.20
  -4  -2  -8  575.44   18.60
  -4  -2  -8  561.54   16.60
  -4   2   8  589.14   18.60
   4  -2   8  564.94   19.10
   4  -2   8  578.94   17.10
  -4   2   8  562.94   18.30
  -4  -2  -8  583.24   17.70
  -4   2  -8  476.55   15.20
  -4   2  -8  484.65   15.90
  -4  -2   8  517.45   17.40
  -4  -2   8  489.55   15.80
  -4  -2   8  502.85   18.30
   4   2   8  502.05   16.20
   4   2   8  493.95   17.20
   4   2   8  481.05   16.50
  -5   2   8  136.99   11.20
   5  -2   8  112.49   10.40
   5  -2   8  127.19    9.60
  -5  -2  -8  116.19   10.60
   5  -2   8  123.19   10.60
  -5   2   8  114.69   10.40
  -5  -2  -8  140.69   11.50
   5   2   8  135.69   10.30
  -5  -2   8  128.79   10.10
  -5  -2   8  151.68   11.60
  -5   2  -8  165.28   11.70
   5   2   8  129.89   11.30
   5   2   8  136.29    9.90
  -5  -2   8  145.39   12.30
   6  -2   8   28.80   11.00
   6  -2   8   11.60    9.10
   6  -2   8   31.20    9.30
  -6  -2  -8   44.60   10.50
  -6   2   8   23.90   10.00
  -6   2   8   26.70   10.80
  -6   2  -8   20.60   10.80
   6   2   8   25.40   11.90
  -6  -2   8   27.60   12.10
  -6  -2   8   34.80   10.50
   0  -3   8  589.04   12.20
   0  -3   8  597.64   12.00
   0  -3   8  592.64   13.70
   0   3   8  570.24   14.70
   0  -3   8  583.64   13.40
   0  -3  -8  568.34   14.40
   0   3   8  581.74   14.60
   0   3   8  572.44   15.10
   0  -3   8  595.04   14.80
   1  -3   8 1516.75   31.70
  -1  -3  -8 1622.74   34.50
  -1   3   8 1566.84   34.10
   1  -3   8 1620.24   32.00
  -1   3   8 1628.34   33.20
  -1  -3  -8 1525.45   34.00
   1  -3   8 1652.23   34.10
   1  -3   8 1645.84   34.10
  -1   3   8 1639.64   33.80
   1  -3   8 1574.44   31.90
  -1   3   8 1620.54   33.90
   1   3   8 1746.93   37.20
  -1  -3   8 1759.42   35.40
   1   3   8 1817.72   37.60
   1   3   8 1749.82   37.80
  -1  -3   8 1796.12   37.30
   1  -3  -8 1751.52   37.20
   1   3   8 1773.52   37.60
  -1  -3   8 1765.12   36.00
  -1  -3   8 1726.53   36.20
  -1  -3   8 1799.92   37.90
  -1  -3   8 1783.12   36.00
  -2   3   8 1642.74   35.50
  -2  -3  -8 1673.43   35.90
  -2  -3  -8 1596.14   35.60
  -2   3   8 1610.14   35.60
  -2  -3  -8 1703.83   36.50
   2  -3   8 1712.23   36.40
  -2   3   8 1676.63   35.50
   2  -3   8 1706.43   34.40
  -2  -3   8 1761.62   37.10
  -2  -3   8 1705.53   36.20
   2  -3  -8 1695.03   37.10
  -2  -3   8 1690.03   34.80
   2   3   8 1808.12   38.00
   2   3   8 1721.73   37.20
   2   3   8 1753.72   37.30
  -2   3  -8 1647.44   35.20
  -2  -3   8 1780.12   37.70
  -3  -3  -8  943.01   22.60
  -3  -3  -8  940.01   23.90
  -3   3   8  872.31   21.60
   3  -3   8  904.41   21.30
  -3  -3  -8  903.71   22.50
  -3   3   8  906.41   22.10
  -3   3   8  906.71   22.70
  -3   3   8  941.31   22.50
   3  -3   8  932.01   23.20
   3   3   8  952.70   23.30
   3   3   8  975.00   25.00
  -3  -3   8  948.81   23.60
   3   3   8  955.60   23.50
  -3  -3   8  965.90   24.30
   3  -3  -8  917.61   25.20
  -3  -3   8  951.80   22.90
  -4  -3  -8  412.16   16.50
  -4   3   8  375.06   15.40
  -4   3   8  404.26   15.70
  -4   3   8  388.56   13.60
  -4  -3  -8  393.76   15.00
  -4  -3  -8  399.86   14.90
   4  -3   8  387.46   13.90
   4  -3   8  412.16   16.70
  -4  -3   8  377.46   14.80
  -4  -3   8  373.76   15.60
  -4  -3   8  392.16   14.70
   4   3   8  364.26   14.20
  -4   3  -8  380.06   14.80
   4   3   8  366.46   17.00
   4   3   8  387.66   15.10
  -5  -3  -8  214.38   15.40
   5  -3   8  179.58   13.10
  -5  -3  -8  188.88   13.00
   5  -3   8  184.18   12.80
  -5   3   8  194.48   14.70
  -5   3   8  161.18   11.10
   5  -3   8  197.78   12.90
  -5  -3   8  191.08   15.00
   5   3   8  194.08   12.70
  -5  -3   8  201.78   12.90
   5   3   8  198.18   14.40
   5   3   8  185.98   14.70
  -5   3  -8  208.28   14.60
  -5  -3   8  180.18   12.50
   6  -3   8   34.70    9.40
   6  -3   8   47.30   10.20
  -6   3   8   39.70   10.80
  -6   3   8   36.80   10.20
   6  -3   8   41.50   11.00
  -6  -3  -8   37.60   10.30
  -6   3  -8   41.10   10.00
  -6  -3   8   43.30    9.70
   6   3   8   53.59   12.20
  -6  -3   8   65.49   12.60
   0  -4  -8  108.89    7.70
   0   4   8  116.09    7.20
   0  -4   8  118.49    3.40
   0  -4   8  115.89    5.70
   0   4   8  101.49    7.70
   0  -4   8  114.59    6.20
   0   4   8  107.99    8.10
   0  -4  -8  125.59    7.10
  -1   4   8 1202.68   27.40
  -1   4   8 1205.18   26.90
  -1   4   8 1206.68   26.30
  -1  -4  -8 1235.18   27.80
   1  -4   8 1245.38   24.50
  -1  -4  -8 1208.48   27.10
  -1   4   8 1240.78   26.40
   1  -4   8 1240.78   26.80
  -1  -4   8 1221.58   26.00
  -1  -4   8 1183.88   26.70
  -1  -4   8 1194.28   24.70
   1   4   8 1222.18   27.20
   1   4   8 1166.78   26.60
   1   4   8 1180.88   26.40
   1   4   8 1194.78   26.70
  -1  -4   8 1171.68   24.50
   1  -4  -8 1209.18   26.50
  -1  -4   8 1127.89   24.80
  -2   4   8   24.40    5.10
  -2  -4  -8   34.30    6.90
   2  -4   8   31.30    3.30
   2  -4   8   27.90    5.30
  -2   4   8   37.30    4.80
  -2  -4  -8   27.80    5.10
  -2  -4  -8   31.00    5.00
  -2   4   8   30.70    5.60
   2   4   8   17.10    7.00
  -2  -4   8    3.40    1.60
  -2  -4   8    6.00    4.10
  -2  -4   8   -0.90    5.00
   2  -4  -8    8.80    4.80
  -2  -4   8   -0.80    3.90
   2   4   8    7.50    4.70
   2   4   8    2.00    5.20
  -2  -4   8    6.50    5.40
  -3   4   8  158.78    8.70
  -3  -4  -8  161.58   10.40
  -3   4   8  160.08    9.10
  -3  -4  -8  149.09    9.60
  -3   4   8  158.58    8.20
   3  -4   8  175.88    8.30
  -3  -4  -8  156.28   11.00
   3  -4   8  157.98   11.40
  -3   4   8  175.38   10.70
   3  -4  -8  101.19    7.50
  -3  -4   8   93.29    8.00
   3   4   8   96.29    7.50
   3   4   8   88.59    8.80
  -3  -4   8   98.39    7.10
  -3  -4   8  102.49    9.00
   3   4   8   90.99    7.20
  -4  -4  -8  233.78   11.80
  -4  -4  -8  244.98   13.50
   4  -4   8  225.78   12.90
   4  -4   8  224.38   11.40
  -4   4   8  227.08   12.20
  -4   4   8  225.68   12.90
  -4   4   8  230.28   12.30
  -4  -4  -8  231.68   12.50
  -4  -4   8  337.37   13.00
   4   4   8  318.67   17.10
   4   4   8  324.87   13.50
  -4  -4   8  344.67   15.20
  -4  -4   8  320.47   16.00
   4   4   8  325.57   14.40
  -4   4  -8  331.07   12.80
  -5  -4  -8  122.69   12.20
  -5  -4  -8  134.79   11.60
  -5   4   8  111.59   11.00
  -5   4   8  119.99   10.90
   5  -4   8  113.59    9.10
   5  -4   8  128.39   11.80
  -5  -4   8  109.29   10.30
   5   4   8   97.39    9.20
  -5  -4   8  113.59   12.30
   5   4   8   86.69   11.90
   5   4   8   84.69    9.90
  -5  -4   8  100.99   10.60
  -5   4  -8  105.19   10.10
   6  -4   8  214.68   16.30
   6  -4   8  236.68   17.80
  -6   4   8  220.38   14.00
  -6   4   8  205.48   14.40
  -6  -4  -8  259.07   16.60
   6  -4   8  166.88   12.10
  -6  -4  -8  212.48   17.30
  -6  -4   8  231.98   18.60
  -6  -4   8  246.78   17.10
  -6  -4   8  204.68   15.10
  -6   4  -8  230.88   16.70
   6   4   8  199.78   15.90
   0  -5  -8   34.60    5.20
   0   5   8   23.60    5.10
   0  -5  -8   22.50    4.80
   0  -5   8   29.70    1.80
   0  -5   8   24.10    3.50
   0  -5   8   23.20    4.30
   0   5   8   18.70    5.50
   0  -5   8   21.00    4.80
   0   5   8   35.40    5.30
  -1   5   8  771.62   19.50
  -1  -5  -8  802.92   19.80
  -1  -5  -8  808.92   19.90
  -1   5   8  833.82   19.00
  -1   5   8  821.52   19.90
   1  -5   8  802.12   19.10
   1  -5   8  830.92   16.40
  -1   5   8  798.82   18.50
   1  -5  -8  849.81   20.00
  -1  -5   8  808.72   19.80
  -1  -5   8  783.72   17.60
   1   5   8  812.92   20.20
  -1  -5   8  803.72   17.30
  -1  -5   8  796.72   17.50
  -1  -5   8  824.52   18.80
   1   5   8  843.92   20.70
   1   5   8  804.92   20.20
   1   5   8  803.42   19.50
  -2  -5  -8   43.80    5.30
   2  -5   8   61.59    6.20
  -2   5   8   65.39    6.60
  -2   5   8   62.49    5.30
   2  -5   8   61.59    4.80
  -2   5   8   45.30    5.80
  -2  -5  -8   67.79    6.30
  -2  -5  -8   47.70    6.90
  -2  -5   8   56.79    6.70
   2  -5  -8   64.09    6.30
   2   5   8   40.40    5.70
  -2  -5   8   54.09    4.70
   2   5   8   47.50    6.10
  -2  -5   8   41.20    5.80
   2   5   8   41.30    7.30
  -3   5   8 1230.78   27.90
   3  -5   8 1283.87   28.00
   3  -5   8 1327.27   30.70
  -3  -5  -8 1244.68   29.70
  -3  -5  -8 1284.17   29.40
  -3   5   8 1312.57   29.70
  -3   5   8 1290.47   29.60
  -3  -5  -8 1251.57   30.60
  -3   5   8 1231.68   28.60
   3   5   8 1330.57   30.70
  -3  -5   8 1354.56   31.50
  -3  -5   8 1333.97   30.00
   3   5   8 1336.07   32.80
   3  -5  -8 1316.47   31.40
   3   5   8 1344.67   31.50
  -3  -5   8 1380.76   32.40
  -4   5   8  496.15   16.50
  -4  -5  -8  503.15   19.40
   4  -5   8  502.65   17.70
  -4   5   8  497.15   16.90
   4  -5   8  522.45   15.80
  -4   5   8  535.05   17.00
  -4  -5  -8  478.45   17.60
  -4  -5  -8  497.45   17.70
   4   5   8  614.44   19.60
   4   5   8  591.44   18.00
  -4  -5   8  619.44   19.60
   4   5   8  605.94   21.60
  -4  -5   8  608.74   20.90
  -4  -5   8  595.14   18.50
  -5   5   8    2.30    9.20
   5  -5   8   26.50    9.50
   5  -5   8    5.70    7.10
  -5  -5  -8   31.30    9.80
  -5   5   8   19.90    8.50
  -5  -5  -8    7.30    9.20
  -5  -5  -8   19.90    8.30
  -5  -5   8   11.50    8.50
  -5  -5   8   -5.40   10.60
   5   5   8   18.60   11.20
  -5   5  -8   21.20    8.70
  -5  -5   8   13.30   10.00
   6  -5   8   31.60   10.30
   6  -5   8    7.60   10.40
  -6  -5  -8   45.50   12.40
   6  -5   8   20.70    8.70
  -6  -5  -8   29.00   10.30
  -6   5   8   20.60    9.80
  -6   5   8   23.80   10.10
   6   5   8   26.30   12.30
  -6   5  -8   31.90   10.30
  -6  -5   8   27.30   10.10
  -6  -5   8   23.20   12.40
  -6  -5   8   24.00   12.70
   0   6   8  685.83   17.50
   0   6   8  691.43   17.70
   0  -6   8  690.43   17.20
   0  -6   8  713.63   16.50
   0  -6  -8  699.83   17.60
   0  -6   8  670.33   14.40
   0   6   8  706.93   18.30
   0  -6  -8  692.83   17.90
  -1   6   8 1106.39   25.00
  -1  -6  -8 1115.49   25.90
  -1  -6  -8 1124.59   26.10
  -1   6   8 1089.19   24.00
  -1   6   8 1081.09   25.50
  -1   6   8 1095.39   25.50
   1  -6   8 1129.49   22.40
   1   6   8 1046.10   25.00
  -1  -6   8 1087.39   24.90
  -1  -6   8 1019.40   22.30
  -1  -6   8 1006.90   21.80
   1   6   8 1066.19   25.20
  -1  -6   8 1035.40   23.30
   1   6   8 1036.90   24.20
   1  -6  -8 1098.39   24.50
   1   6   8 1042.20   25.10
  -1  -6   8 1059.59   22.20
  -2  -6  -8  300.57   12.60
  -2   6   8  280.77   12.10
  -2   6   8  286.87    9.80
  -2   6   8  295.97   12.20
  -2  -6  -8  325.87   12.70
   2  -6   8  304.87    8.50
   2  -6   8  291.97   11.40
   2   6   8  326.37   12.10
  -2  -6   8  330.67   13.60
   2   6   8  312.67   13.30
   2   6   8  316.67   11.80
  -2  -6   8  328.77   10.00
  -2  -6   8  315.07   11.70
   2  -6  -8  298.07   11.90
  -3  -6  -8  264.37   15.20
  -3   6   8  266.77   10.60
  -3   6   8  268.87   12.80
  -3  -6  -8  264.67   12.40
   3  -6   8  258.47   13.40
  -3   6   8  274.47   11.90
  -3  -6  -8  277.97   13.20
   3  -6   8  282.97    9.90
  -3  -6   8  344.87   12.40
  -3  -6   8  356.06   14.40
   3   6   8  362.06   15.70
   3  -6  -8  347.57   13.90
  -3  -6   8  346.57   14.40
   3   6   8  340.37   12.90
   3   6   8  313.97   12.90
  -4   6   8  301.37   13.70
  -4  -6  -8  297.97   15.90
  -4   6   8  282.67   13.90
  -4   6   8  302.07   13.00
  -4  -6  -8  296.47   13.60
  -4  -6  -8  307.67   15.10
   4  -6   8  268.97   14.30
   4  -6   8  294.27   12.40
   4   6   8  293.97   14.60
  -4  -6   8  298.87   12.70
   4   6   8  312.27   13.80
  -4  -6   8  315.27   16.90
  -4  -6   8  313.17   16.40
   4   6   8  299.07   16.30
  -5  -6  -8   17.50    8.60
  -5   6   8   20.10    8.40
  -5  -6  -8   26.70    8.90
   5  -6   8   22.10   10.10
   5  -6   8   23.80    7.70
  -5   6   8   23.90    8.90
  -5  -6  -8   20.80   11.20
   5   6   8   24.20   12.10
  -5  -6   8   28.90   11.30
  -5  -6   8    5.70    7.70
  -5  -6   8   40.30   11.50
  -6  -6  -8  166.48   13.90
  -6  -6  -8  153.08   14.40
   6  -6   8  150.68   11.40
   6  -6   8  135.79   13.30
  -6   6   8  186.68   14.10
  -6  -6   8  129.39   14.50
   6   6   8  141.89   15.50
  -6  -6   8  131.39   12.40
  -6  -6   8  143.59   15.30
   0   7   8   32.10    5.80
   0  -7   8   28.40    2.40
   0   7   8   19.30    5.60
   0  -7   8   24.30    4.70
   0  -7  -8   26.30    5.80
   0  -7   8   24.00    4.20
   0  -7  -8   24.30    5.40
   0   7   8   22.30    5.70
   1  -7   8  912.71   20.90
  -1  -7  -8  915.01   23.00
  -1   7   8  923.71   22.10
  -1  -7  -8  896.81   22.70
  -1   7   8  923.31   22.50
  -1   7   8  936.51   20.30
   1  -7   8  930.41   19.10
  -1   7   8  925.31   22.80
   1  -7  -8  867.01   21.60
  -1  -7   8  846.72   18.60
  -1  -7   8  832.92   18.10
  -1  -7   8  885.81   21.20
  -1  -7   8  821.42   18.80
   1   7   8  864.31   21.50
   1   7   8  833.22   21.40
   1   7   8  904.71   22.20
  -1  -7   8  840.92   19.80
  -2   7   8  436.16   12.20
   2  -7   8  440.86   14.50
  -2   7   8  451.05   14.40
  -2  -7  -8  466.45   16.60
  -2  -7  -8  449.76   15.70
   2  -7   8  471.75   11.30
  -2   7   8  458.45   15.20
   2   7   8  534.65   16.40
  -2  -7   8  521.45   15.00
   2  -7  -8  508.95   16.00
  -2  -7   8  529.35   17.20
   2   7   8  505.15   16.90
  -2  -7   8  500.85   13.50
   2   7   8  504.65   15.50
  -3  -7  -8  670.73   18.80
  -3  -7  -8  631.34   19.20
  -3  -7  -8  657.63   21.70
   3  -7   8  658.13   16.60
   3  -7   8  670.93   20.30
  -3   7   8  681.33   19.90
  -3   7   8  651.13   17.30
  -3   7   8  644.94   18.80
   3   7   8  748.53   21.20
  -3  -7   8  720.73   19.30
  -3  -7   8  786.62   21.00
   3   7   8  716.83   19.70
  -3  -7   8  724.03   21.50
   3  -7  -8  723.93   21.10
   3   7   8  729.43   22.10
  -4  -7  -8  133.19   10.50
  -4  -7  -8  146.49   10.60
   4  -7   8  146.09   10.30
  -4   7   8  164.08   11.20
  -4   7   8  133.89    8.90
  -4   7   8  129.99   10.40
  -4  -7  -8  125.89   11.70
   4  -7   8  142.09   11.20
   4   7   8  140.59    9.30
   4   7   8  121.59   12.60
  -4  -7   8  146.09   12.40
  -4  -7   8  133.79   10.40
  -4  -7   8  121.79    9.40
  -5  -7  -8  233.38   15.80
  -5  -7  -8  252.57   14.80
   5  -7   8  246.48   14.10
   5  -7   8  279.37   17.40
  -5  -7  -8  260.07   15.20
  -5   7   8  234.68   15.10
  -5  -7   8  186.38   14.00
   5   7   8  226.78   15.60
  -5  -7   8  208.78   14.60
  -5  -7   8  211.28   14.80
  -6  -7  -8  195.08   15.90
  -6  -7  -8  180.28   13.40
  -6   7   8  211.98   16.00
   6  -7   8  204.38   15.10
  -6  -7   8  214.28   15.70
  -6  -7   8  171.68   16.20
  -6  -7   8  150.38   12.80
   6   7   8  170.18   15.70
   0   8   8  325.27   13.00
   0   8   8  339.87   11.80
   0  -8  -8  326.17   12.70
   0  -8   8  332.97    8.40
   0  -8  -8  339.47   11.90
   0   8   8  347.57   12.50
   0  -8   8  348.47   11.40
   0  -8   8  330.17   10.00
  -1   8   8  181.38   10.00
   1  -8   8  186.38    8.20
  -1  -8  -8  181.08    9.90
  -1  -8  -8  212.98   10.40
  -1   8   8  163.58    6.80
  -1   8   8  172.38   10.00
   1  -8   8  198.78    6.00
  -1   8   8  165.58   10.80
   1   8   8  202.48   11.90
  -1  -8   8  200.78    6.20
   1   8   8  223.98   11.60
   1  -8  -8  199.58   11.00
  -1  -8   8  189.98    7.10
  -1  -8   8  208.68    8.40
  -1  -8   8  225.28   11.10
   1   8   8  217.08   12.00
  -1  -8   8  205.78    7.30
   2  -8   8  294.67    8.70
  -2   8   8  276.17    9.30
  -2  -8  -8  287.07   14.00
  -2  -8  -8  308.67   13.50
  -2   8   8  284.07   12.10
  -2   8   8  272.87   13.10
   2  -8  -8  301.67   12.90
   2   8   8  319.57   12.90
  -2  -8   8  314.37   10.20
  -2  -8   8  317.47   13.10
   2   8   8  286.77   12.60
  -2  -8   8  303.17   11.60
   2   8   8  291.77   13.10
   2   8   8  295.57   14.00
  -3   8   8  514.55   18.00
  -3   8   8  524.35   15.70
  -3  -8  -8  501.65   18.40
   3  -8   8  509.75   17.30
  -3   8   8  538.35   17.00
   3  -8   8  519.45   14.30
  -3  -8  -8  509.45   20.10
  -3  -8  -8  539.05   16.50
   3   8   8  616.44   21.40
   3  -8  -8  585.24   19.10
   3   8   8  548.65   25.80
   3   8   8  576.54   17.70
  -3  -8   8  599.84   17.70
  -3  -8   8  616.44   17.00
  -3  -8   8  584.24   19.50
   4  -8   8  367.16   13.70
  -4   8   8  383.76   16.80
   4  -8   8  353.06   17.50
  -4  -8  -8  358.86   19.50
  -4  -8  -8  346.47   15.80
  -4   8   8  376.56   16.80
  -4  -8  -8  390.36   17.80
  -4  -8   8  403.36   19.40
  -4  -8   8  372.26   17.70
  -4  -8   8  414.16   15.70
   4   8   8  373.86   17.80
   4   8   8  365.16   19.80
  -5  -8  -8  146.89   13.70
   5  -8   8  166.88   13.50
  -5   8   8  175.08   12.20
  -5  -8  -8  169.68   12.40
   5  -8   8  175.28   13.10
  -5  -8  -8  155.58   13.30
  -5  -8   8  142.09   14.60
  -5  -8   8  133.89   11.20
   5   8   8  142.49   14.20
  -5  -8   8  111.79   11.80
  -6  -8  -8   19.80   10.20
  -6  -8  -8    8.20   13.20
   6  -8   8   45.40    9.30
  -6  -8   8   18.10   14.20
  -6  -8   8   34.20   12.70
  -6  -8   8   31.60    9.40
   0  -9   8 1176.08   27.40
   0  -9  -8 1245.98   29.10
   0  -9   8 1189.28   25.90
   0   9   8 1192.68   28.50
   0  -9   8 1177.98   25.20
   0   9   8 1218.78   28.30
   0   9   8 1197.88   28.50
   0  -9  -8 1208.18   27.80
  -1  -9  -8  837.82   21.70
  -1   9   8  840.52   21.50
  -1   9   8  829.92   21.20
   1  -9   8  801.82   18.90
  -1  -9  -8  837.72   22.20
   1  -9   8  830.42   19.70
  -1   9   8  825.62   21.80
   1  -9   8  858.61   18.30
   1   9   8  889.61   23.40
   1   9   8  914.11   24.00
  -1  -9   8  955.20   23.70
  -1  -9   8  916.71   21.20
   1   9   8  972.90   24.50
   1  -9  -8  939.51   24.00
  -1  -9   8  904.71   20.60
   2  -9   8  375.96   10.40
  -2  -9  -8  360.06   15.20
  -2   9   8  365.26   13.70
  -2   9   8  357.16   14.90
  -2  -9   8  353.86   11.70
   2  -9  -8  343.57   14.60
  -2  -9   8  349.77   14.40
   2   9   8  357.66   14.10
   2   9   8  362.66   16.40
   2   9   8  360.66   22.20
   2   9   8  368.66   15.30
  -2  -9   8  357.66   12.70
  -3   9   8   57.39    8.30
   3  -9   8   54.59    5.50
  -3  -9  -8   63.49    9.00
  -3  -9  -8   54.09   10.60
  -3  -9  -8   51.79    7.70
  -3   9   8   63.19    9.00
   3  -9   8   65.89    9.20
   3   9   8   92.09    8.50
   3  -9  -8   71.99    9.10
  -3  -9   8   88.79    8.90
   3   9   8   76.89   10.00
  -3  -9   8   96.19    7.60
  -3  -9   8   74.09    9.70
   4  -9   8  167.98   10.80
   4  -9   8  153.98   12.00
  -4  -9  -8  149.99   10.60
  -4  -9  -8  166.78   12.90
  -4  -9  -8  180.18   13.40
  -4   9   8  177.78   12.10
  -4   9   8  157.18   11.20
  -4  -9   8  175.78   12.40
   4   9   8  141.79   12.40
  -4  -9   8  132.99   10.70
  -4  -9   8  171.58   13.10
  -5  -9  -8  117.69   10.80
  -5  -9  -8  119.09   13.50
   5  -9   8  120.49    9.50
  -5   9   8  124.69   11.40
   5  -9   8  115.79   11.70
  -5  -9  -8  139.39   13.50
  -5  -9   8  133.69   11.30
  -5  -9   8  154.18   14.30
   5   9   8  125.39   13.10
  -5  -9   8  148.79   13.10
  -6  -9  -8   35.60   13.80
   6  -9   8   55.39   10.80
  -6  -9  -8   14.70   18.80
  -6  -9  -8   38.40   10.70
  -6  -9   8   50.29   15.30
  -6  -9   8   35.70   17.10
   0 -10  -8  361.16   12.80
   0 -10   8  336.17   12.00
   0  10   8  321.87   14.00
   0 -10   8  329.87    9.40
   0  10   8  338.47   14.30
   0 -10   8  324.77   10.10
   0 -10   8  345.87   10.00
   0 -10  -8  352.96   14.20
   0  10   8  343.17   13.40
  -1  10   8    7.70    6.70
   1 -10   8    7.10    3.60
  -1 -10  -8    5.50    6.80
  -1  10   8   10.40    6.20
   1 -10   8    4.40    4.70
  -1 -10  -8    8.60    7.60
  -1  10   8    7.00    6.40
  -1 -10   8   20.90    5.00
   1 -10  -8   27.90    7.00
  -1 -10   8   29.00    7.20
  -1 -10   8   19.30    4.40
   1  10   8   22.10    7.80
   1  10   8   12.70    6.90
   1  10   8   16.90    6.60
  -2  10   8  520.35   17.70
  -2 -10  -8  498.55   18.00
   2 -10   8  499.05   13.20
  -2  10   8  493.55   17.50
   2 -10  -8  477.25   17.30
   2  10   8  487.35   18.50
   2  10   8  527.75   18.10
   2  10   8  478.35   16.30
  -2 -10   8  497.55   17.30
  -2 -10   8  504.35   15.00
  -2 -10   8  495.65   14.30
   3 -10   8  543.75   15.00
  -3 -10  -8  506.55   19.90
  -3 -10  -8  555.74   19.20
  -3  10   8  526.45   19.20
  -3  10   8  529.45   18.10
   3 -10   8  520.95   18.40
  -3 -10  -8  551.64   16.90
   3  10   8  544.25   18.20
   3  10   8  564.74   21.10
  -3 -10   8  574.84   20.00
  -3 -10   8  557.74   17.30
  -3 -10   8  554.74   18.10
  -4 -10  -8   48.70    9.00
  -4  10   8   50.89   10.20
  -4  10   8   52.99    9.30
   4 -10   8   57.69    7.00
  -4 -10  -8   64.49   11.80
  -4 -10  -8   69.09   10.50
   4 -10   8   78.69   11.10
  -4 -10   8   48.80    8.30
   4  10   8   45.50   11.40
  -4 -10   8   48.50   11.10
  -4 -10   8   37.70    9.80
  -5 -10  -8  155.48   12.50
   5 -10   8  139.79   13.30
  -5 -10  -8  128.79   15.20
   5 -10   8  146.79   10.40
  -5 -10  -8  150.08   14.30
  -5 -10   8  147.19   15.70
  -5 -10   8  150.68   11.70
   5  10   8  169.08   14.90
  -5 -10   8  194.28   13.90
   0 -11   8  721.83   19.30
   0  11   8  739.13   20.20
   0 -11   8  755.02   17.70
   0  11   8  711.43   20.60
   0 -11  -8  752.62   21.70
   0  11   8  752.72   20.80
   0 -11  -8  717.53   20.20
   1 -11   8   69.49    5.00
  -1 -11  -8   63.29    8.60
  -1 -11  -8   66.49    9.10
  -1  11   8   55.89    7.80
  -1  11   8   62.99    8.20
  -1  11   8   53.19    8.30
   1 -11  -8   59.09    8.50
  -1 -11   8   55.39    6.00
  -1 -11   8   40.00    7.30
   1 -11  -8   52.49    7.20
   1  11   8   38.70    7.70
   1  11   8   44.20    7.70
   1  11   8   57.59    8.30
  -2  11   8  381.56   16.30
  -2  11   8  386.46   15.10
   2 -11   8  382.66   11.50
  -2 -11  -8  389.86   16.50
   2 -11  -8  409.26   17.00
  -2 -11   8  432.96   17.60
  -2 -11   8  420.46   13.40
  -2 -11   8  398.06   13.60
   2  11   8  407.56   16.00
   2  11   8  394.46   17.30
   2  11   8  403.46   17.70
  -3 -11  -8   71.69   10.20
   3 -11   8   82.29    6.40
  -3  11   8   73.89    9.30
  -3  11   8   76.69    9.40
  -3 -11  -8   68.49   12.00
  -3 -11   8   27.60    7.70
  -3 -11   8   53.09   10.20
   3  11   8   57.99   10.50
   3  11   8   40.90    9.50
  -3 -11   8   40.30    7.30
  -4 -11  -8   76.29    9.60
  -4 -11  -8   81.39   12.50
  -4  11   8   83.59   10.40
   4 -11   8   88.99    7.80
  -4 -11  -8   75.99   11.00
  -4  11   8   75.69   10.20
   4 -11   8   95.09   12.00
   4  11   8   56.89   12.00
  -4 -11   8   36.40    8.70
  -4 -11   8   32.90   12.60
  -4 -11   8   40.40    9.80
  -5 -11  -8   84.79   13.60
  -5 -11  -8   92.09   13.50
   5 -11   8   95.89   14.00
   5 -11   8   82.09    9.00
  -5 -11  -8   92.29   10.90
  -5 -11   8   97.79   10.10
   5  11   8  137.39   14.40
  -5 -11   8  143.29   16.70
  -5 -11   8  121.19   12.50
   0  12   8  643.04   20.60
   0 -12  -8  633.94   18.40
   0  12   8  627.14   19.40
   0 -12   8  632.94   16.30
   0 -12   8  618.24   17.90
   0 -12  -8  629.74   20.20
   0  12   8  639.04   20.20
  -1  12   8  115.29   10.20
  -1 -12  -8  112.29   10.20
  -1  12   8   87.39    8.70
  -1  12   8  117.19   10.40
   1 -12   8  108.69    7.70
   1  12   8  130.19   10.00
  -1 -12   8  155.08   12.20
   1  12   8  129.69    9.40
   1  12   8  136.69   10.10
   2 -12   8   66.79    5.60
  -2  12   8   83.39    9.20
  -2  12   8   72.79    9.00
  -2 -12  -8   94.69   11.30
  -2 -12   8   66.19   10.20
   2 -12  -8   55.39    9.20
   2  12   8   60.89    8.40
   2  12   8   59.99    9.10
  -2 -12   8   65.29    6.90
   2  12   8   60.19    9.30
  -3 -12  -8  179.58   13.60
  -3  12   8  177.58   12.60
   3 -12   8  181.68   10.10
  -3  12   8  185.08   13.40
  -3 -12   8  135.19   12.40
  -3 -12   8  160.08   11.30
   3  12   8  130.29   11.60
  -3 -12   8  132.09    9.80
   3  12   8  136.79   12.10
   4 -12   8  217.88   17.20
  -4 -12  -8  217.08   15.10
  -4 -12  -8  213.68   16.60
   4 -12   8  232.28   12.70
  -4  12   8  206.68   15.50
   4  12   8  180.68   14.20
  -4 -12   8  191.78   14.50
  -4 -12   8  171.88   14.70
  -4 -12   8  199.58   12.60
   5 -12   8   62.89    8.60
  -5 -12  -8   37.20   15.00
  -5 -12  -8   52.99   12.60
  -5 -12  -8   50.29   14.30
  -5 -12   8   61.89   11.70
   5  12   8   77.89   21.90
  -5 -12   8   60.99   10.30
  -5 -12   8   86.29   16.20
   0 -13  -8  187.18   12.40
   0  13   8  181.58   13.10
   0 -13  -8  194.58   14.00
   0  13   8  183.68   12.30
   0 -13   8  176.98   11.60
   0 -13   8  169.98    9.60
   0  13   8  167.68   11.60
  -1  13   8  175.98   12.30
  -1  13   8  161.88   11.70
  -1  13   8  177.68   12.10
  -1 -13  -8  169.38   11.50
   1 -13   8  200.48    9.40
  -1 -13   8  202.18   10.60
   1 -13  -8  185.48   14.30
   1  13   8  197.88   12.50
   1  13   8  196.88   15.00
  -1 -13   8  173.08   13.10
   1  13   8  199.88   12.70
  -2  13   8  409.86   17.00
   2 -13   8  446.96   13.50
  -2  13   8  453.75   17.10
  -2 -13  -8  442.96   19.70
  -2 -13   8  441.06   17.70
   2  13   8  433.66   17.80
   2 -13  -8  439.46   19.00
   2  13   8  406.26   18.90
  -2 -13   8  412.86   14.60
   2  13   8  419.06   16.00
  -3 -13  -8  139.19   14.30
  -3  13   8  117.19   11.10
   3 -13   8  115.89    7.60
  -3 -13   8  114.89   13.10
  -3 -13   8  129.29    9.70
   3  13   8  139.99   12.90
   3  13   8  110.29   12.10
   4 -13   8  129.79    9.10
   4 -13   8  137.69   13.50
  -4  13   8  132.99   12.20
  -4 -13  -8  152.78   15.60
  -4 -13  -8  145.29   14.60
   4  13   8  112.09   13.30
  -4 -13   8  141.49   16.00
  -4 -13   8  116.89   10.70
  -5 -13  -8   30.00   11.60
   0 -14   8  177.18   10.20
   0  14   8  150.48   10.80
   0  14   8  172.18   11.20
   0  14   8  163.78   12.20
  -1  14   8  172.38   12.50
   1 -14   8  144.89    9.40
  -1  14   8  168.78   12.20
  -1  14   8  149.59   11.50
  -1 -14  -8  146.89   11.10
  -1 -14   8  182.28   11.20
  -1 -14   8  209.88   14.30
   1  14   8  192.78   13.00
   1  14   8  192.48   12.70
   1  14   8  206.48   15.80
   1 -14  -8  198.38   14.60
   2 -14   8   51.39    5.90
  -2  14   8   43.30   10.20
  -2 -14  -8   51.19   10.30
  -2 -14   8   72.19   11.50
   2  14   8   71.19   10.30
   2  14   8   62.39   11.00
  -3 -14  -8   -5.70   12.00
   3 -14   8   11.60    5.80
  -3  14   8    9.40   10.20
   3  14   8   19.30   11.00
  -3 -14   8   18.90   11.60
   3  14   8   -0.80   10.50
  -3 -14   8   13.80    8.00
   4 -14   8   -1.00    6.60
  -4 -14  -8    5.00   12.10
  -4 -14   8   17.00   13.00
   4  14   8   -0.90   10.00
  -4 -14   8   10.90    9.20
   4  14   8   15.60   11.80
   0 -15   8   96.69    7.50
   0  15   8   68.29   11.00
   0  15   8   85.89   10.60
   0  15   8   86.59    9.70
   1 -15   8  199.38   10.80
  -1 -15  -8  217.88   16.00
  -1  15   8  224.08   14.00
   1  15   8  212.18   14.30
  -1 -15   8  213.18   12.00
   1  15   8  196.28   14.90
   1  15   8  214.08   14.20
  -1 -15   8  206.38   14.90
  -2 -15  -8   -4.60   10.60
   2 -15   8   -1.80    5.50
  -2  15   8   -6.60    9.60
   2  15   8   -0.20    9.80
   2  15   8   10.60   10.30
  -2 -15   8    9.20   10.50
  -3 -15  -8  145.69   15.20
   3 -15   8  159.18   11.20
  -3  15   8  142.49   13.20
  -3 -15   8  154.88   14.30
   3  15   8  143.29   13.80
  -3 -15   8  170.08   12.90
   3  15   8  156.18   14.40
   4 -15   8  158.58   12.40
  -4 -15  -8  141.09   15.20
  -4 -15   8  183.48   12.80
   4  15   8  196.88   15.80
  -4 -15   8  200.78   18.10
   0 -16   8   21.60    6.50
   0  16   8   21.80    8.90
   0  16   8   18.40   10.10
   1 -16   8  107.59    7.70
  -1  16   8   99.49   10.70
  -1 -16  -8  109.69   11.40
   1  16   8  116.29   10.40
  -1 -16   8   97.49   13.60
   1  16   8  115.69   11.40
  -1 -16   8  105.09    8.60
  -2 -16  -8   63.29   12.40
  -2  16   8   56.49   10.10
   2 -16   8   62.69    7.00
   2  16   8   69.49   11.00
   2  16   8   62.09   11.70
  -2 -16   8   56.69   12.00
  -2 -16   8   66.19    9.10
  -3 -16  -8   25.10   12.70
   3 -16   8   36.60    6.80
   3  16   8   34.00   12.20
   3  16   8   32.50   13.40
  -3 -16   8   38.10   12.60
   0 -17   8   29.60    7.20
   0  17   8   20.20    9.40
   0  17   8   13.40    9.60
   1 -17   8  163.88   11.30
  -1  17   8  160.38   12.60
  -1 -17   8  133.69    9.70
   1  17   8  152.38   13.70
   2 -17   8   67.19    7.40
  -2 -17  -8   73.59   12.30
  -2  17   8   64.69   11.80
  -2 -17   8   87.69   13.60
   2  17   8  103.79   13.30
  -2 -17   8   80.09    9.40
   3 -17   8    8.30    6.60
  -3 -17  -8    7.90   12.80
  -3 -17   8  -10.50   12.90
  -3 -17   8   10.70    9.30
   0  18   8   18.20   12.60
   0  18   8   35.60   10.00
   0 -18   8   39.50    7.60
  -1  18   8   48.30   10.40
   1 -18   8   67.99    7.80
  -1 -18   8   56.59    8.60
  -2 -18  -8   30.40   12.00
   2 -18   8   19.80    6.90
  -2 -18   8   23.50    8.50
  -2 -18   8   27.00   14.90
   0 -19   8  115.29    9.60
  -1 -19   8   70.99   11.80
   0   0   9    0.40    4.30
   0   0   9    0.30    3.10
   0   0   9    2.60    2.90
   0   0   9    2.10    2.80
   1   0   9  415.56   10.80
  -1   0   9  412.66   11.70
   1   0   9  431.66   10.80
   1   0   9  418.96   11.50
  -1   0   9  429.96    9.50
  -1   0   9  411.46   10.80
  -1   0   9  395.36   10.80
   1   0   9  397.36   10.80
   1   0   9  437.96   11.90
  -1   0   9  431.46   12.50
  -2   0   9  527.15   14.20
  -2   0   9  512.85   13.60
   2   0  -9  445.16   13.70
  -2   0  -9  503.65   13.00
  -2   0   9  514.75   14.10
   2   0   9  521.35   14.30
  -2   0  -9  512.75   14.60
   2   0   9  502.45   13.10
  -2   0   9  526.35   12.90
   2   0   9  512.55   14.30
  -3   0  -9   46.40    6.60
  -3   0  -9   59.29    6.80
  -3   0   9   56.59    6.70
   3   0   9   53.69    7.60
  -3   0  -9   52.89    5.60
   3   0   9   60.39    7.10
  -3   0   9   45.80    4.80
   3   0   9   57.89    5.90
  -3   0   9   45.70    6.40
  -3   0   9   49.00    6.80
   4   0   9   65.69    8.30
  -4   0   9   70.69    9.40
  -4   0   9   78.49    7.80
   4   0   9   65.09    7.20
  -4   0  -9   58.19    8.10
  -4   0   9   66.49    7.90
   4   0   9   71.49    9.40
  -4   0  -9   68.99    7.60
  -5   0   9    2.50    8.60
  -5   0   9   31.10    9.30
   5   0   9    0.90    7.10
  -5   0  -9   22.40    8.70
   5   0   9   14.30    8.70
  -5   0   9    9.40    8.50
   5   0   9    2.40    7.20
   6   0   9  475.15   21.90
   6   0   9  461.05   19.30
  -6   0   9  476.65   19.40
  -6   0  -9  486.25   21.40
  -6   0   9  471.45   22.20
   6   0   9  475.85   20.00
   0  -1   9  226.98    6.50
   0  -1   9  218.18    7.00
   0   1   9  218.68    7.50
   0  -1   9  237.28    8.20
   0   1   9  226.88    7.40
   0  -1   9  214.78    6.60
   0   1   9  230.28    9.20
   0   1   9  223.58    8.00
  -1   1   9  965.80   22.40
   1  -1   9  980.50   21.00
  -1   1   9  958.80   21.70
   1  -1   9 1007.30   22.60
  -1   1   9  991.80   20.60
  -1   1   9 1005.20   22.70
   1  -1   9 1012.20   22.30
  -1  -1  -9  998.30   23.10
   1  -1   9  979.60   21.00
  -1  -1   9 1132.29   24.10
   1   1   9 1114.79   24.10
   1   1   9 1139.69   24.80
   1   1   9 1021.10   24.00
  -1  -1   9 1067.79   23.60
  -1  -1   9 1091.89   22.30
   1   1   9 1114.79   24.10
  -1  -1   9 1128.79   24.70
  -1  -1   9 1103.69   23.50
   1   1   9 1140.29   25.00
   2  -1   9  431.66   13.40
  -2  -1  -9  442.96   13.50
   2  -1   9  430.26   11.30
  -2   1   9  419.36   12.30
  -2  -1  -9  426.36   11.80
  -2   1   9  432.36   12.60
   2  -1   9  423.86   12.80
  -2   1   9  408.76   11.90
  -2   1   9  404.36   12.80
   2  -1  -9  405.66   11.90
  -2  -1   9  408.66   11.70
   2   1   9  415.86   13.50
  -2   1  -9  401.56   12.40
  -2  -1   9  413.86   10.80
  -2  -1   9  410.96   13.20
  -2  -1   9  427.36   12.60
   2   1   9  424.06   13.10
   2   1   9  396.06   11.80
  -2   1  -9  403.66   10.80
  -3  -1  -9 1250.07   28.90
  -3  -1  -9 1304.97   29.70
  -3   1   9 1253.57   29.20
  -3   1   9 1265.87   29.40
   3  -1   9 1333.37   29.90
  -3  -1  -9 1289.57   30.10
  -3   1   9 1305.07   28.60
   3  -1   9 1249.68   30.00
   3  -1   9 1331.27   28.90
  -3   1   9 1306.57   29.60
  -3  -1   9 1333.47   29.50
  -3  -1   9 1395.56   31.70
   3   1   9 1447.96   31.40
  -3   1  -9 1392.66   31.40
  -3  -1   9 1412.26   32.20
   3   1   9 1406.16   32.30
  -3  -1   9 1365.86   31.30
   3   1   9 1406.76   31.60
   4  -1   9  254.77   12.20
  -4   1   9  260.57   13.40
   4  -1   9  233.28   13.20
  -4   1   9  258.37   12.40
  -4  -1  -9  266.57   12.90
  -4   1   9  225.88   14.50
   4  -1   9  245.58   13.20
  -4  -1  -9  248.38   12.50
  -4  -1   9  254.67   13.10
  -4   1  -9  264.07   13.80
  -4   1  -9  249.68   12.30
  -4  -1   9  246.58   13.10
   4   1   9  252.87   12.90
   4   1   9  262.27   13.50
   4   1   9  244.38   13.10
  -4  -1   9  273.27   15.20
  -5  -1  -9   38.70    8.70
   5  -1   9   33.90    8.00
  -5   1   9   42.20    8.70
   5  -1   9   45.00    8.20
   5  -1   9   43.30   10.20
  -5   1   9   71.99   10.70
  -5  -1  -9   34.70    9.00
  -5  -1   9   68.89    9.50
  -5   1  -9   42.40    9.00
   5   1   9   60.09    9.00
  -5  -1   9   43.00    9.90
   5   1   9   44.10    8.40
  -5  -1   9   59.19    9.70
   5   1   9   59.89   10.80
   6  -1   9   32.50    9.40
   6  -1   9   10.20   10.90
   6  -1   9   24.60    9.70
  -6  -1  -9   11.60   10.00
  -6   1   9   20.50   10.70
  -6   1   9   19.10   10.30
  -6  -1   9   16.00   12.00
   6   1   9   13.70    9.00
   6   1   9   20.30    9.10
   6   1   9   16.30   11.90
  -6  -1   9   22.10    9.30
  -6   1  -9   34.90   11.20
   0  -2   9   68.89    5.00
   0   2   9   82.89    6.20
   0  -2   9   72.59    4.70
   0  -2   9   67.79    3.60
   0   2   9   70.89    5.00
   0  -2   9   69.59    3.80
   0  -2   9   73.49    5.60
   0   2   9   67.89    5.10
  -1  -2  -9   77.89    6.00
  -1   2   9   74.39    4.90
   1  -2   9   77.59    5.40
   1  -2   9   65.79    3.30
  -1   2   9   84.69    6.00
   1  -2   9   81.99    5.80
  -1   2   9   84.19    5.30
  -1   2   9   74.99    5.70
   1  -2   9   79.09    4.20
   1  -2   9   80.79    4.20
   1  -2  -9   56.29    4.40
   1   2   9   52.39    4.80
  -1  -2   9   52.59    5.40
  -1  -2   9   55.19    3.60
  -1  -2   9   58.99    2.90
   1   2   9   66.19    6.10
  -1  -2   9   60.39    4.30
   1   2   9   54.79    4.60
   1   2   9   70.39    5.50
  -1  -2   9   50.79    3.60
  -2   2   9  195.98    8.80
   2  -2   9  184.98    9.00
   2  -2   9  188.58    7.10
  -2   2   9  195.98    8.90
  -2   2   9  180.88    8.50
  -2   2   9  181.68    8.50
  -2  -2  -9  185.68    8.50
   2  -2   9  185.08    9.10
  -2  -2  -9  177.08    9.20
   2   2   9  247.78   11.10
   2   2   9  226.28    9.50
  -2  -2   9  216.98    7.30
   2  -2  -9  222.38    9.10
  -2  -2   9  239.28    9.70
  -2   2  -9  216.98    7.30
  -2  -2   9  224.88    9.80
   2   2   9  232.78   10.30
  -2  -2   9  219.28    8.50
   3  -2   9   43.60    5.00
   3  -2   9   38.10    6.40
  -3  -2  -9   58.39    6.90
  -3   2   9   51.99    6.20
  -3   2   9   52.59    5.70
  -3   2   9   69.59    7.30
  -3  -2  -9   55.69    7.70
   3  -2   9   42.00    6.80
  -3   2   9   43.70    6.10
  -3  -2  -9   61.09    6.50
   3   2   9   91.49    6.80
   3   2   9  118.09    9.20
  -3  -2   9   84.09    6.40
   3   2   9   85.29    6.90
  -3  -2   9  103.09    8.40
  -3   2  -9   90.19    6.80
  -3  -2   9   98.99    7.90
  -4   2   9  497.25   15.90
   4  -2   9  524.45   16.10
  -4   2   9  520.45   16.60
  -4  -2  -9  528.05   18.00
  -4   2   9  498.45   15.30
   4  -2   9  484.15   17.30
   4  -2   9  489.55   17.50
  -4   2   9  520.45   16.80
  -4  -2  -9  488.55   17.60
  -4  -2   9  521.25   17.30
   4   2   9  528.15   17.60
   4   2   9  562.94   17.50
  -4   2  -9  553.74   16.60
   4   2   9  532.25   19.40
  -4   2  -9  555.04   17.10
  -4  -2   9  569.14   17.70
  -4  -2   9  536.15   19.30
  -5  -2  -9   88.79   10.90
  -5  -2  -9   87.39   10.10
  -5   2   9   71.79   10.70
   5  -2   9   89.29    9.70
   5  -2   9   70.99    9.80
   5  -2   9   83.19    8.90
  -5   2   9   96.89   10.60
  -5  -2   9   85.09   10.40
   5   2   9   83.39    9.40
  -5  -2   9  105.49   11.10
   5   2   9   97.49   12.00
   5   2   9   87.39    9.40
  -5  -2   9   84.89    9.20
  -5   2  -9   94.69   10.20
  -6   2   9   31.90   10.90
   6  -2   9   42.60   11.40
  -6  -2  -9   26.10   11.40
  -6   2   9   25.50   11.30
   6  -2   9   31.90    9.70
   6  -2   9   27.10    9.20
   6   2   9   38.90   12.20
  -6  -2   9   40.20   10.70
  -6   2  -9   37.90   11.00
  -6  -2   9   33.60   12.30
   0  -3   9  841.72   17.10
   0  -3   9  867.81   19.60
   0  -3   9  830.32   17.40
   0   3   9  822.02   19.90
   0  -3   9  852.61   18.80
   0  -3   9  865.91   18.60
   0  -3  -9  816.32   19.30
   0   3   9  838.72   19.60
   0   3   9  838.52   19.50
  -1   3   9 1722.23   36.40
   1  -3   9 1728.43   36.50
  -1  -3  -9 1747.23   37.10
  -1   3   9 1726.93   35.50
   1  -3   9 1727.33   36.40
   1  -3   9 1676.43   34.20
  -1   3   9 1757.92   36.50
   1  -3   9 1607.54   34.00
  -1   3   9 1752.12   36.90
   1  -3   9 1739.53   34.50
  -1  -3   9 1588.94   33.30
  -1  -3   9 1597.64   32.50
   1   3   9 1630.24   34.70
  -1  -3   9 1645.04   33.30
   1   3   9 1588.04   34.80
  -1  -3   9 1672.73   34.90
  -1  -3   9 1595.84   33.10
   1   3   9 1617.14   35.00
   1  -3  -9 1567.34   34.40
   1   3   9 1613.34   34.90
  -1  -3   9 1683.83   35.20
   2  -3   9  763.52   19.30
  -2   3   9  757.62   19.10
  -2  -3  -9  750.82   19.80
   2  -3   9  796.92   17.30
   2  -3   9  785.52   19.80
  -2   3   9  782.32   18.90
  -2  -3  -9  794.22   19.30
  -2   3   9  768.22   18.80
   2   3   9  797.52   20.20
   2  -3  -9  781.02   19.30
   2   3   9  819.32   19.50
  -2  -3   9  774.72   20.40
  -2  -3   9  749.23   16.90
  -2  -3   9  789.12   18.30
   2   3   9  784.22   19.90
  -2  -3   9  796.72   19.50
  -3  -3  -9    1.60    6.70
  -3   3   9    6.90    5.40
  -3  -3  -9   -5.40    6.90
  -3   3   9    2.80    5.10
   3  -3   9   -2.80    6.70
  -3   3   9   -4.80    5.40
   3  -3   9    7.90    6.00
  -3   3   9   -2.30    6.10
  -3  -3  -9    1.90    5.70
   3  -3   9    2.20    4.10
   3   3   9   22.60    6.40
  -3  -3   9   21.10    6.90
  -3  -3   9   25.10    5.30
  -3  -3   9   36.70    7.60
   3   3   9   15.20    7.40
   3   3   9   12.30    5.80
  -4   3   9   49.50    7.90
  -4  -3  -9   54.29    8.10
  -4  -3  -9   49.10    7.80
   4  -3   9   55.79    9.30
   4  -3   9   60.49    7.90
   4  -3   9   63.99    6.80
  -4  -3  -9   60.79    9.40
  -4   3   9   49.70    6.80
  -4   3   9   67.79    8.80
   4   3   9  100.29    8.50
  -4  -3   9   95.39    8.00
  -4  -3   9   93.59    9.50
   4   3   9  120.39    9.00
  -4  -3   9   90.89    9.60
  -4   3  -9   95.89    8.40
   4   3   9  115.39   10.10
  -5   3   9  167.48   11.90
   5  -3   9  164.28   11.60
  -5  -3  -9  158.28   11.40
   5  -3   9  158.08   10.20
  -5  -3  -9  153.68   12.30
  -5   3   9  167.08   11.80
   5  -3   9  134.89   11.40
  -5  -3   9  108.39   11.10
   5   3   9  136.69   10.20
  -5  -3   9  130.29   12.70
   5   3   9  132.49   12.80
   5   3   9  132.79   10.70
  -5  -3   9   95.99    9.50
  -5   3  -9  130.49   10.40
  -6   3   9   18.40   10.60
  -6   3   9   19.80    9.90
   6  -3   9   18.70    9.00
   6  -3   9   13.60    9.30
   6  -3   9    8.00   10.70
  -6  -3  -9   20.30   10.20
  -6  -3   9   -0.10   12.10
  -6  -3   9    7.70    8.90
  -6   3  -9    6.40   10.10
   6   3   9    3.20   11.90
   0  -4   9   19.60    4.70
   0   4   9   29.40    5.10
   0   4   9   20.50    4.50
   0  -4   9   25.00    3.60
   0  -4   9   19.00    3.70
   0  -4  -9   27.80    4.50
   0   4   9   20.90    6.00
   0  -4   9   26.50    1.90
  -1   4   9   98.29    7.00
   1  -4   9  110.79    6.50
  -1  -4  -9  110.19    8.00
   1  -4   9  108.39    3.40
  -1   4   9   98.59    7.20
  -1   4   9   98.59    6.50
  -1   4   9  101.99    6.20
   1  -4   9   99.49    7.10
  -1  -4  -9  107.19    7.30
   1   4   9  136.59    9.10
   1   4   9  135.09    8.50
  -1  -4   9  120.39    7.90
  -1  -4   9  128.69    5.40
   1  -4  -9  102.39    7.40
   1   4   9  140.79    7.80
   1   4   9  125.39    9.80
  -1  -4   9  124.69    8.00
  -1  -4   9  123.49    5.40
  -1  -4   9  122.09    5.40
  -2   4   9    2.30    4.70
   2  -4   9    7.00    2.90
  -2  -4  -9    4.00    6.50
  -2   4   9    9.40    5.00
  -2  -4  -9    3.90    5.30
   2  -4   9    1.90    5.50
  -2   4   9   -0.90    4.70
   2   4   9   18.90    5.80
   2   4   9   21.50    7.30
   2  -4  -9    6.40    4.50
  -2  -4   9   11.60    2.20
  -2  -4   9   14.20    4.20
  -2  -4   9   15.80    5.80
   2   4   9   20.10    5.50
  -2  -4   9   -2.00    5.80
   3  -4   9  401.76   14.40
  -3   4   9  390.76   14.40
   3  -4   9  415.16   12.00
  -3  -4  -9  407.96   14.40
  -3   4   9  395.26   12.70
  -3   4   9  396.86   13.90
  -3  -4  -9  405.36   16.00
  -3   4   9  409.26   13.60
  -3  -4  -9  400.66   14.60
  -3  -4   9  506.35   17.10
  -3  -4   9  466.35   15.80
   3   4   9  516.35   18.40
  -3  -4   9  493.85   14.10
   3   4   9  486.45   14.80
   3   4   9  478.45   15.80
  -4  -4  -9   74.29    8.80
  -4   4   9   53.79    8.10
  -4  -4  -9   76.39    8.60
  -4   4   9   56.69    7.50
   4  -4   9   72.89    6.90
  -4  -4  -9   74.59    9.80
  -4   4   9   65.89    8.70
   4  -4   9   60.39    8.70
  -4  -4   9   95.59   10.40
   4   4   9   78.09   10.70
   4   4   9   88.29    8.90
   4   4   9   88.29    8.50
  -4  -4   9   78.69    8.50
  -4  -4   9   84.09    9.50
  -5   4   9  478.35   18.90
   5  -4   9  489.85   17.50
  -5   4   9  488.85   19.40
  -5  -4  -9  473.25   18.30
   5  -4   9  469.65   18.70
  -5  -4  -9  490.25   20.10
   5  -4   9  459.15   19.30
  -5   4  -9  430.56   16.70
  -5  -4   9  467.45   18.00
  -5  -4   9  426.46   18.80
   5   4   9  441.66   21.30
   5   4   9  447.16   17.50
   5   4   9  441.66   18.40
  -5  -4   9  443.56   19.60
  -6  -4  -9   11.30   10.80
   6  -4   9   -2.10   10.70
   6  -4   9   16.30    9.90
  -6   4   9   11.50   10.10
  -6   4   9   -8.10   10.50
  -6  -4  -9    8.90   10.10
   6  -4   9    6.80    8.90
  -6  -4   9    6.60   11.50
  -6  -4   9    3.50   10.90
  -6  -4   9   22.00    9.10
  -6   4  -9    4.20    9.00
   6   4   9    2.30   12.50
   0  -5   9 3523.85   71.39
   0   5   9 3618.74   71.79
   0  -5  -9 3484.15   71.49
   0  -5  -9 3381.76   71.49
   0  -5   9 3482.55   70.89
   0  -5   9 3444.16   70.39
   0   5   9 3471.55   71.19
   0   5   9 3573.74   71.59
   0  -5   9 3505.35   68.99
  -1   5   9  435.46   12.30
  -1  -5  -9  410.26   12.70
  -1  -5  -9  427.56   13.30
  -1   5   9  426.16   13.80
  -1   5   9  426.16   12.00
   1  -5   9  412.86   12.40
  -1   5   9  414.16   12.70
   1  -5   9  437.96    8.90
  -1  -5   9  417.56   10.20
   1   5   9  421.56   13.00
  -1  -5   9  403.76   10.30
   1   5   9  393.56   13.40
  -1  -5   9  450.05   12.60
   1   5   9  424.96   13.50
  -1  -5   9  439.86   13.70
   1  -5  -9  426.96   13.00
  -1  -5   9  421.26   10.20
   1   5   9  420.76   13.70
   2  -5   9  386.36    9.90
   2  -5   9  410.76   13.70
  -2   5   9  390.66   12.60
  -2   5   9  393.66   11.70
  -2   5   9  396.96   12.70
  -2  -5  -9  392.46   13.00
  -2  -5  -9  397.16   13.90
  -2  -5   9  406.86   13.70
   2   5   9  395.36   13.50
   2  -5  -9  400.96   13.20
   2   5   9  416.86   15.90
  -2  -5   9  410.56   12.80
   2   5   9  403.06   13.70
  -2  -5   9  405.36   11.40
  -3   5   9   28.70    5.20
   3  -5   9   23.10    6.80
  -3   5   9   24.10    6.60
   3  -5   9   26.40    4.60
  -3  -5  -9   36.40    8.80
  -3   5   9   33.10    6.90
  -3  -5  -9   32.20    6.60
  -3  -5  -9   14.30    6.40
  -3   5   9   24.00    6.00
   3   5   9   19.30    6.40
  -3  -5   9    9.20    5.50
  -3  -5   9    5.80    7.90
  -3  -5   9   18.80    7.30
   3   5   9   17.30    8.20
   3   5   9   13.70    6.20
  -4  -5  -9  595.34   21.20
  -4  -5  -9  593.34   19.60
  -4   5   9  607.14   18.30
  -4   5   9  598.64   18.40
   4  -5   9  595.44   20.50
   4  -5   9  590.94   17.30
  -4  -5  -9  603.74   19.50
  -4   5   9  601.14   18.80
  -4  -5   9  526.05   19.80
   4   5   9  520.85   20.80
   4   5   9  494.25   16.90
   4   5   9  522.25   18.10
  -4  -5   9  499.65   18.10
  -4  -5   9  521.25   16.30
  -5  -5  -9    9.60    9.50
   5  -5   9    6.80    9.70
   5  -5   9    9.80    7.10
  -5  -5  -9    5.60   10.50
  -5   5   9   12.10    8.60
  -5   5   9    9.70    9.50
  -5  -5   9  -14.80    7.10
   5   5   9    4.20    7.60
  -5  -5   9  -10.00    9.60
  -5  -5   9    6.50   10.50
   5   5   9  -10.00   11.10
   6  -5   9   61.69   11.10
  -6   5   9   38.20   10.40
   6  -5   9   55.79    9.40
  -6   5   9   65.99   11.10
  -6  -5  -9   56.59   12.00
   6  -5   9   55.99   11.20
  -6  -5   9   47.70   12.60
  -6  -5   9   45.90   13.10
   6   5   9   46.80   12.30
  -6  -5   9   48.50    9.80
   0  -6   9   22.00    5.10
   0  -6   9   17.30    4.40
   0  -6   9   15.60    1.80
   0  -6  -9    8.80    4.60
   0  -6  -9   21.80    5.50
   0   6   9   13.20    5.40
   0  -6   9   19.80    3.70
   0   6   9   21.20    5.40
   0   6   9   17.30    5.80
  -1  -6  -9    7.70    4.70
  -1   6   9    4.10    3.90
  -1   6   9   -0.40    5.20
  -1   6   9   13.20    5.60
   1  -6   9    7.70    1.50
  -1  -6  -9   -3.30    6.00
  -1   6   9    9.70    4.60
  -1  -6   9    9.90    2.80
   1   6   9    7.90    6.50
   1  -6  -9    0.20    4.60
  -1  -6   9   10.80    4.30
  -1  -6   9    7.00    2.70
   1   6   9   10.60    6.20
  -1  -6   9    4.60    2.90
   1   6   9    7.10    5.50
  -1  -6   9    7.80    5.40
   2  -6   9  122.69    5.50
  -2   6   9  104.39    7.50
   2  -6   9  116.09    8.20
  -2  -6  -9  110.49    8.00
  -2  -6  -9   99.99    8.40
  -2   6   9  113.89    7.70
  -2   6   9  105.39    7.60
   2   6   9  141.19   10.20
  -2  -6   9  149.49    7.30
   2   6   9  150.48   10.40
  -2  -6   9  153.08    9.90
  -2  -6   9  146.79   10.30
   2   6   9  141.39   10.30
   2  -6  -9  161.78    9.20
  -3  -6  -9 1026.40   27.10
  -3  -6  -9 1082.69   26.30
  -3  -6  -9 1058.09   25.90
  -3   6   9 1073.59   26.40
   3  -6   9  995.40   26.30
  -3   6   9 1054.79   25.90
   3  -6   9 1048.80   23.60
  -3   6   9 1021.60   24.40
  -3  -6   9 1063.39   25.30
  -3  -6   9 1065.29   26.90
  -3  -6   9 1037.20   27.20
   3   6   9 1092.59   27.10
   3   6   9 1090.79   26.30
   3   6   9 1075.99   28.10
  -4  -6  -9  276.47   15.60
  -4   6   9  280.17   14.40
   4  -6   9  295.17   12.20
  -4  -6  -9  274.37   13.90
  -4  -6  -9  293.37   13.60
  -4   6   9  259.87   13.70
  -4   6   9  279.77   13.00
   4  -6   9  310.17   14.80
   4   6   9  287.17   14.00
   4   6   9  266.37   14.90
  -4  -6   9  261.17   16.50
  -4  -6   9  277.37   16.40
   4   6   9  263.67   17.70
  -4  -6   9  280.37   13.30
  -5   6   9  148.19   11.70
   5  -6   9  165.08   12.70
  -5  -6  -9  151.28   13.80
  -5   6   9  164.08   11.20
  -5  -6  -9  139.99   13.20
   5  -6   9  138.29   11.80
  -5  -6  -9  151.48   12.30
  -5  -6   9  158.08   12.70
  -5  -6   9  153.78   11.10
  -5  -6   9  163.98   12.90
   5   6   9  175.08   14.70
  -6  -6  -9    8.60   12.10
   6  -6   9   26.30    8.80
  -6   6   9    8.20    9.70
  -6  -6  -9   31.50   11.80
   6   6   9   31.50   14.10
  -6  -6   9    9.50   11.40
  -6  -6   9    7.80    9.60
  -6  -6   9   23.60   12.80
   0  -7  -9  514.25   15.40
   0   7   9  489.85   14.80
   0  -7   9  493.25   11.00
   0  -7   9  518.95   13.30
   0   7   9  501.65   15.10
   0   7   9  487.25   14.90
   0  -7   9  518.85   14.30
   0  -7  -9  513.25   14.80
  -1   7   9  324.37   11.50
   1  -7   9  315.37   10.30
  -1  -7  -9  321.97   12.10
  -1   7   9  304.67    9.70
   1  -7   9  325.77    7.30
  -1   7   9  305.87   12.80
  -1  -7  -9  317.17   13.00
  -1   7   9  320.57   12.20
   1   7   9  302.67   12.80
   1   7   9  309.37   12.00
  -1  -7   9  296.97    8.50
   1  -7  -9  280.77   11.90
  -1  -7   9  307.97   12.30
  -1  -7   9  292.47   10.10
  -1  -7   9  299.47    8.30
  -1  -7   9  290.47    8.00
   1   7   9  324.07   12.30
  -2   7   9 1035.10   25.30
   2  -7   9 1032.30   22.20
  -2   7   9 1002.50   23.30
  -2  -7  -9 1018.70   25.80
  -2   7   9 1071.39   25.50
  -2  -7  -9 1042.00   26.80
   2  -7   9 1070.99   25.80
   2   7   9 1042.00   25.80
  -2  -7   9 1029.40   25.00
  -2  -7   9 1081.99   26.30
   2  -7  -9 1009.50   25.90
   2   7   9 1093.89   27.40
   2   7   9 1035.70   26.20
  -2  -7   9 1062.19   23.70
   2   7   9 1051.69   25.70
  -3   7   9   22.70    6.70
  -3  -7  -9   53.69    9.90
  -3   7   9   47.60    6.30
   3  -7   9   36.40    7.40
  -3   7   9   61.39    8.60
  -3  -7  -9   39.20    7.50
   3  -7   9   48.20    5.00
  -3  -7  -9   43.40    7.90
  -3  -7   9   37.20    8.30
   3   7   9   40.50   10.20
  -3  -7   9   36.40    6.30
  -3  -7   9   32.10    8.20
   3   7   9   31.40    7.20
   3   7   9   31.00    7.10
  -4  -7  -9  241.38   14.10
  -4  -7  -9  228.28   13.60
  -4  -7  -9  246.08   15.40
   4  -7   9  205.78   11.20
  -4   7   9  212.98   13.00
  -4   7   9  214.38   12.50
  -4   7   9  200.58   14.10
   4  -7   9  218.88   15.30
  -4  -7   9  154.38   10.00
  -4  -7   9  115.39   11.20
  -4  -7   9  149.09   10.90
   4   7   9  148.59    9.80
   4   7   9  123.89   11.90
  -5  -7  -9   32.20   12.00
  -5  -7  -9   40.50   10.40
   5  -7   9   34.20    7.70
   5  -7   9   20.60    9.40
  -5   7   9   46.40    9.60
  -5  -7  -9   22.40    9.30
   5   7   9   21.80   11.40
  -5  -7   9   23.70   11.30
  -5  -7   9   50.99    9.60
  -5  -7   9   30.80   12.20
  -6  -7  -9    1.90   12.40
   6  -7   9   13.40    8.70
  -6   7   9   15.70   10.10
  -6  -7  -9    7.80   11.00
  -6  -7   9   19.00   12.30
  -6  -7   9    8.60    9.10
  -6  -7   9   18.70   12.80
   0  -8   9   19.50    4.30
   0  -8   9   26.10    2.50
   0   8   9   26.40    7.20
   0   8   9   31.40    6.40
   0   8   9   19.00    6.20
   0  -8   9   26.80    5.60
   0  -8  -9   22.00    6.30
   0  -8  -9   24.90    5.40
   1  -8   9  479.55   13.10
   1  -8   9  497.75   10.90
  -1   8   9  489.05   12.60
  -1  -8  -9  475.05   15.70
  -1   8   9  477.35   16.10
  -1   8   9  499.95   15.30
   1  -8   9  481.55   13.30
  -1  -8  -9  489.45   15.40
  -1   8   9  489.75   14.90
   1   8   9  538.05   17.20
   1   8   9  533.75   16.50
  -1  -8   9  532.15   12.70
   1   8   9  560.24   16.90
  -1  -8   9  518.95   13.00
   1  -8  -9  523.25   16.40
  -1  -8   9  524.65   14.30
  -1  -8   9  540.65   15.90
   2  -8   9  115.39    5.90
   2  -8   9   90.29    7.90
  -2  -8  -9  121.09   10.20
  -2   8   9  117.19    8.50
  -2   8   9  125.89    7.20
  -2   8   9  115.79    8.50
   2   8   9   57.29    7.60
   2   8   9   65.49    8.40
   2   8   9   83.69    9.70
  -2  -8   9   68.79    5.60
   2  -8  -9   56.69    7.10
   2   8   9   58.29    7.50
  -2  -8   9   68.59    8.30
  -2  -8   9   75.39    7.20
  -3   8   9   51.69    7.70
  -3  -8  -9   60.99    9.50
  -3   8   9   55.99    7.00
  -3  -8  -9   54.59    9.20
  -3   8   9   64.99    9.00
   3  -8   9   64.09    5.30
   3  -8   9   49.60    8.20
   3   8   9   95.49    8.60
   3   8   9   94.49   10.70
  -3  -8   9  101.39    7.30
   3   8   9   99.49    9.50
  -3  -8   9   94.89    8.40
  -3  -8   9   98.09   10.00
  -4   8   9  172.18   11.90
  -4  -8  -9  133.69   12.20
  -4  -8  -9  167.98   11.80
   4  -8   9  173.28   12.40
  -4   8   9  141.99   11.40
  -4  -8  -9  152.48   10.90
   4  -8   9  163.28   10.50
   4   8   9  151.28   10.00
  -4  -8   9  128.79   11.80
   4   8   9  152.58   13.70
  -4  -8   9  145.19   10.10
  -4  -8   9  150.28   11.00
   5  -8   9   87.99    9.00
  -5  -8  -9   90.99   11.30
  -5   8   9   91.39   10.70
  -5  -8  -9   80.49   11.10
   5  -8   9   73.29   10.70
  -5  -8  -9   99.89   13.70
  -5  -8   9   94.49   12.60
  -5  -8   9   87.19   12.50
   5   8   9   91.79   13.30
  -5  -8   9  120.19   10.90
  -6  -8  -9   88.19   14.50
   6  -8   9   92.69   10.10
  -6  -8  -9   83.09   11.70
  -6  -8   9   98.99   15.00
  -6  -8   9  106.49   14.70
   0   9   9  232.68   11.70
   0  -9   9  242.78    7.00
   0   9   9  248.98   12.30
   0  -9   9  250.17   10.60
   0   9   9  243.08   11.70
   0  -9  -9  245.58   11.20
   0  -9   9  246.88    9.00
   0  -9  -9  260.37   12.60
   1  -9   9  600.04   15.50
  -1   9   9  620.34   17.90
   1  -9   9  621.94   16.40
  -1  -9  -9  641.34   19.00
  -1   9   9  615.04   18.40
  -1   9   9  636.34   18.20
   1  -9   9  643.44   14.10
  -1   9   9  662.23   19.00
   1   9   9  806.02   21.80
  -1  -9   9  750.62   18.50
   1  -9  -9  802.22   21.50
  -1  -9   9  765.22   17.50
  -1  -9   9  756.92   20.30
   1   9   9  732.73   21.00
   1   9   9  766.92   21.20
  -2   9   9  936.71   24.10
   2  -9   9  929.21   20.40
  -2  -9  -9  926.41   25.80
  -2   9   9  908.81   24.00
  -2  -9   9  916.81   22.20
   2   9   9  866.41   26.20
   2   9   9  895.21   23.70
   2   9   9  887.11   23.80
   2  -9  -9  880.31   24.30
  -2  -9   9  892.41   24.00
   2   9   9  935.81   25.30
  -2  -9   9  891.31   20.90
   3  -9   9  406.46   12.30
  -3   9   9  405.86   16.00
   3  -9   9  370.66   15.80
  -3  -9  -9  389.56   17.60
  -3  -9  -9  381.76   18.70
  -3   9   9  427.06   15.80
   3   9   9  381.56   15.00
  -3  -9   9  388.76   15.60
  -3  -9   9  347.97   16.50
  -3  -9   9  376.86   14.00
   3   9   9  356.86   18.60
  -4  -9  -9   37.10    9.50
  -4  -9  -9    9.60   10.00
  -4   9   9   31.00    8.70
   4  -9   9   23.30    8.80
   4  -9   9   16.40    6.00
  -4  -9  -9   40.40    8.60
  -4   9   9   16.10    9.30
   4   9   9   41.30   12.00
  -4  -9   9   39.20    8.00
  -4  -9   9   41.30    9.20
  -4  -9   9   46.20   11.90
  -5  -9  -9   38.80   12.50
   5  -9   9   40.40    7.90
  -5  -9  -9   33.70   10.30
  -5   9   9   31.90   10.90
  -5  -9  -9   35.40   10.40
   5  -9   9   37.90   11.30
  -5  -9   9   22.90   12.70
  -5  -9   9   28.90   11.80
  -5  -9   9    4.70    8.90
   5   9   9   14.90   13.00
   0  10   9   -2.40    7.10
   0 -10   9   -4.30    4.10
   0 -10   9   -9.40    5.40
   0  10   9   -0.80    7.20
   0 -10  -9   11.80    7.00
   0  10   9  -11.60    7.10
   0 -10   9   -2.50    3.40
   0 -10   9    0.90    2.80
   0 -10  -9    5.30    5.90
   1 -10   9   76.49    6.30
  -1  10   9   92.39    8.50
  -1 -10  -9   68.89    8.10
  -1  10   9   88.29    8.50
   1 -10   9   85.39    5.50
  -1  10   9  106.49    9.10
   1  10   9   59.69    8.50
   1  10   9   57.29    8.10
   1 -10  -9   58.29    8.10
   1  10   9   62.69    8.00
  -1 -10   9   59.49    5.90
  -1 -10   9   56.69    7.20
  -1 -10   9   64.29    4.90
   2 -10   9  276.47    9.00
  -2  10   9  272.47   13.20
  -2  10   9  262.37   13.20
  -2 -10  -9  303.57   16.10
   2 -10  -9  316.47   15.30
  -2 -10   9  302.57   11.00
   2  10   9  301.87   14.20
   2  10   9  295.97   14.10
  -2 -10   9  299.37   12.30
  -2 -10   9  304.07   14.30
   2  10   9  284.47   16.00
   3 -10   9   24.20    5.00
  -3 -10  -9   13.00    9.40
  -3  10   9   26.30    9.00
  -3  10   9   26.30    9.20
  -3 -10  -9   27.10   10.10
   3 -10   9    9.10    8.70
   3  10   9   42.00   10.70
  -3 -10   9   31.90    8.50
   3  10   9   33.80    8.10
  -3 -10   9   38.10    9.50
  -3 -10   9   24.70    6.70
  -4 -10  -9   23.20   10.60
  -4  10   9   15.70    9.80
  -4 -10  -9   23.30   12.00
   4 -10   9   31.90   10.30
  -4 -10  -9   28.10    8.90
  -4  10   9   29.50    9.60
   4 -10   9   34.80    6.40
  -4 -10   9   25.10   11.90
   4  10   9    5.30   11.10
  -4 -10   9   27.70    8.10
  -4 -10   9   39.90   10.20
  -5 -10  -9    4.60    9.60
  -5 -10  -9   11.30   11.70
   5 -10   9   -2.70   10.80
  -5 -10  -9   -3.50   10.30
   5 -10   9   13.40    7.40
  -5 -10   9    2.60   13.50
  -5 -10   9   -5.10   11.00
  -5 -10   9    6.60    9.20
   5  10   9    4.90   11.90
   0 -11   9  449.86   12.20
   0 -11  -9  436.56   18.80
   0 -11   9  451.25   14.50
   0  11   9  479.15   17.10
   0 -11  -9  450.75   15.30
   0  11   9  441.26   16.70
   0  11   9  441.46   16.60
  -1 -11  -9  754.42   22.20
  -1  11   9  791.12   22.20
  -1  11   9  785.22   22.40
  -1  11   9  773.52   21.70
   1 -11   9  791.12   17.90
   1 -11  -9  715.73   21.30
   1  11   9  737.53   21.30
   1  11   9  737.03   21.10
  -1 -11   9  698.53   18.20
  -1 -11   9  731.73   21.00
   1  11   9  736.03   22.00
  -2  11   9  115.19   10.10
  -2  11   9  102.79    9.50
   2 -11   9  112.19    7.20
  -2 -11  -9  113.99   11.40
  -2 -11   9  138.79    8.50
   2  11   9  152.88   11.60
  -2 -11   9  140.79   11.30
   2  11   9  149.09   11.80
   2  11   9  158.08   10.30
  -2 -11   9  131.29    9.00
  -3 -11  -9  578.24   22.50
   3 -11   9  567.64   21.10
  -3  11   9  556.04   20.70
   3 -11   9  588.94   15.90
  -3  11   9  598.64   20.90
   3  11   9  643.34   23.60
   3  11   9  656.03   20.10
  -3 -11   9  632.14   19.90
  -3 -11   9  670.43   22.20
   3  11   9  657.73   22.70
  -3 -11   9  645.24   18.70
   4 -11   9   39.90   10.60
  -4  11   9   40.20   10.40
  -4  11   9   37.90    9.50
   4 -11   9   32.00    6.50
  -4 -11  -9   40.80   12.50
  -4 -11  -9   21.30   11.30
  -4 -11   9   30.10    9.60
   4  11   9   23.60   10.70
  -4 -11   9   16.10   11.20
  -4 -11   9   39.20    8.40
  -5 -11  -9   75.09   12.00
  -5 -11  -9   44.90   12.90
  -5 -11  -9   72.89   11.20
   5 -11   9   72.59    8.70
  -5 -11   9   93.19   12.60
  -5 -11   9   77.69   10.40
  -5 -11   9   90.69   15.80
   5  11   9   84.59   13.80
   0 -12   9  334.77   10.90
   0  12   9  328.27   14.50
   0  12   9  323.77   15.10
   0 -12   9  327.57   13.00
   0 -12  -9  341.67   14.30
   0  12   9  320.67   14.70
  -1  12   9   75.99    9.70
  -1  12   9   48.80    8.30
  -1 -12  -9   50.99    8.70
   1 -12   9   59.89    4.90
  -1  12   9   49.40    8.20
  -1 -12   9   70.79    9.10
   1  12   9   56.39    8.30
   1  12   9   45.80    9.40
   1  12   9   64.49    8.80
   2 -12   9   88.19    5.80
  -2  12   9   87.79    9.60
  -2  12   9   95.19   10.40
  -2 -12  -9   94.69   11.60
   2  12   9  114.59   10.50
  -2 -12   9  129.29   11.60
  -2 -12   9   92.49    7.30
   2  12   9  104.79    9.50
   2  12   9  101.99   10.30
   3 -12   9   12.40    5.10
   3 -12   9    4.80    8.40
  -3 -12  -9   -3.00   11.10
  -3  12   9    5.60    9.50
  -3  12   9   10.80    9.20
  -3 -12   9   25.00    7.30
   3  12   9   26.90    9.80
  -3 -12   9   15.30    7.90
  -3 -12   9   33.60   11.30
   3  12   9   26.80   10.30
  -4 -12  -9  286.47   19.70
  -4 -12  -9  300.57   19.20
   4 -12   9  279.77   17.10
   4 -12   9  278.27   12.90
  -4  12   9  258.37   16.40
  -4 -12   9  325.47   21.50
  -4 -12   9  281.87   16.50
   4  12   9  291.57   20.00
  -4 -12   9  330.37   15.40
  -5 -12  -9   21.10   13.90
   5 -12   9   15.20    7.70
  -5 -12  -9   13.20   11.20
  -5 -12   9   21.20    9.60
  -5 -12   9   15.30   15.20
  -5 -12   9    6.70   10.60
   0  13   9  198.68   13.60
   0 -13   9  183.98   11.90
   0 -13   9  181.68    9.40
   0  13   9  205.68   14.30
   0  13   9  184.88   14.70
   0 -13  -9  185.18   12.70
  -1  13   9  382.76   17.30
  -1  13   9  377.56   15.80
  -1  13   9  394.26   16.30
  -1 -13  -9  387.16   17.00
   1 -13   9  389.56   11.90
   1  13   9  426.66   18.90
  -1 -13   9  451.75   16.30
   1  13   9  467.75   17.50
   1  13   9  440.56   17.10
   2 -13   9   52.19    5.40
  -2  13   9   54.69    9.30
  -2 -13  -9   61.49   10.30
  -2  13   9   53.99    9.10
  -2 -13   9   65.39    7.10
   2  13   9   69.39    9.20
  -2 -13   9   49.60   10.20
   2  13   9   59.39    9.80
   2  13   9   68.09   10.50
  -3 -13  -9   20.00   10.80
  -3  13   9   24.50    9.20
  -3  13   9    8.70    9.80
   3 -13   9   12.30    5.40
  -3 -13   9   24.30    7.50
   3  13   9   20.10   10.70
  -3 -13   9   25.20   11.80
   3  13   9   36.40   11.20
   4 -13   9   16.30   11.10
   4 -13   9    2.00    6.40
  -4  13   9    5.30    9.50
  -4 -13  -9   25.30   13.20
   4  13   9   21.60   11.70
  -4 -13   9    4.20   12.80
  -4 -13   9   20.50    8.70
   4  13   9    2.40   10.90
   0  14   9   -3.10    7.90
   0 -14   9   -5.50    4.90
   0  14   9    3.40    7.80
   0  14   9   -4.00    9.00
  -1  14   9   36.60    8.50
   1 -14   9   25.80    5.30
  -1  14   9   22.10    9.60
  -1  14   9   41.20    8.90
  -1 -14  -9   24.20    8.90
   1  14   9   31.00    8.50
  -1 -14   9   37.30    9.30
   1  14   9   27.70    9.70
  -1 -14   9   26.50    6.40
   1  14   9   27.60    8.80
  -2  14   9   49.70    9.20
  -2 -14  -9   58.99   11.20
  -2  14   9   69.29   10.00
   2 -14   9   77.29    6.20
   2  14   9   52.09   11.00
  -2 -14   9   30.20    9.90
   2  14   9   68.99   11.30
   2  14   9   70.39    9.30
  -3  14   9  230.98   17.90
   3 -14   9  259.77   11.70
  -3 -14  -9  274.07   18.30
  -3 -14   9  296.87   20.40
   3  14   9  280.57   18.80
   3  14   9  298.87   19.10
  -3 -14   9  280.97   14.00
   4 -14   9  187.48   12.20
  -4 -14  -9  142.89   16.00
   4  14   9  200.58   15.80
  -4 -14   9  201.58   14.80
  -4 -14   9  183.88   16.80
   0  15   9  583.44   20.70
   0 -15   9  561.74   16.70
   0  15   9  516.55   18.80
   0  15   9  572.74   21.70
   1 -15   9   90.59    6.70
  -1  15   9  102.29   10.50
  -1  15   9  101.49   10.20
  -1 -15  -9   88.49   10.70
   1  15   9  131.19   11.90
   1  15   9  127.19   12.20
   1  15   9  106.29   10.30
  -1 -15   9  118.09    8.20
  -1 -15   9  116.49   10.80
  -2 -15  -9  108.59   12.50
  -2  15   9  117.99   12.40
   2 -15   9  122.19    9.40
   2  15   9   88.09   11.90
  -2 -15   9  111.69   12.80
   2  15   9   95.99   11.20
   3 -15   9  227.18   11.70
  -3  15   9  207.68   14.70
  -3 -15   9  230.38   13.20
  -3 -15   9  217.48   16.60
   3  15   9  206.08   15.00
   3  15   9  170.98   13.90
  -4 -15  -9   32.40   13.10
   4 -15   9   40.30    9.20
   4  15   9   24.60   12.50
  -4 -15   9   12.60   15.20
  -4 -15   9    9.90    9.30
   0  16   9   22.50    9.40
   0 -16   9   44.40    6.80
   0  16   9   29.10    9.60
  -1 -16  -9   18.10    9.80
  -1  16   9   25.90    9.10
   1 -16   9    9.80    5.60
  -1 -16   9   16.30    6.70
   1  16   9    9.80    9.50
   1  16   9   13.00   10.30
  -1 -16   9   22.30   15.50
   1  16   9   14.60    8.30
  -2  16   9   15.80    9.40
  -2 -16  -9    5.20    9.90
   2 -16   9   13.00    5.70
   2  16   9    9.50    9.80
  -2 -16   9   12.20   11.40
  -2 -16   9   10.30    7.80
   2  16   9   13.30    9.60
  -3 -16  -9   34.30   12.00
   3 -16   9   45.70    6.80
   3  16   9   57.09   11.60
  -3 -16   9   78.89   14.30
   0  17   9  139.49   11.80
   0  17   9  156.48   12.70
   0 -17   9  151.08   11.60
   1 -17   9   10.00    5.90
  -1  17   9   12.80    8.60
   1  17   9   12.80   11.20
  -1 -17   9   23.30    7.30
  -2 -17  -9  266.67   19.60
   2 -17   9  284.47   12.60
  -2  17   9  263.57   20.40
  -2 -17   9  323.37   15.90
  -2 -17   9  276.87   20.00
  -3 -17  -9   88.69   14.60
  -3 -17   9   84.59   13.80
   0 -18   9   17.90    6.90
   0  18   9   18.70    9.80
  -1  18   9   29.40   10.30
   1 -18   9   52.39    7.20
  -1 -18   9   59.29    8.40
   2 -18   9   58.29    8.70
  -2 -18  -9   28.60   11.50
  -2 -18   9   35.80    8.80
  -2 -18   9   48.00   19.50
   0   0  10 1325.27   27.70
   0   0  10 1269.77   27.60
   0   0  10 1335.67   27.40
   0   0  10 1310.77   28.50
   1   0  10  175.68    6.90
   1   0  10  170.48    8.20
   1   0  10  169.38    6.90
  -1   0  10  151.18    8.20
  -1   0  10  152.98    8.30
  -1   0  10  176.08    6.90
  -1   0  10  168.88    6.80
   1   0  10  164.88    8.10
  -1   0  10  170.18    5.40
   1   0  10  167.78    6.90
  -2   0 -10  434.26   13.80
   2   0  10  408.76   13.20
  -2   0  10  410.56   13.80
   2   0  10  437.76   12.00
  -2   0  10  427.46   11.90
  -2   0  10  453.65   12.50
  -2   0  10  425.16   13.10
  -2   0 -10  432.46   11.80
   2   0  10  457.55   13.90
   3   0  10 1101.49   26.90
  -3   0  10 1098.09   26.30
  -3   0  10 1055.79   26.50
  -3   0 -10 1103.09   26.50
   3   0  10 1090.69   25.50
  -3   0  10 1159.78   26.20
  -3   0  10 1090.29   24.60
   3   0  10 1080.89   26.80
  -4   0 -10   16.30    8.20
   4   0  10    1.90    8.40
  -4   0  10    6.00    8.70
   4   0  10   20.70    6.40
  -4   0  10   13.00    6.70
   4   0  10   17.90    7.60
  -4   0  10   13.00    7.10
  -4   0 -10   10.10    7.10
  -5   0  10  216.68   16.40
   5   0  10  220.08   15.00
   5   0  10  240.38   14.70
  -5   0  10  232.88   16.90
  -5   0 -10  255.37   16.20
   5   0  10  245.08   15.00
  -5   0  10  230.18   15.10
   6   0  10   45.50    9.90
  -6   0  10   45.30   10.00
  -6   0 -10   48.40   11.50
   6   0  10   37.60   10.90
   6   0  10   43.80   10.10
  -6   0  10   53.79   12.70
   0   1  10 3543.55   72.29
   0   1  10 3615.84   72.99
   0  -1  10 3613.24   71.59
   0  -1  10 3590.04   71.89
   0   1  10 3414.76   72.49
   0  -1  10 3652.03   72.69
   0   1  10 3660.83   72.29
   0  -1  10 3708.63   72.09
  -1   1  10  425.96   12.80
   1  -1  10  456.55   12.50
  -1   1  10  463.85   13.10
  -1   1  10  442.96   10.60
   1  -1  10  451.65   10.90
   1  -1  10  430.36   11.10
  -1   1  10  443.96   11.90
   1  -1  10  465.95   12.60
   1  -1  10  455.55   11.10
   1   1  10  449.46   12.80
  -1  -1  10  434.16   11.00
   1   1  10  439.36   11.80
   1   1  10  423.36   11.80
   1   1  10  473.35   13.40
  -1  -1  10  433.06   13.30
   1   1  10  439.16   12.10
  -1  -1  10  432.26    9.80
  -1  -1  10  428.36   11.20
  -1  -1  10  446.16   12.10
  -2  -1 -10  971.50   22.20
   2  -1  10  996.80   23.70
  -2   1  10  995.60   23.50
  -2  -1 -10  940.51   23.20
   2  -1  10  955.20   23.50
   2  -1  10 1013.20   21.80
  -2   1  10  970.90   22.60
  -2   1  10  969.10   22.50
  -2   1  10  973.00   22.90
   2   1  10  678.23   18.00
  -2  -1  10  682.93   16.30
   2   1  10  670.03   17.70
  -2   1 -10  633.84   15.70
   2   1  10  673.03   16.80
  -2  -1  10  696.83   18.10
  -2  -1  10  678.23   16.10
  -2  -1  10  677.13   17.70
  -3   1  10  187.48   10.60
  -3  -1 -10  184.58    9.50
   3  -1  10  213.38    9.40
   3  -1  10  197.58   11.00
   3  -1  10  204.78   11.90
  -3   1  10  186.08    9.80
  -3   1  10  194.48    9.30
  -3  -1 -10  213.08   11.30
  -3   1  10  202.58   10.70
   3   1  10  257.57   11.30
  -3   1 -10  272.47   11.40
  -3  -1  10  247.48   13.10
   3   1  10  247.68   10.80
  -3  -1  10  247.78    8.70
  -3  -1  10  251.17   11.30
   3   1  10  274.07   12.30
  -3  -1  10  268.37   12.50
   4  -1  10  293.77   13.40
  -4   1  10  297.47   14.10
   4  -1  10  313.97   15.70
  -4  -1 -10  293.97   14.00
  -4  -1 -10  321.97   15.10
  -4   1  10  294.77   14.20
  -4   1  10  274.57   12.90
   4  -1  10  297.47   13.10
  -4  -1  10  299.67   14.40
   4   1  10  308.27   13.40
  -4  -1  10  324.77   14.40
   4   1  10  335.27   14.00
  -4   1 -10  333.77   13.40
   4   1  10  331.97   15.10
  -4  -1  10  338.87   16.30
  -5  -1 -10   11.80    9.80
  -5   1  10   22.90    8.40
  -5  -1 -10   13.40    8.40
   5  -1  10   20.40    9.00
   5  -1  10   25.10    7.90
   5  -1  10   23.20   10.20
  -5   1  10   30.50    9.50
   5   1  10   28.10    8.50
  -5  -1  10   23.90   10.70
   5   1  10   21.50    8.00
  -5   1 -10   31.50    9.80
   5   1  10    5.40   10.30
  -5  -1  10   21.50    8.90
  -5  -1  10   22.50    9.20
   6  -1  10   39.00   11.40
   6  -1  10   27.40    9.70
  -6   1  10   52.19   11.10
   6  -1  10   50.59    9.40
  -6   1  10   39.30   11.00
  -6  -1 -10   66.19   11.00
   6   1  10   34.30   11.90
  -6   1 -10   38.20   11.20
   6   1  10   39.90   10.30
   6   1  10   41.10    9.90
  -6  -1  10   39.20   10.60
  -6  -1  10   32.70   11.40
   0  -2  10  129.79    6.60
   0  -2  10  130.69    7.80
   0  -2  10  127.99    4.60
   0  -2  10  134.89    5.90
   0  -2  10  117.69    4.80
   0   2  10  133.89    7.70
   0   2  10  127.89    8.70
   0   2  10  138.39    6.40
  -1   2  10  315.17    8.60
  -1   2  10  312.07    9.50
   1  -2  10  314.97    7.90
   1  -2  10  323.57    8.20
   1  -2  10  320.67   10.80
  -1   2  10  306.37   10.50
  -1   2  10  318.07   11.20
  -1  -2 -10  334.87   11.20
   1  -2  10  305.37   10.20
   1  -2  10  290.07    7.50
  -1  -2  10  267.07    6.70
  -1  -2  10  301.97   10.90
   1   2  10  249.48    9.30
  -1  -2  10  272.17    8.10
  -1  -2  10  270.07    8.10
  -1  -2  10  289.37    8.90
   1   2  10  286.77   10.00
   1   2  10  297.77   11.00
   1   2  10  284.87    9.70
   1   2  10  303.97   10.80
   2  -2  10  266.47   10.60
  -2   2  10  275.67   10.30
  -2   2  10  260.77   10.00
  -2  -2 -10  274.67   11.90
  -2   2  10  260.47    9.70
  -2  -2 -10  269.07    9.90
   2  -2  10  266.97    8.50
   2  -2  10  273.97   11.50
   2   2  10  177.98    8.80
   2   2  10  175.28   10.80
  -2  -2  10  184.88    8.10
  -2  -2  10  164.38    7.10
  -2  -2  10  176.38   10.60
   2   2  10  186.48    9.30
  -2  -2  10  208.68   10.50
  -3   2  10  259.37   11.40
  -3  -2 -10  267.57   11.30
  -3   2  10  253.67   12.40
   3  -2  10  270.97   10.30
  -3   2  10  265.37   11.10
   3  -2  10  268.57   12.20
  -3  -2 -10  262.37   12.80
  -3   2  10  263.37   11.10
   3  -2  10  296.77   12.10
   3   2  10  284.87   12.80
  -3   2 -10  298.07   11.60
  -3  -2  10  315.47   12.80
   3   2  10  309.67   14.40
  -3  -2  10  275.37   11.70
  -3  -2  10  301.57   13.40
   3   2  10  294.87   12.20
   4  -2  10  365.26   15.90
  -4  -2 -10  386.86   15.80
  -4   2  10  372.06   15.60
  -4   2  10  367.16   12.70
  -4   2  10  354.86   16.10
  -4   2  10  376.26   13.70
  -4  -2 -10  378.26   15.10
   4  -2  10  377.06   16.60
   4  -2  10  372.26   13.60
  -4   2 -10  429.46   15.20
   4   2  10  426.46   18.30
  -4  -2  10  432.66   15.90
   4   2  10  438.86   16.20
  -4  -2  10  459.15   16.80
  -4  -2  10  435.76   16.60
   4   2  10  425.56   15.90
  -5   2  10  303.67   16.80
  -5  -2 -10  318.37   16.00
  -5  -2 -10  333.27   16.30
   5  -2  10  322.37   14.90
   5  -2  10  343.37   18.00
   5  -2  10  307.47   15.10
  -5   2  10  317.57   17.40
   5   2  10  244.88   15.10
  -5  -2  10  258.67   15.70
  -5  -2  10  247.78   15.10
   5   2  10  258.07   16.20
  -5  -2  10  245.18   16.00
  -5   2 -10  264.57   14.40
   5   2  10  237.08   14.50
   6  -2  10   12.80    9.90
  -6   2  10   21.00    9.80
  -6   2  10   30.30   11.70
   6  -2  10    7.70   11.10
   6  -2  10   12.90    8.70
  -6  -2 -10   24.10   11.40
   6   2  10  -33.20   11.50
  -6   2 -10   10.20    9.50
   6   2  10   17.50   15.70
   6   2  10    0.00    9.50
  -6  -2  10   -1.20   10.90
  -6  -2  10    9.50    9.90
   0  -3  10  527.25   13.20
   0   3  10  525.65   14.00
   0   3  10  520.45   14.20
   0  -3  10  520.05   11.60
   0  -3  10  542.45   12.80
   0   3  10  529.05   14.50
   0  -3  10  545.75   14.70
   0  -3  10  514.45   11.20
   1  -3  10 1168.78   23.50
  -1   3  10 1158.88   24.60
   1  -3  10 1173.38   25.90
  -1   3  10 1153.78   25.90
  -1   3  10 1164.98   26.30
   1  -3  10 1085.49   23.00
  -1  -3 -10 1115.99   26.30
   1  -3  10 1151.38   25.60
   1  -3  10 1124.39   23.00
  -1   3  10 1161.98   25.50
   1   3  10 1142.79   25.30
  -1  -3  10 1085.79   23.30
   1   3  10 1100.49   25.20
  -1  -3  10 1123.99   25.60
  -1  -3  10 1072.69   23.00
   1   3  10 1117.19   25.00
   1  -3 -10 1012.60   24.10
   1   3  10 1083.19   24.50
  -1  -3  10 1033.70   23.10
  -1  -3  10 1093.49   24.70
  -1  -3  10 1074.79   22.20
  -2  -3 -10 1428.96   32.10
   2  -3  10 1437.46   32.30
   2  -3  10 1460.25   30.20
  -2   3  10 1461.85   31.90
  -2   3  10 1436.96   31.80
   2  -3  10 1441.06   32.30
  -2  -3 -10 1464.15   33.10
  -2   3  10 1422.76   32.00
   2   3  10 1415.36   31.60
   2   3  10 1392.46   31.10
  -2  -3  10 1400.06   31.80
  -2  -3  10 1394.16   30.00
  -2  -3  10 1360.76   29.00
  -2  -3  10 1415.16   31.30
   2   3  10 1389.66   31.80
   3  -3  10  237.28   12.60
  -3  -3 -10  278.07   12.30
  -3   3  10  228.58   10.70
  -3   3  10  231.48   11.00
  -3   3  10  227.58   10.90
  -3   3  10  235.18   10.60
   3  -3  10  229.88   13.10
  -3  -3 -10  240.08   11.40
   3  -3  10  250.37    9.40
   3   3  10  213.28   11.20
  -3  -3  10  210.28   10.50
   3   3  10  214.98   11.80
  -3  -3  10  240.18   11.70
   3   3  10  205.88   13.90
  -3  -3  10  204.88   12.80
   4  -3  10   36.30    8.20
  -4   3  10   42.40    8.30
   4  -3  10   20.90    7.50
  -4  -3 -10   26.20    8.60
  -4   3  10   45.80    6.90
  -4   3  10   38.00    8.40
   4  -3  10   39.70    6.30
  -4  -3 -10   41.90    8.90
   4   3  10   52.79    8.20
  -4  -3  10   36.80    8.10
  -4  -3  10   44.20    7.10
   4   3  10   31.60    9.70
   4   3  10   47.90    7.80
  -4  -3  10   48.70    9.90
  -5  -3 -10  121.69   11.60
  -5   3  10  111.59   11.20
   5  -3  10  111.89   11.40
  -5   3  10  120.09   11.30
   5  -3  10  102.79   11.10
   5  -3  10  101.99    9.50
  -5  -3 -10  120.39   11.60
  -5  -3  10   94.89    9.50
  -5  -3  10  117.69   11.60
   5   3  10  113.19   10.20
  -5  -3  10  126.59   11.70
   5   3  10  107.99   11.80
   5   3  10  136.39   11.10
   6  -3  10   11.90   11.00
  -6   3  10    8.30    9.70
   6  -3  10   13.10    8.80
  -6  -3 -10    9.50   10.90
  -6   3  10    9.50   11.20
   6  -3  10    2.00   10.00
  -6  -3  10   20.50   12.80
   6   3  10   21.50   13.10
  -6  -3  10   20.80   10.30
   0  -4  10  359.76    7.50
   0   4  10  352.16   12.70
   0  -4  10  357.16   10.80
   0  -4 -10  345.07   10.70
   0   4  10  350.16   11.00
   0  -4  10  351.66    8.00
   0  -4  10  342.07    9.80
   0  -4  10  333.57   10.10
   0   4  10  359.06   11.30
  -1  -4 -10  318.17   10.80
   1  -4  10  352.16    7.70
   1  -4  10  325.07   10.50
  -1   4  10  333.77   11.10
  -1   4  10  354.16   11.10
  -1   4  10  343.37   10.20
   1  -4  10  342.67   10.90
  -1   4  10  370.66   12.70
   1  -4 -10  266.47    9.80
  -1  -4  10  272.17    7.70
   1   4  10  290.97   11.00
  -1  -4  10  262.47    7.80
  -1  -4  10  274.27    7.20
   1   4  10  284.87   11.00
  -1  -4  10  260.07    8.10
  -1  -4  10  284.87   10.60
   1   4  10  265.67   10.50
  -1  -4  10  287.97   11.40
   1   4  10  259.97   11.80
   2  -4  10  658.03   14.80
   2  -4  10  648.24   18.00
  -2   4  10  657.63   16.90
  -2   4  10  631.44   17.60
  -2   4  10  664.13   17.70
  -2  -4 -10  644.54   18.90
   2  -4  10  667.33   18.10
  -2  -4 -10  635.04   17.80
  -2  -4  10  693.23   15.70
  -2  -4  10  709.93   17.00
   2   4  10  710.63   18.70
  -2  -4  10  710.83   18.50
  -2  -4  10  727.13   19.40
   2   4  10  733.23   19.70
   2   4  10  714.33   18.60
  -3   4  10   86.89    6.70
  -3   4  10   79.49    7.50
  -3   4  10   72.49    7.40
  -3  -4 -10   63.99    8.20
  -3   4  10   81.19    7.30
   3  -4  10   72.89    7.70
   3  -4  10   90.09    8.90
   3  -4  10   86.89    5.60
  -3  -4 -10   86.39    8.20
  -3  -4  10   46.10    6.50
   3   4  10   52.69    8.70
   3   4  10   42.20    7.40
   3   4  10   57.09    7.40
  -3  -4  10   54.59    8.60
  -3  -4  10   30.80    7.50
  -4  -4 -10  370.56   16.30
   4  -4  10  375.16   13.40
   4  -4  10  380.16   16.50
  -4  -4 -10  369.76   17.10
  -4   4  10  351.06   15.20
  -4  -4 -10  347.37   14.50
  -4   4  10  354.16   14.60
   4  -4  10  353.46   16.80
  -4   4  10  363.26   14.20
   4   4  10  224.38   15.10
  -4  -4  10  213.08   12.60
  -4  -4  10  236.68   15.70
   4   4  10  203.68   12.80
   4   4  10  226.88   13.50
  -4  -4  10  225.78   13.50
   5  -4  10  103.09   11.20
   5  -4  10   87.19    8.70
  -5   4  10   83.19   11.00
  -5  -4 -10  105.19   11.60
   5  -4  10  102.29   11.80
[truncated: 7,223,119 more chars]
