# Supplementary material for: Crystal structures of 4-bromo-2-formyl-1-tosyl-1H-pyrrole, (E)-4-bromo-2-(2-nitro­vin­yl)-1-tosyl-1H-pyrrole and 6-(4-bromo-1-tosyl­pyrrol-2-yl)-4,4-dimethyl-5-nitro­hexan-2-one
Source: Acta Crystallogr E Crystallogr Commun. 2021 Mar 5;77(Pt 4):341–5. doi: 10.1107/S2056989021002280 (PMC8025855; doi:10.1107/S2056989021002280)
Supplement: Supplementary file 2 [file e-77-00341-1sup2.hkl]

data_1                                                                          
_shelx_title ' cjk_025_222_a.res in P2(1)2(1)2(1)'                              
_shelx_refln_list_code          4                                               
_shelx_F_calc_maximum      175.22                                               
_exptl_crystal_F_000       656.00                                               
_reflns_d_resolution_high  0.6900                                               
                                                                                
loop_                                                                           
 _space_group_symop_operation_xyz                                               
 'x, y, z'                                                                      
 '-x+1/2, -y, z+1/2'                                                            
 '-x, y+1/2, -z+1/2'                                                            
 'x+1/2, -y+1/2, -z'                                                            
                                                                                
_cell_length_a     4.8436                                                       
_cell_length_b    13.9149                                                       
_cell_length_c    18.5479                                                       
_cell_angle_alpha  90.000                                                       
_cell_angle_beta   90.000                                                       
_cell_angle_gamma  90.000                                                       
                                                                                
_shelx_F_squared_multiplier     1.000                                           
                                                                                
loop_                                                                           
 _refln_index_h                                                                 
 _refln_index_k                                                                 
 _refln_index_l                                                                 
 _refln_F_squared_calc                                                          
 _refln_F_squared_meas                                                          
 _refln_F_squared_sigma                                                         
 _refln_observed_status                                                         
   2   0   0       5460.44       5576.96        51.47 o                         
   4   0   0       3007.67       3054.69        33.39 o                         
   6   0   0        295.98        267.73        30.18 o                         
   1   1   0        570.03        572.65         6.07 o                         
   2   1   0       1338.78       1427.11        11.53 o                         
   3   1   0       4322.15       4423.73        30.38 o                         
   4   1   0       1757.84       1822.83        16.66 o                         
   5   1   0       1259.24       1275.16        17.28 o                         
   6   1   0        185.82        159.86        15.28 o                         
   7   1   0        591.69        566.18        32.99 o                         
   0   2   0       1291.77       1263.83        15.58 o                         
   1   2   0      21664.30      21336.05       127.90 o                         
   2   2   0       8879.27       9148.52        58.38 o                         
   3   2   0        369.48        377.34         7.57 o                         
   4   2   0        270.40        268.06         7.23 o                         
   5   2   0       1393.06       1352.37        18.11 o                         
   6   2   0        203.87        204.30        18.91 o                         
   1   3   0      20902.18      21154.48       132.73 o                         
   2   3   0       1933.84       2049.67        15.11 o                         
   3   3   0         92.45         82.49         4.41 o                         
   4   3   0       2112.75       2101.04        18.23 o                         
   5   3   0        726.68        747.45        15.17 o                         
   6   3   0         93.34         84.54        17.95 o                         
   0   4   0         67.97         47.00         3.21 o                         
   1   4   0       3667.77       3765.85        24.90 o                         
   2   4   0       4283.77       4461.34        31.46 o                         
   3   4   0       1862.71       1854.26        14.49 o                         
   4   4   0        678.71        686.20        12.80 o                         
   5   4   0         13.89          7.23         8.48 o                         
   6   4   0         46.41         47.43        15.26 o                         
   1   5   0       2945.45       3178.88        20.45 o                         
   2   5   0       4812.73       4913.76        34.51 o                         
   3   5   0       1353.78       1395.05        13.56 o                         
   4   5   0        124.54        125.13         7.65 o                         
   5   5   0         13.20         12.76         9.30 o                         
   6   5   0       2609.58       2648.83        41.27 o                         
   0   6   0       2184.81       2161.69        20.01 o                         
   1   6   0      10515.19      10788.18        68.48 o                         
   2   6   0        690.81        712.51         8.30 o                         
   3   6   0       5280.62       5346.96        40.81 o                         
   4   6   0         22.16         31.29         7.43 o                         
   5   6   0         36.40         36.21        10.13 o                         
   6   6   0         46.96         40.88        15.92 o                         
   1   7   0       1104.16       1154.85        14.81 o                         
   2   7   0         57.03         51.33         4.09 o                         
   3   7   0        427.83        424.27        10.58 o                         
   4   7   0        812.49        844.57        15.41 o                         
   5   7   0        184.65        201.22        11.88 o                         
   6   7   0        296.62        294.37        21.23 o                         
   0   8   0       2948.68       3117.86        31.60 o                         
   1   8   0       5909.36       5855.08        40.80 o                         
   2   8   0        597.58        563.32         8.40 o                         
   3   8   0         38.01         32.41         6.69 o                         
   4   8   0        529.45        527.20        14.92 o                         
   5   8   0       1764.48       1751.02        28.52 o                         
   6   8   0         14.62          5.59        15.82 o                         
   1   9   0         31.16         30.62         4.27 o                         
   2   9   0         16.88         15.53         7.24 o                         
   3   9   0       1277.53       1384.14        21.55 o                         
   4   9   0       1364.50       1349.04        23.79 o                         
   5   9   0        771.36        756.43        22.34 o                         
   6   9   0         14.29         30.28        14.76 o                         
   0  10   0       7504.93       7465.00        70.13 o                         
   1  10   0         24.31         29.32         4.57 o                         
   2  10   0       3960.47       3959.27        37.63 o                         
   3  10   0        561.42        550.32        15.74 o                         
   4  10   0       1278.42       1319.07        23.85 o                         
   5  10   0         58.57         32.83        13.51 o                         
   6  10   0        210.03        193.47        16.85 o                         
   1  11   0         13.06          0.00         6.38 o                         
   2  11   0        383.15        362.38        12.60 o                         
   3  11   0       1953.99       2087.75        28.03 o                         
   4  11   0        631.47        648.03        24.46 o                         
   5  11   0       1073.80       1151.82        35.98 o                         
   0  12   0       1729.67       1741.69        26.46 o                         
   1  12   0       3292.56       3209.33        30.27 o                         
   2  12   0       2475.18       2573.87        39.23 o                         
   3  12   0          1.36          0.00        12.64 o                         
   4  12   0        622.98        653.08        20.24 o                         
   5  12   0        452.55        417.58        17.68 o                         
   1  13   0         90.36         91.05         9.14 o                         
   2  13   0        690.90        723.81        22.39 o                         
   3  13   0         13.07          0.00        14.53 o                         
   4  13   0        480.96        506.33        19.50 o                         
   5  13   0        417.34        399.81        20.54 o                         
   0  14   0         18.82         33.73        14.69 o                         
   1  14   0         78.36         86.55        10.88 o                         
   2  14   0       1702.69       1680.25        30.54 o                         
   3  14   0       1525.63       1636.17        28.40 o                         
   4  14   0         79.96         59.03        18.18 o                         
   5  14   0          0.33          0.00        20.73 o                         
   1  15   0         30.05         21.38        11.08 o                         
   2  15   0        724.86        718.78        23.38 o                         
   3  15   0         17.80          0.00        14.56 o                         
   4  15   0         68.09         74.79        19.01 o                         
   0  16   0       1222.86       1286.67        53.58 o                         
   1  16   0       1889.59       1926.30        33.24 o                         
   2  16   0         35.39         45.36        14.59 o                         
   3  16   0       1239.00       1269.49        30.74 o                         
   4  16   0        315.01        336.95        23.74 o                         
   1  17   0        430.10        447.86        24.93 o                         
   2  17   0          4.58          0.00        14.22 o                         
   3  17   0        113.71        119.65        17.05 o                         
   0  18   0        321.96        351.61        34.49 o                         
   1  18   0       1149.82       1131.57        39.71 o                         
   2  18   0        268.94        287.30        18.39 o                         
   3  18   0        126.10         99.50        18.89 o                         
   1  19   0        151.30        138.91        22.15 o                         
   2  19   0          1.45         37.56        20.65 o                         
   0  20   0       1268.38       1469.54        65.28 o                         
   1   0   1        277.56        297.13         4.64 o                         
   2   0   1        697.64        724.27         7.80 o                         
   3   0   1       1566.68       1437.52        12.71 o                         
   4   0   1       2003.76       2008.11        17.64 o                         
   5   0   1         35.96         32.95         8.10 o                         
   6   0   1        280.52        265.22        16.50 o                         
   7   0   1          0.13          6.44        23.49 o                         
  -7   1   1         66.41         51.52        26.70 o                         
  -6   1   1        583.44        642.38        22.07 o                         
  -5   1   1       1264.52       1256.92        17.57 o                         
  -4   1   1        728.43        715.26        11.15 o                         
  -3   1   1       1036.46       1073.59        10.98 o                         
  -2   1   1       1555.80       1484.78        13.39 o                         
  -1   1   1       2506.80       2521.16        16.06 o                         
   0   1   1       6395.23       6221.83        43.57 o                         
   1   1   1       2352.37       2397.97        16.09 o                         
   2   1   1       1070.77       1014.43         9.27 o                         
   3   1   1        854.47        894.75         9.98 o                         
   4   1   1        955.76        932.56        11.85 o                         
   5   1   1       1120.11       1110.24        17.47 o                         
   6   1   1        734.84        743.18        27.98 o                         
   7   1   1         91.24         85.35        24.99 o                         
  -6   2   1        454.74        463.56        19.25 o                         
  -5   2   1        389.06        375.27        10.51 o                         
  -4   2   1        512.12        512.92         9.89 o                         
  -3   2   1       2889.59       2870.61        21.07 o                         
  -2   2   1        113.20         85.22         3.92 o                         
  -1   2   1      16759.29      16831.02       100.60 o                         
   0   2   1         24.39         34.34         3.13 o                         
   1   2   1      18828.58      19025.59       119.40 o                         
   2   2   1        112.66         76.86         4.15 o                         
   3   2   1       2652.89       2658.08        19.84 o                         
   4   2   1        522.95        541.07         9.53 o                         
   5   2   1        347.67        349.20        10.63 o                         
   6   2   1        472.30        440.56        21.07 o                         
  -6   3   1        113.77        103.32        18.53 o                         
  -5   3   1        894.83        916.21        16.42 o                         
  -4   3   1       1830.76       1778.64        17.31 o                         
  -3   3   1       4049.33       4104.73        27.09 o                         
  -2   3   1       2777.55       2880.44        19.06 o                         
  -1   3   1       9336.95       9635.54        60.70 o                         
   0   3   1        377.42        348.16         4.77 o                         
   1   3   1       9578.18       9882.45        69.59 o                         
   2   3   1       2742.75       2870.18        20.01 o                         
   3   3   1       3803.92       3886.42        25.92 o                         
   4   3   1       1703.17       1678.99        15.80 o                         
   5   3   1       1151.67       1168.66        17.12 o                         
   6   3   1        165.60        159.16        17.97 o                         
  -6   4   1        297.97        293.12        15.73 o                         
  -5   4   1        683.46        672.17        16.12 o                         
  -4   4   1       1252.34       1248.93        15.99 o                         
  -3   4   1         48.29         49.16         4.17 o                         
  -2   4   1       6248.10       6361.14        39.40 o                         
  -1   4   1       3581.98       3547.22        22.34 o                         
   0   4   1      14462.58      14447.31        86.29 o                         
   1   4   1       2886.83       2826.52        19.29 o                         
   2   4   1       6339.17       6521.17        44.82 o                         
   3   4   1        148.33        156.07         4.66 o                         
   4   4   1       1103.88       1078.68        12.78 o                         
   5   4   1        835.98        832.93        17.03 o                         
   6   4   1        333.62        342.52        18.45 o                         
  -6   5   1          3.24         13.15        16.96 o                         
  -5   5   1        869.36        897.72        17.49 o                         
  -4   5   1        430.29        430.02        10.82 o                         
  -3   5   1       2306.56       2325.80        18.27 o                         
  -2   5   1       5556.04       5627.50        37.13 o                         
  -1   5   1         10.44          8.10         2.63 o                         
   0   5   1       2807.54       2970.90        18.50 o                         
   1   5   1         19.98         20.23         3.14 o                         
   2   5   1       5514.73       5635.31        39.24 o                         
   3   5   1       2028.20       2059.93        17.76 o                         
   4   5   1        493.81        497.98        11.59 o                         
   5   5   1       1042.23       1042.27        18.58 o                         
   6   5   1         10.36         29.29        15.81 o                         
  -6   6   1        303.66        280.86        14.52 o                         
  -5   6   1        275.64        296.24        12.55 o                         
  -4   6   1        913.71        907.57        17.70 o                         
  -3   6   1        809.32        806.96        12.47 o                         
  -2   6   1       4217.78       4056.32        27.70 o                         
  -1   6   1        818.08        774.11         7.44 o                         
   0   6   1      14025.72      13920.14        80.08 o                         
   1   6   1        787.25        753.17         7.77 o                         
   2   6   1       3730.62       3574.28        26.11 o                         
   3   6   1        875.70        862.85        11.13 o                         
   4   6   1       1295.66       1319.79        18.19 o                         
   5   6   1        253.67        261.72        12.07 o                         
   6   6   1        242.35        220.66        18.21 o                         
  -6   7   1        145.13        128.90        15.28 o                         
  -5   7   1       1039.77       1019.75        20.44 o                         
  -4   7   1       1066.40       1090.20        15.50 o                         
  -3   7   1       1342.07       1347.73        16.17 o                         
  -2   7   1        134.79        138.63         5.72 o                         
  -1   7   1        926.53        985.60         9.88 o                         
   0   7   1       2388.80       2457.46        16.21 o                         
   1   7   1       1137.34       1172.49        10.31 o                         
   2   7   1        332.50        345.35         7.03 o                         
   3   7   1       1633.05       1628.86        16.53 o                         
   4   7   1       1135.49       1174.70        20.25 o                         
   5   7   1        898.68        889.07        17.92 o                         
   6   7   1         75.08         68.94        20.13 o                         
  -6   8   1        180.11        181.72        20.05 o                         
  -5   8   1        334.27        329.53        17.99 o                         
  -4   8   1        286.21        281.59        11.53 o                         
  -3   8   1       1276.72       1262.84        15.91 o                         
  -2   8   1       5208.04       5379.06        38.26 o                         
  -1   8   1       1969.31       1896.42        14.93 o                         
   0   8   1       1631.52       1662.75        12.32 o                         
   1   8   1       1885.75       1809.95        14.30 o                         
   2   8   1       4943.21       5075.53        38.48 o                         
   3   8   1       1268.86       1282.42        19.59 o                         
   4   8   1        388.83        406.80        20.82 o                         
   5   8   1        304.88        292.88        13.61 o                         
   6   8   1        146.96        117.96        22.09 o                         
  -6   9   1        612.69        617.68        24.62 o                         
  -5   9   1        501.89        486.22        21.57 o                         
  -4   9   1        701.72        703.67        18.55 o                         
  -3   9   1        313.29        291.48         9.88 o                         
  -2   9   1       1429.26       1385.89        14.85 o                         
  -1   9   1       1770.64       1761.09        15.22 o                         
   0   9   1        458.45        449.75         7.73 o                         
   1   9   1       1649.90       1626.05        13.80 o                         
   2   9   1       1607.42       1562.42        20.66 o                         
   3   9   1        160.42        152.85        11.53 o                         
   4   9   1        689.30        696.38        19.15 o                         
   5   9   1        596.32        596.16        20.19 o                         
   6   9   1        649.20        731.76        30.07 o                         
  -6  10   1         78.67         71.86        15.00 o                         
  -5  10   1         11.91          0.00        12.57 o                         
  -4  10   1       1434.73       1449.83        24.92 o                         
  -3  10   1       1176.58       1262.21        21.03 o                         
  -2  10   1         91.04        119.78         7.44 o                         
  -1  10   1       1384.36       1365.36        12.68 o                         
   0  10   1         10.59         14.98         4.98 o                         
   1  10   1       1223.48       1213.21        11.87 o                         
   2  10   1        136.75        159.15         8.51 o                         
   3  10   1       1037.95       1072.42        19.89 o                         
   4  10   1       1387.23       1372.56        24.81 o                         
   5  10   1          0.12          7.55        12.77 o                         
   6  10   1        163.93        165.45        22.61 o                         
  -5  11   1        125.33        108.29        14.07 o                         
  -4  11   1        297.51        291.33        13.78 o                         
  -3  11   1        398.18        381.67        13.19 o                         
  -2  11   1        325.83        329.77        15.56 o                         
  -1  11   1       2181.42       2163.09        20.52 o                         
   0  11   1        180.78        168.40         6.67 o                         
   1  11   1       2234.74       2217.99        22.45 o                         
   2  11   1        212.99        205.48        12.80 o                         
   3  11   1        253.37        234.70        13.70 o                         
   4  11   1        377.58        380.79        17.87 o                         
   5  11   1        107.70         98.49        13.97 o                         
  -5  12   1        305.38        315.15        16.23 o                         
  -4  12   1         65.43         52.74        12.98 o                         
  -3  12   1       1011.60       1027.41        24.53 o                         
  -2  12   1        676.63        663.20        16.65 o                         
  -1  12   1       3128.55       3149.07        31.86 o                         
   0  12   1       1095.66       1137.98        14.91 o                         
   1  12   1       3095.85       3121.01        29.35 o                         
   2  12   1        811.44        817.44        24.31 o                         
   3  12   1        830.33        833.47        25.62 o                         
   4  12   1        135.78        127.66        12.89 o                         
   5  12   1        344.47        330.80        16.69 o                         
  -5  13   1        116.11        111.79        16.59 o                         
  -4  13   1        693.49        717.30        32.83 o                         
  -3  13   1       1084.03       1078.14        25.73 o                         
  -2  13   1        208.47        228.03        16.70 o                         
  -1  13   1        232.24        256.28        16.36 o                         
   0  13   1       2350.46       2348.48        24.50 o                         
   1  13   1        161.69        162.85         9.48 o                         
   2  13   1        200.64        210.66        13.95 o                         
   3  13   1        970.39        948.87        34.84 o                         
   4  13   1        710.69        726.40        24.84 o                         
   5  13   1        231.88        216.87        19.11 o                         
  -5  14   1        135.75         98.05        21.66 o                         
  -4  14   1        247.29        283.42        32.41 o                         
  -3  14   1        432.88        426.76        24.17 o                         
  -2  14   1        508.57        466.28        15.57 o                         
  -1  14   1       2128.03       2190.21        29.56 o                         
   0  14   1       1997.96       2096.10        30.51 o                         
   1  14   1       1917.09       1902.03        31.11 o                         
   2  14   1        620.73        597.64        22.35 o                         
   3  14   1        510.46        447.12        22.79 o                         
   4  14   1        217.50        207.06        17.33 o                         
   5  14   1        152.80         97.22        24.14 o                         
  -4  15   1         12.00          7.05        18.83 o                         
  -3  15   1        696.64        755.96        31.68 o                         
  -2  15   1        974.76        953.57        25.50 o                         
  -1  15   1        125.08        106.11        11.65 o                         
   0  15   1        341.17        321.46        13.89 o                         
   1  15   1         87.00         72.83        13.18 o                         
   2  15   1       1020.29       1046.53        26.81 o                         
   3  15   1        819.75        869.52        37.71 o                         
   4  15   1          1.01          0.00        15.20 o                         
  -4  16   1        178.97        156.94        21.63 o                         
  -3  16   1        183.98        180.44        16.67 o                         
  -2  16   1        872.41        885.43        26.58 o                         
  -1  16   1        352.40        357.58        16.33 o                         
   0  16   1        501.32        534.55        22.25 o                         
   1  16   1        279.35        255.49        15.67 o                         
   2  16   1        641.72        687.77        24.33 o                         
   3  16   1        175.82        177.16        16.96 o                         
   4  16   1        258.55        253.09        25.84 o                         
  -3  17   1         32.01          0.00        17.65 o                         
  -2  17   1        107.87        138.26        16.05 o                         
  -1  17   1        218.98        201.50        17.23 o                         
   0  17   1        478.75        438.93        29.85 o                         
   1  17   1        228.97        242.10        18.68 o                         
   2  17   1         64.79         69.78        15.58 o                         
   3  17   1         91.89         80.23        16.72 o                         
  -3  18   1        236.15        285.64        27.59 o                         
  -2  18   1        528.80        543.23        39.24 o                         
  -1  18   1        404.38        403.20        24.37 o                         
   0  18   1        554.00        639.39        34.07 o                         
   1  18   1        289.45        299.26        23.84 o                         
   2  18   1        508.01        475.29        20.29 o                         
   3  18   1        278.55        291.24        22.50 o                         
  -2  19   1        121.96         78.50        21.96 o                         
  -1  19   1         73.38         48.11        23.09 o                         
   0  19   1        101.43        103.67        21.22 o                         
   1  19   1         75.19         80.08        21.23 o                         
   2  19   1        163.71        114.87        27.25 o                         
   0  20   1        397.84        379.87        31.41 o                         
   0   0   2       3418.93       3364.81        29.96 o                         
   1   0   2       2018.23       1933.44        12.72 o                         
   2   0   2       6217.82       6304.86        40.89 o                         
   3   0   2       1082.38       1025.10        10.58 o                         
   4   0   2        804.65        854.54        11.41 o                         
   5   0   2       1451.04       1445.65        22.41 o                         
   6   0   2         16.08         21.53        14.45 o                         
   7   0   2        202.43        223.71        26.96 o                         
  -6   1   2         29.15         33.03        13.08 o                         
  -5   1   2       1347.57       1357.84        19.47 o                         
  -4   1   2       1136.37       1126.78        13.08 o                         
  -3   1   2        966.20        956.09        10.18 o                         
  -2   1   2       6725.69       6661.62        43.09 o                         
  -1   1   2        994.88       1075.83         8.07 o                         
   0   1   2         57.91         75.49         7.22 o                         
   1   1   2       1307.82       1413.33        10.29 o                         
   2   1   2       6851.67       6845.04        44.24 o                         
   3   1   2       1099.09       1067.75        10.71 o                         
   4   1   2       1493.89       1505.85        14.92 o                         
   5   1   2       1144.27       1114.34        15.37 o                         
   6   1   2         25.66         28.46        27.98 o                         
  -6   2   2        998.26       1033.25        24.36 o                         
  -5   2   2        572.38        586.48        14.63 o                         
  -4   2   2        377.88        382.80        11.46 o                         
  -3   2   2       2319.47       2344.21        17.97 o                         
  -2   2   2       2492.86       2421.18        16.63 o                         
  -1   2   2        898.93        899.69         9.40 o                         
   0   2   2        186.59        222.91         8.91 o                         
   1   2   2        602.45        590.13         6.16 o                         
   2   2   2       2233.12       2165.39        15.86 o                         
   3   2   2       2229.83       2244.93        16.51 o                         
   4   2   2        585.95        595.72         9.87 o                         
   5   2   2        406.63        397.19        11.81 o                         
   6   2   2        899.29        975.24        31.16 o                         
  -6   3   2        204.34        176.60        14.14 o                         
  -5   3   2        232.80        245.59        10.67 o                         
  -4   3   2       1224.58       1201.55        15.25 o                         
  -3   3   2       1906.29       1862.40        15.38 o                         
  -2   3   2         74.63         91.94         3.29 o                         
  -1   3   2      10056.75      10059.01        70.91 o                         
   0   3   2       6379.61       6183.33        47.15 o                         
   1   3   2      10599.45      10714.01        71.16 o                         
   2   3   2          0.16          4.93         3.36 o                         
   3   3   2       2109.13       2073.17        15.67 o                         
   4   3   2       1133.14       1126.66        12.99 o                         
   5   3   2        201.21        209.22        10.59 o                         
   6   3   2        247.47        214.99        17.47 o                         
  -6   4   2        463.46        468.82        15.77 o                         
  -5   4   2         50.54         39.07         9.35 o                         
  -4   4   2       2029.05       2013.24        20.24 o                         
  -3   4   2       1654.06       1676.62        13.41 o                         
  -2   4   2        493.58        545.81         6.61 o                         
  -1   4   2        759.28        689.55         6.58 o                         
   0   4   2        170.39        167.92         4.73 o                         
   1   4   2        398.02        330.96         5.73 o                         
   2   4   2        804.40        864.35        10.11 o                         
   3   4   2       1332.96       1340.77        12.33 o                         
   4   4   2       2021.07       2031.76        18.02 o                         
   5   4   2         93.52         91.01        10.08 o                         
   6   4   2        404.06        442.40        20.12 o                         
  -6   5   2        254.82        260.58        14.06 o                         
  -5   5   2        937.73        966.30        18.15 o                         
  -4   5   2        612.12        627.85        12.60 o                         
  -3   5   2        639.24        651.70         9.35 o                         
  -2   5   2         32.96         19.70         3.27 o                         
  -1   5   2       2783.14       2669.79        20.40 o                         
   0   5   2        737.37        811.23         7.79 o                         
   1   5   2       2215.84       2070.75        16.67 o                         
   2   5   2         33.44         18.86         4.10 o                         
   3   5   2        359.80        383.80         8.33 o                         
   4   5   2        817.96        834.90        13.19 o                         
   5   5   2        907.42        931.10        18.47 o                         
   6   5   2        252.68        246.20        17.36 o                         
  -6   6   2        102.50         82.19        12.54 o                         
  -5   6   2         27.52         27.19        10.55 o                         
  -4   6   2       2136.80       2083.07        21.19 o                         
  -3   6   2        868.84        896.96        13.05 o                         
  -2   6   2       1176.04       1178.28        10.53 o                         
  -1   6   2       3679.89       3771.97        25.27 o                         
   0   6   2          5.22          2.26         3.08 o                         
   1   6   2       4382.47       4405.90        29.40 o                         
   2   6   2       1111.17       1105.95        11.11 o                         
   3   6   2        757.05        788.34        10.79 o                         
   4   6   2       2202.40       2182.77        23.70 o                         
   5   6   2         30.40         35.32         9.78 o                         
   6   6   2        184.05        167.42        17.04 o                         
  -6   7   2        113.60        130.61        15.18 o                         
  -5   7   2        185.19        225.10        12.15 o                         
  -4   7   2        534.61        535.62        12.51 o                         
  -3   7   2       4226.14       4283.03        36.54 o                         
  -2   7   2        186.02        181.47         5.04 o                         
  -1   7   2       4026.07       4088.68        26.25 o                         
   0   7   2        346.43        296.43         6.48 o                         
   1   7   2       4114.85       4111.48        27.84 o                         
   2   7   2         81.19         73.91         4.63 o                         
   3   7   2       4160.09       4123.21        33.00 o                         
   4   7   2        425.75        435.00        12.05 o                         
   5   7   2        221.37        232.88        11.66 o                         
   6   7   2        108.85        121.44        21.72 o                         
  -6   8   2        780.61        762.33        26.04 o                         
  -5   8   2        663.50        667.02        22.25 o                         
  -4   8   2        320.61        301.85        11.19 o                         
  -3   8   2        486.50        456.20        10.09 o                         
  -2   8   2       2058.86       1990.58        17.95 o                         
  -1   8   2        680.95        634.61         7.76 o                         
   0   8   2         32.07         27.80         3.37 o                         
   1   8   2        837.05        789.67        10.09 o                         
   2   8   2       2433.48       2408.99        21.07 o                         
   3   8   2        583.87        582.48        13.05 o                         
   4   8   2        306.57        305.52        13.32 o                         
   5   8   2        623.53        654.10        21.37 o                         
   6   8   2        781.38        770.74        29.93 o                         
  -6   9   2         67.09         48.30        15.18 o                         
  -5   9   2        105.73         95.23        13.34 o                         
  -4   9   2        257.78        243.04        11.25 o                         
  -3   9   2       1558.34       1543.93        18.79 o                         
  -2   9   2       3765.76       3850.65        33.46 o                         
  -1   9   2       3181.88       3191.74        25.58 o                         
   0   9   2       4296.55       4350.46        28.70 o                         
   1   9   2       3120.99       3140.77        23.85 o                         
   2   9   2       3599.58       3637.22        34.32 o                         
   3   9   2       1565.15       1558.38        22.88 o                         
   4   9   2        267.55        276.16        16.97 o                         
   5   9   2        222.56        195.70        12.85 o                         
   6   9   2         39.78         51.47        19.55 o                         
  -6  10   2         50.71         57.19        16.40 o                         
  -5  10   2        365.08        355.97        16.17 o                         
  -4  10   2        209.00        207.52        14.40 o                         
  -3  10   2        512.32        482.94        16.79 o                         
  -2  10   2       1056.82       1036.35        14.85 o                         
  -1  10   2       2379.13       2353.80        18.38 o                         
   0  10   2       2455.07       2475.08        20.44 o                         
   1  10   2       2344.77       2302.28        25.32 o                         
   2  10   2        915.23        905.37        15.02 o                         
   3  10   2        545.78        510.37        16.60 o                         
   4  10   2        245.18        210.38        13.40 o                         
   5  10   2        403.72        412.53        15.52 o                         
   6  10   2         37.04         23.76        25.12 o                         
  -5  11   2        631.27        615.01        20.63 o                         
  -4  11   2        268.00        301.25        22.58 o                         
  -3  11   2        331.09        331.59        12.64 o                         
  -2  11   2       1536.53       1566.76        19.87 o                         
  -1  11   2        774.25        764.80        13.16 o                         
   0  11   2       1934.71       1909.50        18.75 o                         
   1  11   2        733.44        733.34        14.44 o                         
   2  11   2       1531.48       1548.75        20.24 o                         
   3  11   2        396.19        380.48        15.97 o                         
   4  11   2        264.31        230.84        13.64 o                         
   5  11   2        483.19        474.63        17.51 o                         
  -5  12   2        447.94        432.91        17.81 o                         
  -4  12   2          3.49          0.00        13.30 o                         
  -3  12   2        685.18        680.06        21.88 o                         
  -2  12   2        761.87        762.18        18.69 o                         
  -1  12   2        606.90        582.23        15.19 o                         
   0  12   2       2037.64       2049.28        20.74 o                         
   1  12   2        552.74        523.13        14.88 o                         
   2  12   2        733.46        730.37        18.54 o                         
   3  12   2        625.90        681.10        21.87 o                         
   4  12   2         27.16          0.00        12.37 o                         
   5  12   2        489.16        442.96        17.50 o                         
  -5  13   2         64.45         74.06        18.22 o                         
  -4  13   2        681.28        685.26        29.28 o                         
  -3  13   2         62.26         88.70        12.27 o                         
  -2  13   2        301.85        270.44        12.56 o                         
  -1  13   2        280.52        268.24        15.71 o                         
   0  13   2       3648.89       3675.04        33.56 o                         
   1  13   2        267.12        277.82        10.62 o                         
   2  13   2        381.41        378.21        16.30 o                         
   3  13   2         45.97         46.38        13.99 o                         
   4  13   2        679.92        670.02        24.24 o                         
   5  13   2         22.07          0.00        15.88 o                         
  -5  14   2         81.06         77.03        23.80 o                         
  -4  14   2        491.76        503.88        50.17 o                         
  -3  14   2        324.33        333.86        15.17 o                         
  -2  14   2         21.16         20.33        13.76 o                         
  -1  14   2        259.24        249.17        12.38 o                         
   0  14   2        356.44        372.18        14.67 o                         
   1  14   2        158.11        158.28        11.41 o                         
   2  14   2         47.07         50.34        13.60 o                         
   3  14   2        431.83        405.72        19.47 o                         
   4  14   2        439.79        437.20        21.96 o                         
   5  14   2         90.34         93.16        35.96 o                         
  -4  15   2        176.41        140.60        20.22 o                         
  -3  15   2        120.22        125.25        17.63 o                         
  -2  15   2        586.31        603.07        19.28 o                         
  -1  15   2        956.67        972.61        25.02 o                         
   0  15   2         11.96          2.01        13.03 o                         
   1  15   2        797.74        783.87        23.27 o                         
   2  15   2        619.23        615.39        26.91 o                         
   3  15   2         43.50         43.53        15.08 o                         
   4  15   2        150.85        122.52        16.73 o                         
  -4  16   2        208.13        223.71        26.34 o                         
  -3  16   2        203.57        216.12        19.66 o                         
  -2  16   2        117.89        129.03        13.24 o                         
  -1  16   2        503.24        535.23        19.20 o                         
   0  16   2        106.26        101.61        14.63 o                         
   1  16   2        622.23        610.92        24.13 o                         
   2  16   2        178.95        177.21        17.15 o                         
   3  16   2        144.82        151.92        17.06 o                         
   4  16   2        245.54        242.11        19.49 o                         
  -3  17   2        325.35        329.50        53.73 o                         
  -2  17   2        626.82        610.15        23.17 o                         
  -1  17   2        525.19        543.66        22.95 o                         
   0  17   2         11.90          4.40        17.74 o                         
   1  17   2        515.71        483.14        21.56 o                         
   2  17   2        541.55        492.05        19.97 o                         
   3  17   2        349.47        333.26        19.44 o                         
  -3  18   2        121.00        114.71        24.15 o                         
  -2  18   2        393.11        401.40        22.23 o                         
  -1  18   2        586.39        606.81        26.35 o                         
   0  18   2         17.88          0.00        18.01 o                         
   1  18   2        531.02        544.20        28.56 o                         
   2  18   2        408.07        385.63        19.43 o                         
   3  18   2         93.40         65.01        24.18 o                         
  -2  19   2        580.17        554.81        29.89 o                         
  -1  19   2        357.81        354.81        24.37 o                         
   0  19   2         35.27         41.35        19.94 o                         
   1  19   2        361.77        322.39        24.28 o                         
   2  19   2        638.37        639.04        70.67 o                         
   0  20   2        113.17         91.92        21.55 o                         
   1   0   3        478.64        503.61         5.03 o                         
   2   0   3       2112.21       2118.83        14.75 o                         
   3   0   3        414.75        419.83         7.69 o                         
   4   0   3       4534.99       4559.77        32.58 o                         
   5   0   3        967.31        944.91        16.34 o                         
   6   0   3        184.50        172.28        15.73 o                         
  -6   1   3         82.26        101.29        14.85 o                         
  -5   1   3       1263.82       1249.79        18.59 o                         
  -4   1   3        517.79        512.34        10.13 o                         
  -3   1   3       3330.10       3305.29        23.73 o                         
  -2   1   3        906.47        946.20         8.64 o                         
  -1   1   3      22018.14      22143.18       132.77 o                         
   0   1   3      10165.54       9894.57        65.35 o                         
   1   1   3      19467.97      19510.46       111.57 o                         
   2   1   3        948.58        988.46         8.75 o                         
   3   1   3       4102.59       4174.91        29.06 o                         
   4   1   3        427.48        413.21         8.65 o                         
   5   1   3       1166.30       1146.58        18.24 o                         
   6   1   3         81.73         71.17        23.59 o                         
  -6   2   3       1152.51       1179.41        24.83 o                         
  -5   2   3        437.62        451.27        14.32 o                         
  -4   2   3       1594.97       1582.03        16.14 o                         
  -3   2   3        753.88        779.61         9.49 o                         
  -2   2   3       3744.53       3751.76        24.26 o                         
  -1   2   3       5889.40       6174.11        39.36 o                         
   0   2   3        870.30        887.06         8.89 o                         
   1   2   3       6138.99       6410.70        40.87 o                         
   2   2   3       4154.64       4204.44        28.24 o                         
   3   2   3       1011.06       1053.69        10.28 o                         
   4   2   3       1334.09       1333.78        13.34 o                         
   5   2   3        426.29        425.95        14.35 o                         
   6   2   3       1083.48       1136.21        28.74 o                         
  -6   3   3        220.45        223.42        13.36 o                         
  -5   3   3        149.15        159.43        10.36 o                         
  -4   3   3        515.95        510.25        11.75 o                         
  -3   3   3       2924.80       2896.69        21.36 o                         
  -2   3   3       2908.61       2889.55        20.78 o                         
  -1   3   3      10783.66      11039.77        77.76 o                         
   0   3   3       4409.93       4505.01        30.70 o                         
   1   3   3      10862.70      11081.60        73.67 o                         
   2   3   3       2323.76       2279.50        16.68 o                         
   3   3   3       2904.14       2950.71        20.67 o                         
   4   3   3        758.24        736.69        11.33 o                         
   5   3   3        247.13        258.49        23.60 o                         
   6   3   3        176.43        198.47        16.14 o                         
  -6   4   3        636.94        618.03        25.18 o                         
  -5   4   3       1159.32       1178.69        18.69 o                         
  -4   4   3         79.36         84.16         8.08 o                         
  -3   4   3       2877.71       2839.13        19.17 o                         
  -2   4   3       5125.68       5375.12        35.45 o                         
  -1   4   3       1698.39       1713.43        14.41 o                         
   0   4   3        591.16        552.58         9.09 o                         
   1   4   3       1692.67       1671.86        13.33 o                         
   2   4   3       4855.64       5077.81        35.66 o                         
   3   4   3       3282.28       3291.28        23.83 o                         
   4   4   3        151.01        148.93         6.85 o                         
   5   4   3        928.76        931.46        19.70 o                         
   6   4   3        582.43        550.78        20.66 o                         
  -6   5   3         56.15         52.40        12.31 o                         
  -5   5   3         92.28         77.49         9.76 o                         
  -4   5   3       1452.56       1462.38        17.46 o                         
  -3   5   3        601.65        576.62         9.73 o                         
  -2   5   3      13434.69      13675.96        86.65 o                         
  -1   5   3       3620.76       3842.67        24.58 o                         
   0   5   3       5581.51       5461.91        37.43 o                         
   1   5   3       3627.51       3767.66        26.84 o                         
   2   5   3      13677.12      14126.83        94.51 o                         
   3   5   3        499.27        491.06         9.16 o                         
   4   5   3       1330.08       1331.30        16.05 o                         
   5   5   3         68.71         44.09        10.05 o                         
   6   5   3         67.21         33.35        15.67 o                         
  -6   6   3        231.69        215.05        13.87 o                         
  -5   6   3       1592.05       1628.94        22.11 o                         
  -4   6   3        264.99        278.37         9.12 o                         
  -3   6   3       2510.28       2516.80        21.07 o                         
  -2   6   3        768.84        774.68         7.84 o                         
  -1   6   3       2896.25       2969.05        19.79 o                         
   0   6   3        320.57        332.66         6.27 o                         
   1   6   3       2987.33       3003.31        21.75 o                         
   2   6   3        688.96        698.51         8.98 o                         
   3   6   3       2064.00       2052.35        18.11 o                         
   4   6   3        318.93        322.95        10.30 o                         
   5   6   3       1649.82       1705.66        30.45 o                         
   6   6   3        231.08        212.90        17.10 o                         
  -6   7   3        372.29        368.17        17.51 o                         
  -5   7   3        121.09         99.42        11.53 o                         
  -4   7   3       1784.87       1773.93        21.35 o                         
  -3   7   3       2693.68       2710.35        23.93 o                         
  -2   7   3       1291.78       1267.02        13.31 o                         
  -1   7   3       2026.12       2010.38        14.57 o                         
   0   7   3       5280.67       5082.06        33.75 o                         
   1   7   3       2061.61       2013.00        16.61 o                         
   2   7   3       1419.62       1376.15        14.11 o                         
   3   7   3       2602.97       2585.63        23.77 o                         
   4   7   3       1371.04       1357.33        20.17 o                         
   5   7   3        106.93        110.94        10.68 o                         
   6   7   3        443.27        388.50        24.76 o                         
  -6   8   3        232.54        249.03        16.53 o                         
  -5   8   3        244.01        241.13        15.62 o                         
  -4   8   3        575.28        571.01        15.91 o                         
  -3   8   3        675.50        716.38        12.10 o                         
  -2   8   3        334.47        373.19         8.79 o                         
  -1   8   3        685.46        735.53         7.91 o                         
   0   8   3        956.87       1008.74         9.81 o                         
   1   8   3        587.19        612.94         9.67 o                         
   2   8   3        186.60        189.08         7.08 o                         
   3   8   3        680.06        703.95        12.90 o                         
   4   8   3        447.54        470.80        14.39 o                         
   5   8   3        211.35        202.01        12.94 o                         
   6   8   3        281.40        297.09        37.01 o                         
  -6   9   3        148.90        169.34        15.71 o                         
  -5   9   3        104.78         91.37        14.05 o                         
  -4   9   3       1196.46       1194.44        22.94 o                         
  -3   9   3        487.23        482.27        12.36 o                         
  -2   9   3         92.30        102.58         6.78 o                         
  -1   9   3       2432.81       2349.75        18.82 o                         
   0   9   3       3141.72       3153.30        22.69 o                         
   1   9   3       2417.40       2297.16        19.21 o                         
   2   9   3        112.20        125.77         7.85 o                         
   3   9   3        562.94        554.51        16.59 o                         
   4   9   3       1417.78       1445.54        25.49 o                         
   5   9   3         66.95         73.99        12.12 o                         
   6   9   3        107.01        105.63        21.80 o                         
  -6  10   3        293.23        311.56        19.28 o                         
  -5  10   3        214.33        199.98        14.66 o                         
  -4  10   3       2279.51       2331.97        32.91 o                         
  -3  10   3        182.00        163.52         8.85 o                         
  -2  10   3        167.47        141.89         7.30 o                         
  -1  10   3        400.61        389.81         8.55 o                         
   0  10   3         81.18         75.84         6.42 o                         
   1  10   3        415.75        394.68         9.19 o                         
   2  10   3         90.69         75.04         7.57 o                         
   3  10   3        218.00        208.47        11.45 o                         
   4  10   3       2261.97       2284.24        31.88 o                         
   5  10   3        166.61        160.32        13.25 o                         
   6  10   3        248.49        279.36        27.12 o                         
  -5  11   3        630.32        575.02        19.33 o                         
  -4  11   3        105.64        103.50        14.14 o                         
  -3  11   3       1707.05       1740.47        23.45 o                         
  -2  11   3        307.73        328.45         9.19 o                         
  -1  11   3       3105.46       3102.53        34.30 o                         
   0  11   3         25.98         38.97         6.83 o                         
   1  11   3       3090.05       3122.95        31.53 o                         
   2  11   3        294.67        310.19        10.04 o                         
   3  11   3       1820.79       1863.06        27.02 o                         
   4  11   3        136.41        146.20        13.27 o                         
   5  11   3        735.07        712.99        20.91 o                         
  -5  12   3        392.66        432.83        17.61 o                         
  -4  12   3        774.29        753.74        23.75 o                         
  -3  12   3        546.89        550.97        16.24 o                         
  -2  12   3       1020.66       1048.07        20.14 o                         
  -1  12   3        132.18        132.72        10.26 o                         
   0  12   3       1065.77       1073.83        15.63 o                         
   1  12   3        154.70        132.65         9.07 o                         
   2  12   3       1140.75       1158.34        21.13 o                         
   3  12   3        594.33        591.20        18.66 o                         
   4  12   3        725.04        692.12        21.01 o                         
   5  12   3        337.06        317.34        15.68 o                         
  -5  13   3         50.45         58.20        18.93 o                         
  -4  13   3        182.91        201.12        19.37 o                         
  -3  13   3       2011.33       1969.80        29.78 o                         
  -2  13   3        839.99        859.09        20.02 o                         
  -1  13   3        785.18        807.38        18.46 o                         
   0  13   3        487.95        476.54        13.19 o                         
   1  13   3        800.92        812.49        16.77 o                         
   2  13   3        744.56        745.55        24.43 o                         
   3  13   3       2090.32       2043.57        34.57 o                         
   4  13   3        219.45        244.34        29.92 o                         
   5  13   3         18.49         37.27        21.12 o                         
  -4  14   3         68.36         64.32        18.34 o                         
  -3  14   3         68.63         40.11        15.12 o                         
  -2  14   3        615.43        617.04        18.36 o                         
  -1  14   3        272.72        282.03        14.36 o                         
   0  14   3        186.83        173.44        12.07 o                         
   1  14   3        256.47        274.39        12.36 o                         
   2  14   3        568.59        565.08        20.24 o                         
   3  14   3        134.97        119.50        15.13 o                         
   4  14   3         23.65         34.34        15.89 o                         
  -4  15   3        213.87        206.34        20.15 o                         
  -3  15   3        151.97        152.33        22.18 o                         
  -2  15   3       2037.07       2128.25        31.31 o                         
  -1  15   3       1683.82       1718.90        29.57 o                         
   0  15   3       1399.84       1425.40        27.26 o                         
   1  15   3       1925.14       1930.88        32.68 o                         
   2  15   3       2116.68       2166.59        36.28 o                         
   3  15   3        105.57         89.02        15.81 o                         
   4  15   3        192.48        191.21        18.32 o                         
  -4  16   3         54.93         22.09        23.16 o                         
  -3  16   3        544.63        589.87        47.42 o                         
  -2  16   3        298.85        295.89        14.81 o                         
  -1  16   3        159.90        155.85        22.67 o                         
   0  16   3         29.09         11.25        13.65 o                         
   1  16   3        124.66        122.34        14.39 o                         
   2  16   3        292.58        309.58        24.27 o                         
   3  16   3        412.80        409.71        21.38 o                         
   4  16   3         60.27         69.43        17.11 o                         
  -3  17   3        208.03        183.34        23.89 o                         
  -2  17   3        752.09        779.08        26.62 o                         
  -1  17   3        176.85        183.31        16.63 o                         
   0  17   3       1751.68       1876.40        37.93 o                         
   1  17   3        196.07        183.08        17.73 o                         
   2  17   3        885.85        914.14        28.38 o                         
   3  17   3        225.96        210.31        18.53 o                         
  -3  18   3        388.27        383.43        28.25 o                         
  -2  18   3        194.76        169.04        23.12 o                         
  -1  18   3         14.82         29.30        15.90 o                         
   0  18   3        184.83        187.03        21.35 o                         
   1  18   3          7.14          0.00        15.97 o                         
   2  18   3        133.27        120.79        16.56 o                         
   3  18   3        380.87        344.70        23.29 o                         
  -2  19   3        115.05         86.22        27.71 o                         
  -1  19   3        244.90        247.20        19.19 o                         
   0  19   3        362.85        378.01        28.02 o                         
   1  19   3        354.97        397.79        25.81 o                         
   2  19   3         82.14         76.87        21.99 o                         
   0  20   3        223.69        199.76        34.64 o                         
   0   0   4      12139.27      11858.53       117.38 o                         
   1   0   4         46.31         52.97         2.57 o                         
   2   0   4       1226.51       1314.27        10.38 o                         
   3   0   4       5564.18       5702.44        38.30 o                         
   4   0   4        860.65        812.92        12.11 o                         
   5   0   4        553.91        557.60        13.00 o                         
   6   0   4        221.50        184.94        15.80 o                         
  -6   1   4        288.35        269.71        14.75 o                         
  -5   1   4       1217.45       1206.77        18.55 o                         
  -4   1   4       2513.08       2489.52        21.43 o                         
  -3   1   4        518.81        491.81         8.06 o                         
  -2   1   4       3800.96       3768.69        24.29 o                         
  -1   1   4       5023.21       5152.38        37.26 o                         
   0   1   4      30702.30      30080.34       226.26 o                         
   1   1   4       4688.31       4767.00        30.91 o                         
   2   1   4       3783.64       3768.50        23.23 o                         
   3   1   4        629.80        592.07         8.26 o                         
   4   1   4       2161.69       2149.73        17.64 o                         
   5   1   4       1296.53       1324.78        22.48 o                         
   6   1   4        347.89        333.13        17.99 o                         
  -6   2   4        153.99        138.79        13.77 o                         
  -5   2   4       1486.15       1479.29        20.97 o                         
  -4   2   4       1495.22       1557.08        16.11 o                         
  -3   2   4        968.96        933.44        10.13 o                         
  -2   2   4       2715.60       2809.92        18.85 o                         
  -1   2   4       4755.16       4984.97        35.98 o                         
   0   2   4       1693.94       1812.40        24.28 o                         
   1   2   4       4215.24       4400.10        28.68 o                         
   2   2   4       2484.34       2577.68        18.48 o                         
   3   2   4        954.47        923.52         9.79 o                         
   4   2   4       1321.64       1380.11        13.65 o                         
   5   2   4       1753.34       1734.36        21.94 o                         
   6   2   4        289.30        275.34        17.47 o                         
  -6   3   4         26.15         15.77        11.62 o                         
  -5   3   4        330.18        341.09        14.48 o                         
  -4   3   4       1591.07       1590.54        17.86 o                         
  -3   3   4       1115.81       1092.51        10.61 o                         
  -2   3   4       3958.67       4154.64        26.73 o                         
  -1   3   4      18958.28      19628.53       123.01 o                         
   0   3   4        101.18         97.39         3.70 o                         
   1   3   4      18947.16      19446.74       128.23 o                         
   2   3   4       4208.23       4420.62        29.74 o                         
   3   3   4       1047.72       1069.34        10.49 o                         
   4   3   4       1270.97       1251.48        13.81 o                         
   5   3   4        281.96        278.10        13.89 o                         
   6   3   4         43.52         39.51        16.01 o                         
  -6   4   4        838.19        869.50        19.81 o                         
  -5   4   4        226.73        221.99        10.92 o                         
  -4   4   4       1511.74       1536.30        18.97 o                         
  -3   4   4       1787.95       1827.12        14.39 o                         
  -2   4   4       6051.67       6267.87        39.41 o                         
  -1   4   4       1136.90       1173.67         9.86 o                         
   0   4   4       1607.86       1681.34        14.10 o                         
   1   4   4       1313.67       1358.86        10.52 o                         
   2   4   4       5660.70       5901.90        41.13 o                         
   3   4   4       2100.69       2127.25        17.02 o                         
   4   4   4       1416.03       1403.08        15.93 o                         
   5   4   4        127.89        116.17        12.65 o                         
   6   4   4        777.21        834.89        23.85 o                         
  -6   5   4        670.74        646.36        28.18 o                         
  -5   5   4        225.63        217.36        11.16 o                         
  -4   5   4        221.34        202.22         9.30 o                         
  -3   5   4       2465.31       2480.25        20.71 o                         
  -2   5   4         53.18         77.12         4.42 o                         
  -1   5   4       2538.10       2492.64        16.87 o                         
   0   5   4        311.30        287.62         6.40 o                         
   1   5   4       2336.89       2273.47        22.75 o                         
   2   5   4         15.15         27.39         4.27 o                         
   3   5   4       2499.75       2494.45        20.68 o                         
   4   5   4        334.31        334.08         8.94 o                         
   5   5   4        334.30        339.49        14.57 o                         
   6   5   4        580.55        622.90        24.24 o                         
  -6   6   4        945.86        981.24        23.56 o                         
  -5   6   4         26.75         26.23        10.09 o                         
  -4   6   4        678.37        705.56        14.82 o                         
  -3   6   4       1964.78       1957.40        17.65 o                         
  -2   6   4       2689.37       2694.15        20.68 o                         
  -1   6   4       1424.07       1523.22        11.69 o                         
   0   6   4        516.13        474.82         6.88 o                         
   1   6   4       1841.35       1947.71        14.70 o                         
   2   6   4       2886.68       2864.44        23.52 o                         
   3   6   4       1873.02       1887.94        18.70 o                         
   4   6   4        790.44        781.82        14.04 o                         
   5   6   4         37.50         50.89        12.88 o                         
   6   6   4        918.86        968.31        26.48 o                         
  -6   7   4         42.97          6.82        14.36 o                         
  -5   7   4        771.64        759.36        18.32 o                         
  -4   7   4        441.01        453.69        12.14 o                         
  -3   7   4       3011.32       3044.35        26.04 o                         
  -2   7   4        237.08        210.43         5.35 o                         
  -1   7   4       7930.88       8121.58        52.55 o                         
   0   7   4       1062.63       1094.39        12.72 o                         
   1   7   4       7235.66       7336.38        45.60 o                         
   2   7   4        293.34        267.67        10.01 o                         
   3   7   4       3641.56       3711.41        30.83 o                         
   4   7   4        501.34        491.87        14.46 o                         
   5   7   4        794.08        797.19        22.24 o                         
   6   7   4         73.92         80.14        20.67 o                         
  -6   8   4        149.22        155.12        15.60 o                         
  -5   8   4        804.60        802.16        22.49 o                         
  -4   8   4       1528.85       1544.81        22.39 o                         
  -3   8   4        586.85        594.54        11.24 o                         
  -2   8   4        318.33        297.63         8.40 o                         
  -1   8   4       1381.90       1349.41        11.72 o                         
   0   8   4         29.56         20.27         3.70 o                         
   1   8   4       1272.19       1203.94        11.63 o                         
   2   8   4        417.93        387.72        10.15 o                         
   3   8   4        948.19        962.54        16.16 o                         
   4   8   4       1388.07       1398.28        24.67 o                         
   5   8   4        657.90        688.81        22.85 o                         
   6   8   4        229.60        240.84        23.09 o                         
  -6   9   4         68.48         41.52        15.18 o                         
  -5   9   4        415.69        385.94        16.25 o                         
  -4   9   4        828.87        824.77        18.30 o                         
  -3   9   4       2349.00       2448.00        24.83 o                         
  -2   9   4       4280.69       4297.86        34.60 o                         
  -1   9   4       1932.86       1883.50        16.30 o                         
   0   9   4       9031.63       9272.65        60.38 o                         
   1   9   4       2176.07       2112.30        20.11 o                         
   2   9   4       4025.99       4044.62        37.95 o                         
   3   9   4       1958.40       2038.46        24.36 o                         
   4   9   4        926.23        947.29        21.41 o                         
   5   9   4        446.36        426.35        17.14 o                         
   6   9   4         42.82         27.10        20.76 o                         
  -6  10   4        126.32         88.48        17.04 o                         
  -5  10   4        965.54        960.58        24.47 o                         
  -4  10   4        378.53        354.14        14.52 o                         
  -3  10   4        873.70        903.44        15.64 o                         
  -2  10   4         15.40         27.23         6.46 o                         
  -1  10   4         35.64         36.23         5.90 o                         
   0  10   4       3552.20       3464.32        30.43 o                         
   1  10   4         56.51         59.22         5.83 o                         
   2  10   4         71.90         84.29         8.25 o                         
   3  10   4        873.96        934.43        19.99 o                         
   4  10   4        430.38        449.84        16.59 o                         
   5  10   4        945.44        958.64        25.08 o                         
   6  10   4        121.13         76.92        24.18 o                         
  -5  11   4        150.85        117.11        14.55 o                         
  -4  11   4       1655.40       1640.50        27.25 o                         
  -3  11   4        393.17        421.87        15.64 o                         
  -2  11   4       1470.77       1515.23        17.34 o                         
  -1  11   4        175.01        162.39         8.86 o                         
   0  11   4       2556.07       2511.70        24.36 o                         
   1  11   4        151.18        152.57         9.87 o                         
   2  11   4       1722.66       1768.10        20.40 o                         
   3  11   4        427.69        441.45        20.19 o                         
   4  11   4       1338.23       1378.32        25.52 o                         
   5  11   4         72.16         57.23        14.21 o                         
  -5  12   4        663.73        655.97        21.13 o                         
  -4  12   4        220.73        228.32        15.41 o                         
  -3  12   4       1027.41       1040.19        21.83 o                         
  -2  12   4       1592.27       1599.43        22.17 o                         
  -1  12   4        625.80        631.55        21.75 o                         
   0  12   4        214.47        224.45         8.77 o                         
   1  12   4        747.07        714.14        19.30 o                         
   2  12   4       1475.94       1461.07        26.03 o                         
   3  12   4        902.99        891.10        21.24 o                         
   4  12   4        347.49        337.44        19.46 o                         
   5  12   4        896.57        922.34        32.09 o                         
  -5  13   4         75.04         85.77        19.87 o                         
  -4  13   4        513.75        512.25        24.17 o                         
  -3  13   4        391.34        404.37        16.84 o                         
  -2  13   4       1578.15       1641.62        25.27 o                         
  -1  13   4       1083.57       1050.40        20.76 o                         
   0  13   4        393.27        405.40        11.04 o                         
   1  13   4       1341.58       1366.55        20.33 o                         
   2  13   4       1492.37       1508.84        24.69 o                         
   3  13   4        267.60        267.78        15.99 o                         
   4  13   4        548.07        567.92        32.79 o                         
   5  13   4         63.04         13.91        19.53 o                         
  -4  14   4        148.97        144.61        19.10 o                         
  -3  14   4        518.38        497.51        23.10 o                         
  -2  14   4        443.89        429.17        14.75 o                         
  -1  14   4        342.18        326.33        14.25 o                         
   0  14   4        239.72        244.34        13.20 o                         
   1  14   4        293.04        273.38        11.51 o                         
   2  14   4        453.43        448.26        20.62 o                         
   3  14   4        655.69        676.13        23.16 o                         
   4  14   4        154.10        170.66        17.34 o                         
  -4  15   4          8.42          0.00        18.04 o                         
  -3  15   4        767.65        770.31        29.31 o                         
  -2  15   4        904.59        898.85        24.28 o                         
  -1  15   4        884.43        905.96        23.47 o                         
   0  15   4        135.85        162.25        13.34 o                         
   1  15   4        905.59        940.24        22.61 o                         
   2  15   4        734.02        708.21        24.07 o                         
   3  15   4        844.54        857.57        26.59 o                         
   4  15   4         48.35         45.06        16.58 o                         
  -4  16   4        360.80        353.40        27.32 o                         
  -3  16   4        131.03        123.75        21.94 o                         
  -2  16   4        213.25        180.46        17.95 o                         
  -1  16   4        458.88        427.95        16.79 o                         
   0  16   4        502.97        541.46        21.64 o                         
   1  16   4        547.18        516.40        33.51 o                         
   2  16   4        362.54        364.35        31.42 o                         
   3  16   4        120.99        113.72        16.74 o                         
   4  16   4        285.55        264.10        22.98 o                         
  -3  17   4        247.00        269.52        24.90 o                         
  -2  17   4         68.00         64.46        18.60 o                         
  -1  17   4        804.74        777.35        28.04 o                         
   0  17   4        202.08        207.21        17.00 o                         
   1  17   4        822.34        800.25        28.88 o                         
   2  17   4         44.80         48.80        15.37 o                         
   3  17   4        279.70        285.51        19.31 o                         
  -2  18   4         78.13        102.45        18.02 o                         
  -1  18   4        398.57        429.21        20.50 o                         
   0  18   4          2.20         10.59        18.64 o                         
   1  18   4        370.43        369.08        20.74 o                         
   2  18   4         70.54         45.42        16.36 o                         
  -2  19   4        138.86        123.17        28.64 o                         
  -1  19   4        308.01        313.49        41.26 o                         
   0  19   4       1006.03       1017.76        39.04 o                         
   1  19   4        383.88        380.33        58.66 o                         
   2  19   4        164.35        207.92        24.24 o                         
   1   0   5       1529.09       1510.93        11.87 o                         
   2   0   5       1549.32       1478.81        11.45 o                         
   3   0   5       3335.70       3330.96        24.00 o                         
   4   0   5        408.95        427.98         9.83 o                         
   5   0   5         15.31         25.02         9.36 o                         
   6   0   5        647.14        679.79        23.37 o                         
  -6   1   5        803.93        768.78        20.24 o                         
  -5   1   5        332.42        336.31        11.34 o                         
  -4   1   5        329.95        312.55         8.83 o                         
  -3   1   5       1295.04       1274.44        11.33 o                         
  -2   1   5        709.77        621.17         6.99 o                         
  -1   1   5        604.67        552.63         6.60 o                         
   0   1   5        156.39        104.06         5.28 o                         
   1   1   5        347.73        286.57         5.00 o                         
   2   1   5        536.13        450.96         6.01 o                         
   3   1   5       1246.85       1238.39        11.36 o                         
   4   1   5        381.68        373.07         8.08 o                         
   5   1   5        239.85        233.50        10.57 o                         
   6   1   5        894.20        909.76        26.01 o                         
  -6   2   5         99.73        102.32        14.18 o                         
  -5   2   5       1032.74       1018.25        17.58 o                         
  -4   2   5        949.52        921.53        13.65 o                         
  -3   2   5       1233.05       1218.36        11.26 o                         
  -2   2   5        377.12        338.48         5.83 o                         
  -1   2   5      10692.99      10681.01        71.14 o                         
   0   2   5         40.03         40.65         2.83 o                         
   1   2   5      11790.92      11795.45        74.30 o                         
   2   2   5        502.32        464.84         6.37 o                         
   3   2   5       1020.28       1032.23        10.43 o                         
   4   2   5       1090.77       1065.03        12.38 o                         
   5   2   5        932.37        904.48        17.07 o                         
   6   2   5        186.74        209.49        17.20 o                         
  -6   3   5          7.22          0.00        12.70 o                         
  -5   3   5        846.82        871.04        17.47 o                         
  -4   3   5       1144.43       1084.87        16.02 o                         
  -3   3   5        443.17        423.32         7.91 o                         
  -2   3   5        253.98        200.90         4.74 o                         
  -1   3   5       3286.93       3221.13        21.80 o                         
   0   3   5       2605.75       2631.46        21.19 o                         
   1   3   5       3056.41       2976.71        21.48 o                         
   2   3   5        352.89        296.91         6.48 o                         
   3   3   5        462.23        456.38         7.76 o                         
   4   3   5       1336.18       1335.24        15.32 o                         
   5   3   5        957.52        932.89        17.96 o                         
   6   3   5         26.59         10.69        14.40 o                         
  -6   4   5         36.66         26.26        11.83 o                         
  -5   4   5        332.47        322.18        11.76 o                         
  -4   4   5       1782.17       1767.94        20.79 o                         
  -3   4   5        424.19        403.07         7.86 o                         
  -2   4   5       4416.43       4510.10        30.42 o                         
  -1   4   5        580.76        550.38         6.73 o                         
   0   4   5      10153.66      10220.85        68.27 o                         
   1   4   5        432.79        414.04         6.24 o                         
   2   4   5       5026.37       5202.36        36.74 o                         
   3   4   5        510.68        491.05         8.52 o                         
   4   4   5       1759.53       1759.77        18.00 o                         
   5   4   5        368.77        361.99        14.71 o                         
   6   4   5         57.34         80.48        15.01 o                         
  -6   5   5         45.35         35.55        11.57 o                         
  -5   5   5        811.01        805.93        17.84 o                         
  -4   5   5        648.87        649.48        14.11 o                         
  -3   5   5       2001.57       1981.19        16.65 o                         
  -2   5   5       1875.89       1942.91        17.01 o                         
  -1   5   5        140.08        152.36         5.41 o                         
   0   5   5      10406.96      10359.17        73.82 o                         
   1   5   5        175.89        191.32         4.64 o                         
   2   5   5       2432.05       2515.04        21.10 o                         
   3   5   5       2024.27       2010.11        19.21 o                         
   4   5   5        597.31        594.28        11.95 o                         
   5   5   5        795.07        785.69        21.14 o                         
   6   5   5         35.69         27.67        14.93 o                         
  -6   6   5        176.25        158.10        14.43 o                         
  -5   6   5        304.86        296.29        12.72 o                         
  -4   6   5        327.48        310.27        10.08 o                         
  -3   6   5       1460.11       1498.48        15.25 o                         
  -2   6   5       2854.13       2879.68        23.54 o                         
  -1   6   5        840.04        848.42         8.25 o                         
   0   6   5      15666.62      16258.56       114.74 o                         
   1   6   5        924.95        920.08         9.98 o                         
   2   6   5       2879.35       2885.86        25.67 o                         
   3   6   5       1352.22       1383.64        15.58 o                         
   4   6   5        455.01        473.67        13.95 o                         
   5   6   5        310.79        316.95        14.86 o                         
   6   6   5        122.49         87.56        15.17 o                         
  -6   7   5        108.31        103.38        15.40 o                         
  -5   7   5        924.98        950.60        20.73 o                         
  -4   7   5        629.60        653.67        14.50 o                         
  -3   7   5        471.41        475.30        10.02 o                         
  -2   7   5       2726.31       2742.32        20.78 o                         
  -1   7   5       2465.60       2500.04        18.41 o                         
   0   7   5         34.63         42.59         3.98 o                         
   1   7   5       2312.19       2316.42        17.51 o                         
   2   7   5       2381.29       2336.93        22.42 o                         
   3   7   5        677.04        709.17        13.56 o                         
   4   7   5        558.83        577.51        17.05 o                         
   5   7   5        815.96        830.40        22.78 o                         
   6   7   5         89.11         58.40        17.65 o                         
  -6   8   5        259.30        257.25        16.22 o                         
  -5   8   5        443.29        417.41        15.94 o                         
  -4   8   5        656.03        656.62        16.69 o                         
  -3   8   5       1004.00       1025.75        13.81 o                         
  -2   8   5       3858.82       3864.39        29.20 o                         
  -1   8   5       1375.07       1323.15        13.30 o                         
   0   8   5        907.70        942.80         9.53 o                         
   1   8   5       1270.83       1229.52        12.07 o                         
   2   8   5       3738.15       3670.86        32.16 o                         
   3   8   5       1089.49       1144.01        18.05 o                         
   4   8   5        580.00        581.46        16.26 o                         
   5   8   5        498.23        459.25        30.52 o                         
   6   8   5        214.59        224.27        21.20 o                         
  -6   9   5        327.91        300.57        23.78 o                         
  -5   9   5         77.75         63.56        13.24 o                         
  -4   9   5        396.55        403.20        12.96 o                         
  -3   9   5        330.56        292.79         9.29 o                         
  -2   9   5       2134.77       2206.75        21.90 o                         
  -1   9   5        583.57        543.38         8.96 o                         
   0   9   5         72.64         69.19         4.63 o                         
   1   9   5        791.64        781.05        10.94 o                         
   2   9   5       2170.51       2216.63        24.15 o                         
   3   9   5        441.82        413.60        12.23 o                         
   4   9   5        344.25        364.81        21.62 o                         
   5   9   5        147.30        119.38        16.73 o                         
   6   9   5        295.63        253.09        22.19 o                         
  -5  10   5        238.23        244.75        14.75 o                         
  -4  10   5        181.71        185.88        12.95 o                         
  -3  10   5        526.54        545.58        16.15 o                         
  -2  10   5       1384.07       1365.65        15.97 o                         
  -1  10   5       2277.52       2230.01        22.05 o                         
   0  10   5        462.01        440.72         9.82 o                         
   1  10   5       2576.94       2526.54        22.46 o                         
   2  10   5       1534.11       1531.63        22.35 o                         
   3  10   5        478.64        508.62        17.80 o                         
   4  10   5         70.73         79.34        12.77 o                         
   5  10   5        210.99        194.97        17.99 o                         
  -5  11   5         48.93         41.57        13.87 o                         
  -4  11   5        453.38        446.72        15.70 o                         
  -3  11   5        433.31        450.13        13.91 o                         
  -2  11   5        437.92        386.11        10.71 o                         
  -1  11   5       1518.00       1498.52        19.72 o                         
   0  11   5        593.36        555.69        12.16 o                         
   1  11   5       1348.30       1376.91        25.99 o                         
   2  11   5        480.91        480.80        12.39 o                         
   3  11   5        583.52        600.56        18.71 o                         
   4  11   5        616.61        603.34        19.71 o                         
   5  11   5         78.09         83.21        16.98 o                         
  -5  12   5         29.18         19.71        13.16 o                         
  -4  12   5        450.56        456.12        16.33 o                         
  -3  12   5        725.92        751.82        22.78 o                         
  -2  12   5         94.05        101.22        11.76 o                         
  -1  12   5       3241.16       3262.23        36.86 o                         
   0  12   5          1.47          0.71         7.39 o                         
   1  12   5       3422.80       3459.11        35.08 o                         
   2  12   5         81.51         85.73         9.67 o                         
   3  12   5        661.62        666.64        19.83 o                         
   4  12   5        383.23        380.91        15.97 o                         
   5  12   5         27.95          4.26        16.44 o                         
  -5  13   5        273.20        280.92        46.84 o                         
  -4  13   5        216.10        201.48        18.48 o                         
  -3  13   5        306.36        331.11        15.99 o                         
  -2  13   5        180.77        183.10        11.69 o                         
  -1  13   5        909.31        904.41        19.41 o                         
   0  13   5        241.75        218.90         9.29 o                         
   1  13   5        944.46        938.20        17.73 o                         
   2  13   5        182.20        189.28        12.48 o                         
   3  13   5        207.29        189.01        14.81 o                         
   4  13   5        308.86        305.10        18.23 o                         
   5  13   5        385.05        343.64        32.14 o                         
  -4  14   5        249.36        262.48        20.50 o                         
  -3  14   5        371.55        353.10        19.08 o                         
  -2  14   5        278.52        267.93        16.12 o                         
  -1  14   5        733.83        714.74        23.16 o                         
   0  14   5       1464.89       1465.74        23.58 o                         
   1  14   5        562.08        565.18        18.77 o                         
   2  14   5        295.60        289.42        20.84 o                         
   3  14   5        414.34        379.77        30.53 o                         
   4  14   5        206.01        223.09        20.14 o                         
  -4  15   5        176.14        220.36        23.80 o                         
  -3  15   5        714.34        712.83        27.05 o                         
  -2  15   5         74.77         75.19        15.52 o                         
  -1  15   5        146.19        135.88        13.28 o                         
   0  15   5       1181.94       1163.02        36.62 o                         
   1  15   5        141.73        135.77        11.73 o                         
   2  15   5         54.30         20.31        13.76 o                         
   3  15   5        786.14        791.74        26.07 o                         
   4  15   5        221.28        257.47        20.71 o                         
  -4  16   5         70.32         69.45        22.29 o                         
  -3  16   5        341.61        326.64        20.28 o                         
  -2  16   5        377.98        388.20        19.68 o                         
  -1  16   5         19.07         25.15        12.76 o                         
   0  16   5        398.82        399.47        16.50 o                         
   1  16   5         46.80         21.79        19.33 o                         
   2  16   5        282.75        313.33        17.60 o                         
   3  16   5        308.88        348.86        19.77 o                         
   4  16   5        104.70        100.05        26.29 o                         
  -3  17   5        153.54        166.61        22.42 o                         
  -2  17   5        377.90        356.53        19.75 o                         
  -1  17   5         97.67         98.29        15.94 o                         
   0  17   5        187.19        211.01        14.99 o                         
   1  17   5        102.03        107.62        16.76 o                         
   2  17   5        351.78        347.36        18.67 o                         
   3  17   5        185.68        155.12        19.11 o                         
  -2  18   5        567.64        560.32        25.14 o                         
  -1  18   5        438.66        428.48        23.51 o                         
   0  18   5        370.83        364.84        23.81 o                         
   1  18   5        403.57        394.07        27.88 o                         
   2  18   5        626.46        601.24        28.91 o                         
  -1  19   5         30.82         44.90        18.86 o                         
   0  19   5         45.40         52.95        22.22 o                         
   1  19   5          4.43          0.00        19.16 o                         
   0   0   6      21083.42      20960.82       208.70 o                         
   1   0   6        337.94        324.77         5.87 o                         
   2   0   6      12414.41      12558.08        72.76 o                         
   3   0   6         78.86         69.77         5.01 o                         
   4   0   6        279.33        283.10         8.19 o                         
   5   0   6        407.61        413.39        11.84 o                         
   6   0   6        160.78        146.04        13.46 o                         
  -6   1   6         80.99         65.59        12.11 o                         
  -5   1   6       1964.59       1966.22        23.70 o                         
  -4   1   6        573.34        586.34        12.36 o                         
  -3   1   6       1183.59       1150.70        10.86 o                         
  -2   1   6        697.00        666.26         7.21 o                         
  -1   1   6       1269.00       1205.25        10.43 o                         
   0   1   6       1006.51        948.68         8.86 o                         
   1   1   6       1288.31       1202.26         9.90 o                         
   2   1   6        651.84        633.10         7.43 o                         
   3   1   6       1529.74       1505.08        12.78 o                         
   4   1   6        699.80        711.17        12.25 o                         
   5   1   6       1440.40       1393.28        20.03 o                         
   6   1   6         93.83         89.16        16.66 o                         
  -6   2   6        198.23        197.27        13.01 o                         
  -5   2   6        325.19        302.75        11.25 o                         
  -4   2   6       1748.05       1753.07        18.81 o                         
  -3   2   6       1033.49       1068.20        10.97 o                         
  -2   2   6       4015.15       4023.30        26.02 o                         
  -1   2   6       1789.75       1769.86        14.88 o                         
   0   2   6      12199.86      11999.97        84.36 o                         
   1   2   6       2043.24       2001.56        13.58 o                         
   2   2   6       2780.31       2763.09        18.84 o                         
   3   2   6        975.46       1009.92        10.36 o                         
   4   2   6       2250.98       2245.51        21.77 o                         
   5   2   6        287.98        259.60        10.90 o                         
   6   2   6        141.20        132.52        16.40 o                         
  -6   3   6        594.82        582.26        17.15 o                         
  -5   3   6        209.86        223.39        10.81 o                         
  -4   3   6       1122.05       1121.31        16.65 o                         
  -3   3   6       2373.09       2398.01        18.64 o                         
  -2   3   6       3635.92       3830.45        26.16 o                         
  -1   3   6         74.87         84.00         3.00 o                         
   0   3   6         20.83         30.50         3.68 o                         
   1   3   6        124.91        139.36         6.48 o                         
   2   3   6       3885.44       4088.41        29.33 o                         
   3   3   6       2213.54       2259.71        18.11 o                         
   4   3   6        995.78       1021.05        16.01 o                         
   5   3   6        217.36        211.42        13.80 o                         
   6   3   6        436.68        446.95        28.39 o                         
  -6   4   6        628.02        587.94        18.73 o                         
  -5   4   6        251.90        272.02        11.40 o                         
  -4   4   6        880.90        855.44        14.93 o                         
  -3   4   6        738.96        703.48        10.10 o                         
  -2   4   6       1107.73       1125.35        12.58 o                         
  -1   4   6       5407.08       5245.79        36.27 o                         
   0   4   6        801.10        732.57         7.47 o                         
   1   4   6       4286.92       4123.00        29.22 o                         
   2   4   6       1205.81       1209.37        12.59 o                         
   3   4   6        812.57        802.83        12.09 o                         
   4   4   6        722.55        697.38        13.13 o                         
   5   4   6        240.01        239.79        14.13 o                         
   6   4   6        608.29        568.39        19.18 o                         
  -6   5   6        485.63        494.55        16.35 o                         
  -5   5   6        599.16        559.28        15.11 o                         
  -4   5   6        981.39        984.73        16.36 o                         
  -3   5   6       1143.12       1146.73        14.64 o                         
  -2   5   6        413.52        400.18         9.41 o                         
  -1   5   6       1093.87       1224.66        12.10 o                         
   0   5   6        580.40        639.05         8.37 o                         
   1   5   6       1231.94       1374.28        11.54 o                         
   2   5   6        650.28        653.10        11.06 o                         
   3   5   6       1085.54       1106.86        14.08 o                         
   4   5   6        901.19        940.94        14.12 o                         
   5   5   6        645.91        646.17        18.92 o                         
   6   5   6        561.57        550.66        18.98 o                         
  -6   6   6         71.99         56.81        13.99 o                         
  -5   6   6        275.10        287.50        11.99 o                         
  -4   6   6         58.83         68.00         8.24 o                         
  -3   6   6       2548.26       2532.23        21.58 o                         
  -2   6   6         17.00          6.51         4.31 o                         
  -1   6   6       7064.54       7100.25        51.87 o                         
   0   6   6        145.47        206.66         7.87 o                         
   1   6   6       7642.11       7635.58        49.70 o                         
   2   6   6          5.85          0.00         5.71 o                         
   3   6   6       1964.59       1944.77        20.86 o                         
   4   6   6         80.88         86.87         8.76 o                         
   5   6   6        304.07        277.67        14.81 o                         
   6   6   6         86.82         78.77        15.18 o                         
  -6   7   6        444.58        444.69        18.02 o                         
  -5   7   6        359.96        378.81        13.86 o                         
  -4   7   6        490.91        457.79        13.08 o                         
  -3   7   6        425.41        418.29        10.18 o                         
  -2   7   6       1727.38       1722.19        14.47 o                         
  -1   7   6        191.62        205.60         6.64 o                         
   0   7   6       3037.04       3189.62        25.41 o                         
   1   7   6        207.19        208.52         6.00 o                         
   2   7   6       1427.50       1400.85        16.14 o                         
   3   7   6        264.74        251.05         9.00 o                         
   4   7   6        567.42        528.31        15.35 o                         
   5   7   6        448.69        436.04        15.99 o                         
   6   7   6        559.77        519.67        27.42 o                         
  -6   8   6        155.94        138.08        16.26 o                         
  -5   8   6         10.08          8.74        11.29 o                         
  -4   8   6        384.71        419.34        12.58 o                         
  -3   8   6        842.51        840.34        13.35 o                         
  -2   8   6        798.96        788.03        10.53 o                         
  -1   8   6       3775.67       3728.94        31.65 o                         
   0   8   6        133.11        103.27         5.01 o                         
   1   8   6       4029.75       3973.94        29.40 o                         
   2   8   6        866.70        873.62        13.60 o                         
   3   8   6        867.53        853.35        16.63 o                         
   4   8   6        282.07        301.82        19.21 o                         
   5   8   6         57.37         62.06        16.41 o                         
   6   8   6        162.33        153.88        18.37 o                         
  -6   9   6        127.25        131.56        17.02 o                         
  -5   9   6        559.05        558.40        18.83 o                         
  -4   9   6        416.50        426.54        12.74 o                         
  -3   9   6       1521.56       1523.60        20.85 o                         
  -2   9   6        573.20        572.07        11.64 o                         
  -1   9   6        395.69        372.79         9.77 o                         
   0   9   6        984.12        971.81        10.85 o                         
   1   9   6        410.29        395.52         8.76 o                         
   2   9   6        700.52        697.76        14.32 o                         
   3   9   6       1351.35       1283.66        19.26 o                         
   4   9   6        367.66        347.99        14.63 o                         
   5   9   6        738.75        738.74        29.43 o                         
   6   9   6         96.53         74.57        17.90 o                         
  -5  10   6        485.19        434.21        16.82 o                         
  -4  10   6        805.49        775.24        17.19 o                         
  -3  10   6        911.05        911.38        16.90 o                         
  -2  10   6       1741.35       1727.92        19.27 o                         
  -1  10   6       2007.60       2061.33        21.03 o                         
   0  10   6       4601.96       4721.26        34.72 o                         
   1  10   6       1639.27       1667.50        17.02 o                         
   2  10   6       1666.56       1623.81        19.27 o                         
   3  10   6       1031.31       1037.46        20.88 o                         
   4  10   6        992.13        969.48        25.22 o                         
   5  10   6        436.93        392.74        19.22 o                         
  -5  11   6       1014.13       1032.52        25.87 o                         
  -4  11   6          8.36          7.11        10.83 o                         
  -3  11   6        477.14        498.82        14.64 o                         
  -2  11   6         39.25         30.23         8.01 o                         
  -1  11   6        273.31        258.38        11.35 o                         
   0  11   6        415.14        397.33        10.40 o                         
   1  11   6        226.04        234.05        11.23 o                         
   2  11   6         51.51         32.06         7.86 o                         
   3  11   6        484.51        502.86        18.34 o                         
   4  11   6          8.99          0.00        13.35 o                         
   5  11   6        754.39        796.08        27.31 o                         
  -5  12   6         20.78         14.38        14.89 o                         
  -4  12   6        366.49        356.84        14.94 o                         
  -3  12   6         50.82         53.01        12.23 o                         
  -2  12   6       2088.68       2084.72        29.15 o                         
  -1  12   6        943.02        936.04        17.23 o                         
   0  12   6       2268.36       2299.63        23.94 o                         
   1  12   6        819.34        809.49        23.82 o                         
   2  12   6       1911.43       1904.95        24.66 o                         
   3  12   6         76.15         92.28        11.87 o                         
   4  12   6        518.76        542.39        19.57 o                         
   5  12   6         10.28         13.19        16.64 o                         
  -5  13   6        503.02        551.37        27.21 o                         
  -4  13   6        421.81        447.67        19.42 o                         
  -3  13   6        183.01        191.23        16.29 o                         
  -2  13   6        572.94        582.90        19.07 o                         
  -1  13   6        352.47        350.09        14.16 o                         
   0  13   6        370.08        371.17        10.59 o                         
   1  13   6        287.72        277.77        11.37 o                         
   2  13   6        676.57        661.11        17.38 o                         
   3  13   6        174.10        182.80        22.74 o                         
   4  13   6        324.31        336.27        21.22 o                         
   5  13   6        467.34        401.35        31.17 o                         
  -4  14   6        463.89        463.57        30.30 o                         
  -3  14   6        143.76        176.76        19.58 o                         
  -2  14   6        943.56        948.68        43.82 o                         
  -1  14   6        693.29        729.40        19.85 o                         
   0  14   6       1173.65       1182.55        21.66 o                         
   1  14   6        460.16        445.50        13.38 o                         
   2  14   6       1126.62       1115.84        27.57 o                         
   3  14   6        122.85        136.56        13.62 o                         
   4  14   6        389.13        350.66        23.08 o                         
  -4  15   6        535.05        549.21        38.95 o                         
  -3  15   6        224.20        208.23        18.02 o                         
  -2  15   6        601.33        609.04        23.37 o                         
  -1  15   6         95.08        114.71        12.49 o                         
   0  15   6        270.61        273.49        17.89 o                         
   1  15   6         65.69         63.53        10.63 o                         
   2  15   6        466.33        453.90        16.73 o                         
   3  15   6        209.71        171.32        14.72 o                         
   4  15   6        583.57        579.92        28.32 o                         
  -3  16   6        743.37        759.76        28.59 o                         
  -2  16   6        480.02        488.17        22.65 o                         
  -1  16   6       1201.25       1243.70        30.05 o                         
   0  16   6          4.17          0.00        12.89 o                         
   1  16   6       1441.53       1465.67        29.63 o                         
   2  16   6        521.51        481.76        19.51 o                         
   3  16   6        743.11        722.72        56.19 o                         
  -3  17   6         17.69         27.76        20.32 o                         
  -2  17   6        130.87        108.90        16.91 o                         
  -1  17   6         53.65         52.02        21.40 o                         
   0  17   6         86.98         88.48        15.32 o                         
   1  17   6         71.09         74.76        16.68 o                         
   2  17   6         80.94         72.94        15.56 o                         
   3  17   6          6.89         14.87        24.04 o                         
  -2  18   6         78.46         78.33        16.89 o                         
  -1  18   6        739.06        752.99        33.22 o                         
   0  18   6        130.67        124.65        19.14 o                         
   1  18   6        652.17        618.01        38.27 o                         
   2  18   6        126.45        116.37        36.33 o                         
  -1  19   6        173.99        164.26        20.31 o                         
   0  19   6        236.22        283.56        28.94 o                         
   1  19   6        198.26        188.41        29.25 o                         
   1   0   7      19906.12      20806.16       137.35 o                         
   2   0   7         54.55         66.69         3.18 o                         
   3   0   7        117.64        110.82         4.46 o                         
   4   0   7        340.59        319.70         8.67 o                         
   5   0   7        866.99        871.98        17.38 o                         
   6   0   7          2.35          0.00        11.35 o                         
  -6   1   7        399.90        355.38        16.11 o                         
  -5   1   7        507.22        511.55        13.66 o                         
  -4   1   7       2711.40       2725.60        23.62 o                         
  -3   1   7        954.04        965.46        10.35 o                         
  -2   1   7        228.65        216.40         5.31 o                         
  -1   1   7       1038.06        998.54         9.94 o                         
   0   1   7        404.46        374.58         5.85 o                         
   1   1   7        933.54        890.72         9.57 o                         
   2   1   7        371.74        372.07         8.30 o                         
   3   1   7       1045.24       1058.17        10.01 o                         
   4   1   7       2636.55       2714.28        25.48 o                         
   5   1   7        472.18        468.11        12.86 o                         
   6   1   7        583.02        553.80        20.44 o                         
  -6   2   7        368.95        352.85        14.72 o                         
  -5   2   7        146.68        137.53        10.33 o                         
  -4   2   7        609.88        611.59        12.33 o                         
  -3   2   7       4056.20       4116.49        30.74 o                         
  -2   2   7        990.11       1055.68        10.73 o                         
  -1   2   7       5515.45       5553.88        36.21 o                         
   0   2   7       4115.67       3941.54        30.95 o                         
   1   2   7       6066.55       6144.66        39.83 o                         
   2   2   7       1114.97       1179.89        10.70 o                         
   3   2   7       4377.35       4515.87        30.07 o                         
   4   2   7        635.37        639.97        12.75 o                         
   5   2   7        184.80        182.42        10.89 o                         
   6   2   7        338.46        324.01        18.52 o                         
  -6   3   7       1201.07       1243.11        23.78 o                         
  -5   3   7        458.96        484.91        13.77 o                         
  -4   3   7         54.12         56.15         8.18 o                         
  -3   3   7       3429.59       3320.59        25.91 o                         
  -2   3   7       4516.69       4696.44        31.88 o                         
  -1   3   7       1784.96       1893.61        15.68 o                         
   0   3   7        938.55        967.50         8.50 o                         
   1   3   7       1403.43       1498.45        12.10 o                         
   2   3   7       4028.01       4164.64        30.01 o                         
   3   3   7       3509.50       3476.29        27.10 o                         
   4   3   7         27.63         31.94         8.26 o                         
   5   3   7        689.91        714.88        17.23 o                         
   6   3   7       1086.29       1098.63        29.34 o                         
  -6   4   7        151.24        152.42        12.37 o                         
  -5   4   7         89.26         88.38        10.51 o                         
  -4   4   7        983.46        977.17        15.09 o                         
  -3   4   7       1922.78       1884.06        17.06 o                         
  -2   4   7       5748.15       5902.57        41.62 o                         
  -1   4   7        398.55        381.33         6.74 o                         
   0   4   7       4506.91       4526.18        31.89 o                         
   1   4   7        225.24        209.75         5.68 o                         
   2   4   7       5496.63       5578.80        60.88 o                         
   3   4   7       1923.24       1937.66        19.02 o                         
   4   4   7       1025.33       1041.30        16.88 o                         
   5   4   7         42.08         36.49        10.27 o                         
   6   4   7        175.78        148.08        15.75 o                         
  -6   5   7          3.66         16.29        12.14 o                         
  -5   5   7       1400.08       1424.86        21.22 o                         
  -4   5   7        206.81        188.04         8.82 o                         
  -3   5   7       1343.28       1347.54        17.60 o                         
  -2   5   7        681.42        660.35        13.37 o                         
  -1   5   7       3464.41       3499.89        29.08 o                         
   0   5   7        174.60        135.26         7.55 o                         
   1   5   7       3557.47       3598.30        24.99 o                         
   2   5   7        701.38        699.47        10.59 o                         
   3   5   7       1000.79        985.56        14.78 o                         
   4   5   7        136.99        130.64         9.14 o                         
   5   5   7       1325.98       1365.19        25.56 o                         
   6   5   7         11.57         31.01        14.52 o                         
  -6   6   7          6.96          5.45        13.55 o                         
  -5   6   7        682.70        660.72        17.19 o                         
  -4   6   7        218.79        218.97         9.24 o                         
  -3   6   7        644.00        630.94        11.80 o                         
  -2   6   7       9335.52       9403.47        61.20 o                         
  -1   6   7        272.75        242.01         8.06 o                         
   0   6   7       2563.98       2409.79        20.11 o                         
   1   6   7        341.56        311.87         5.86 o                         
   2   6   7       8915.78       9048.20        71.07 o                         
   3   6   7        522.08        527.23        12.94 o                         
   4   6   7        376.96        390.23        11.41 o                         
   5   6   7        803.32        791.56        21.80 o                         
   6   6   7          1.58          6.98        14.80 o                         
  -6   7   7        549.03        581.34        21.31 o                         
  -5   7   7        785.31        792.77        20.26 o                         
  -4   7   7        213.30        208.29         9.35 o                         
  -3   7   7        325.35        350.09         9.47 o                         
  -2   7   7       1435.30       1411.23        12.87 o                         
  -1   7   7         81.82         75.15         4.51 o                         
   0   7   7         66.80         55.66         4.48 o                         
   1   7   7        136.16        128.69         4.98 o                         
   2   7   7       1766.96       1781.17        19.05 o                         
   3   7   7        201.66        221.40         9.06 o                         
   4   7   7        175.20        161.38        12.13 o                         
   5   7   7        694.07        698.67        24.46 o                         
   6   7   7        572.50        520.08        22.99 o                         
  -6   8   7        122.64         89.56        16.79 o                         
  -5   8   7         97.67         95.62        11.97 o                         
  -4   8   7       1592.37       1592.66        24.93 o                         
  -3   8   7       1551.38       1566.10        17.82 o                         
  -2   8   7        265.38        273.96        13.05 o                         
  -1   8   7       2331.42       2309.43        20.10 o                         
   0   8   7      11764.62      11758.09        84.61 o                         
   1   8   7       1996.34       1943.71        17.91 o                         
   2   8   7         60.31         52.90         7.32 o                         
   3   8   7       1494.14       1496.05        20.95 o                         
   4   8   7       1778.29       1726.20        39.99 o                         
   5   8   7         70.72         78.72        17.47 o                         
   6   8   7        165.46        117.77        18.22 o                         
  -6   9   7         43.24         21.45        16.10 o                         
  -5   9   7        121.18        118.91        19.93 o                         
  -4   9   7       2517.12       2590.98        28.58 o                         
  -3   9   7        703.16        725.00        18.11 o                         
  -2   9   7        129.13        128.77        10.45 o                         
  -1   9   7        591.98        577.37        12.55 o                         
   0   9   7        163.42        171.39         5.40 o                         
   1   9   7        796.63        781.48        11.41 o                         
   2   9   7         40.55         39.08         7.49 o                         
   3   9   7        551.81        551.50        15.35 o                         
   4   9   7       2368.61       2481.05        37.92 o                         
   5   9   7        102.90        115.72        17.51 o                         
   6   9   7         42.09         60.84        29.44 o                         
  -5  10   7        701.03        681.58        20.99 o                         
  -4  10   7         83.87         65.62        10.24 o                         
  -3  10   7        761.46        761.23        16.45 o                         
  -2  10   7         54.70         58.89         9.33 o                         
  -1  10   7       2947.64       2825.14        26.63 o                         
   0  10   7         40.64         28.88         4.88 o                         
   1  10   7       2825.27       2674.81        23.60 o                         
   2  10   7        120.83        120.45         8.23 o                         
   3  10   7        571.67        541.75        15.17 o                         
   4  10   7         60.83         38.35        18.67 o                         
   5  10   7        674.90        648.53        22.92 o                         
  -5  11   7        180.57        171.38        14.87 o                         
  -4  11   7       1509.66       1510.57        24.21 o                         
  -3  11   7        383.13        364.19        12.85 o                         
  -2  11   7        343.90        333.65        13.70 o                         
  -1  11   7       2530.32       2536.52        27.67 o                         
   0  11   7         28.91         17.64         6.83 o                         
   1  11   7       2095.76       2005.28        35.91 o                         
   2  11   7        240.26        231.50        10.76 o                         
   3  11   7        472.46        494.28        15.30 o                         
   4  11   7       1701.32       1698.96        31.94 o                         
   5  11   7        172.03        175.85        21.72 o                         
  -5  12   7          2.58          0.00        14.57 o                         
  -4  12   7        137.61        137.29        19.85 o                         
  -3  12   7       1567.04       1543.42        25.55 o                         
  -2  12   7        183.30        165.10        18.44 o                         
  -1  12   7       1748.58       1805.94        23.01 o                         
   0  12   7       1634.87       1591.73        19.33 o                         
   1  12   7       1752.31       1787.62        26.25 o                         
   2  12   7        267.07        249.78        14.25 o                         
   3  12   7       1583.73       1591.63        35.34 o                         
   4  12   7        104.23        107.78        15.69 o                         
   5  12   7         24.94         21.35        17.01 o                         
  -5  13   7        587.64        595.16        28.21 o                         
  -4  13   7         21.12          0.00        12.62 o                         
  -3  13   7        337.00        339.09        17.27 o                         
  -2  13   7        439.17        434.25        16.52 o                         
  -1  13   7        347.03        354.30        12.34 o                         
   0  13   7         52.19         47.93         8.14 o                         
   1  13   7        461.76        463.03        13.54 o                         
   2  13   7        437.61        441.57        13.34 o                         
   3  13   7        310.13        322.67        15.58 o                         
   4  13   7         14.18         23.65        18.56 o                         
   5  13   7        698.32        727.18        93.59 o                         
  -4  14   7        350.64        355.69        18.67 o                         
  -3  14   7        545.15        545.00        34.89 o                         
  -2  14   7       2196.57       2272.91        39.90 o                         
  -1  14   7        766.39        804.37        20.89 o                         
   0  14   7         16.77         14.26         9.53 o                         
   1  14   7        679.29        692.94        25.56 o                         
   2  14   7       2287.62       2374.25        38.03 o                         
   3  14   7        614.37        620.33        22.39 o                         
   4  14   7        322.15        336.44        19.20 o                         
  -4  15   7         29.36         25.66        24.94 o                         
  -3  15   7        172.35        166.86        17.12 o                         
  -2  15   7        132.58        123.29        15.63 o                         
  -1  15   7        989.89       1031.65        27.00 o                         
   0  15   7        273.36        273.89        19.45 o                         
   1  15   7       1020.44       1031.55        19.96 o                         
   2  15   7        114.34        130.44        13.41 o                         
   3  15   7        144.24        144.19        16.38 o                         
   4  15   7         12.83         26.80        19.38 o                         
  -3  16   7        354.09        354.67        19.75 o                         
  -2  16   7        653.55        693.41        25.54 o                         
  -1  16   7        106.51        128.78        15.13 o                         
   0  16   7       1415.92       1454.55        35.95 o                         
   1  16   7        106.96         91.14        13.09 o                         
   2  16   7        579.71        559.69        42.40 o                         
   3  16   7        270.27        282.36        30.07 o                         
  -3  17   7        401.14        406.46        37.41 o                         
  -2  17   7        177.72        172.07        17.28 o                         
  -1  17   7        183.41        168.05        33.55 o                         
   0  17   7        209.72        211.96        16.99 o                         
   1  17   7        138.49        152.78        30.78 o                         
   2  17   7        175.79        140.76        18.73 o                         
   3  17   7        427.22        453.54        30.39 o                         
  -2  18   7        196.68        164.41        20.61 o                         
  -1  18   7        185.86        184.21        19.53 o                         
   0  18   7       1377.67       1480.12        34.83 o                         
   1  18   7        184.59        167.03        33.86 o                         
   2  18   7        272.58        293.31        26.03 o                         
  -1  19   7          0.54          4.31        21.25 o                         
   0  19   7        264.54        236.76        27.71 o                         
   1  19   7          1.76         19.40        25.25 o                         
   0   0   8        157.59        115.48         5.41 o                         
   1   0   8        312.44        279.71         5.51 o                         
   2   0   8       5122.98       5121.89        34.43 o                         
   3   0   8       3125.20       3143.85        23.41 o                         
   4   0   8        262.16        267.02         9.99 o                         
   5   0   8       2042.52       2005.03        24.58 o                         
   6   0   8          1.73          0.00        11.79 o                         
  -6   1   8        378.66        396.08        15.58 o                         
  -5   1   8        343.30        345.34        12.31 o                         
  -4   1   8       1585.10       1567.19        17.21 o                         
  -3   1   8        458.95        475.19         9.25 o                         
  -2   1   8       2531.96       2598.46        21.43 o                         
  -1   1   8        505.85        460.93         6.60 o                         
   0   1   8       2985.28       2868.55        21.86 o                         
   1   1   8        599.63        563.97         7.45 o                         
   2   1   8       2701.53       2751.91        20.08 o                         
   3   1   8        293.65        292.66         6.82 o                         
   4   1   8       1322.88       1297.56        16.42 o                         
   5   1   8        315.45        312.92        11.57 o                         
   6   1   8        426.09        418.41        23.45 o                         
  -6   2   8        104.73         87.94        12.62 o                         
  -5   2   8        372.52        384.01        12.30 o                         
  -4   2   8       1757.11       1755.19        18.26 o                         
  -3   2   8       1232.22       1173.04        12.33 o                         
  -2   2   8       1069.58       1065.68        12.08 o                         
  -1   2   8        797.43        823.56         9.64 o                         
   0   2   8       2236.19       2137.96        18.14 o                         
   1   2   8        637.45        647.85         7.06 o                         
   2   2   8       1244.83       1267.13        12.27 o                         
   3   2   8       1041.32        964.15        10.65 o                         
   4   2   8       1504.15       1517.54        17.95 o                         
   5   2   8        451.75        436.22        13.17 o                         
   6   2   8         78.60         84.35        17.34 o                         
  -6   3   8        127.39        122.71        12.92 o                         
  -5   3   8        589.81        576.49        15.24 o                         
  -4   3   8       1216.68       1219.15        16.44 o                         
  -3   3   8       2802.28       2821.15        23.05 o                         
  -2   3   8       4841.89       5130.19        42.38 o                         
  -1   3   8       4789.85       4930.89        39.13 o                         
   0   3   8       1853.24       1800.26        14.11 o                         
   1   3   8       5260.51       5449.94        34.26 o                         
   2   3   8       5006.50       5321.70        45.01 o                         
   3   3   8       2864.30       2934.18        27.85 o                         
   4   3   8       1167.39       1163.61        17.58 o                         
   5   3   8        588.00        598.28        15.97 o                         
   6   3   8        165.99        155.72        16.79 o                         
  -6   4   8        652.77        660.76        23.59 o                         
  -5   4   8        396.62        373.68        13.76 o                         
  -4   4   8        747.37        709.15        13.49 o                         
  -3   4   8        512.30        499.52         9.76 o                         
  -2   4   8        111.10         95.59         5.28 o                         
  -1   4   8       3703.64       3768.88        28.96 o                         
   0   4   8        424.71        356.49         6.40 o                         
   1   4   8       3605.07       3654.79        25.28 o                         
   2   4   8         26.26         14.49         4.54 o                         
   3   4   8        300.95        296.01         9.06 o                         
   4   4   8        974.90       1015.68        16.70 o                         
   5   4   8        319.93        308.71        12.19 o                         
   6   4   8        650.74        684.99        25.47 o                         
  -6   5   8        110.24         78.42        11.81 o                         
  -5   5   8         48.51         48.55        11.95 o                         
  -4   5   8       1543.28       1555.69        18.77 o                         
  -3   5   8       3823.70       3919.30        32.27 o                         
  -2   5   8        189.62        179.40         9.53 o                         
  -1   5   8       2539.22       2495.08        20.58 o                         
   0   5   8         95.13         85.91         6.08 o                         
   1   5   8       2515.59       2500.55        18.54 o                         
   2   5   8        159.75        156.68         9.96 o                         
   3   5   8       4028.32       4132.99        36.58 o                         
   4   5   8       1845.78       1863.85        24.62 o                         
   5   5   8         48.67         37.41        13.26 o                         
   6   5   8        124.26         82.59        15.68 o                         
  -6   6   8        493.80        490.00        22.40 o                         
  -5   6   8         85.90         68.28        10.40 o                         
  -4   6   8        883.82        906.38        15.10 o                         
  -3   6   8        839.58        834.95        13.20 o                         
  -2   6   8        896.59        918.72        13.31 o                         
  -1   6   8       3369.30       3407.77        28.89 o                         
   0   6   8       2113.41       2133.83        18.51 o                         
   1   6   8       3263.67       3229.40        23.12 o                         
   2   6   8        971.62        982.22        13.85 o                         
   3   6   8       1032.03       1058.23        15.92 o                         
   4   6   8        928.33        938.97        18.70 o                         
   5   6   8         85.85         71.83        18.24 o                         
   6   6   8        407.60        418.91        21.94 o                         
  -6   7   8        588.70        607.26        23.07 o                         
  -5   7   8        762.50        772.55        19.24 o                         
  -4   7   8        429.16        433.26        11.43 o                         
  -3   7   8       1963.78       2026.25        20.57 o                         
  -2   7   8       1411.34       1398.23        16.20 o                         
  -1   7   8       2882.79       2837.18        23.45 o                         
   0   7   8         74.00         81.49         4.68 o                         
   1   7   8       2716.34       2627.37        24.18 o                         
   2   7   8       1626.23       1583.60        18.21 o                         
   3   7   8       2210.30       2265.76        24.18 o                         
   4   7   8        419.74        410.34        14.53 o                         
   5   7   8        629.14        641.17        22.66 o                         
   6   7   8        550.26        544.80        33.73 o                         
  -6   8   8        125.74         92.76        34.49 o                         
  -5   8   8        547.54        511.62        16.34 o                         
  -4   8   8       1168.83       1134.13        19.29 o                         
  -3   8   8       1554.75       1603.96        18.42 o                         
  -2   8   8        925.53        884.60        14.05 o                         
  -1   8   8        587.63        569.07        15.09 o                         
   0   8   8       1043.96       1035.01        12.11 o                         
   1   8   8        662.81        632.47         9.99 o                         
   2   8   8        989.60        939.06        13.49 o                         
   3   8   8       1779.64       1826.47        23.56 o                         
   4   8   8       1225.68       1196.63        29.21 o                         
   5   8   8        444.07        406.39        19.55 o                         
   6   8   8        119.67         88.74        20.54 o                         
  -5   9   8        395.01        376.97        14.42 o                         
  -4   9   8        487.96        506.29        13.66 o                         
  -3   9   8        175.45        178.85         9.29 o                         
  -2   9   8       1164.65       1130.46        20.13 o                         
  -1   9   8       2624.34       2565.33        22.33 o                         
   0   9   8       3880.12       3694.49        29.93 o                         
   1   9   8       2880.66       2852.66        30.33 o                         
   2   9   8       1135.08       1096.85        15.78 o                         
   3   9   8        288.45        264.48        12.42 o                         
   4   9   8        509.37        479.16        32.26 o                         
   5   9   8        436.42        432.02        19.72 o                         
  -5  10   8        445.62        448.86        17.63 o                         
  -4  10   8        190.35        185.72        11.19 o                         
  -3  10   8       1672.23       1648.77        20.81 o                         
  -2  10   8       1485.10       1546.99        24.91 o                         
  -1  10   8         24.80         21.85         6.36 o                         
   0  10   8       1032.13       1042.44        12.11 o                         
   1  10   8         60.77         65.81         7.03 o                         
   2  10   8       1461.90       1526.69        19.19 o                         
   3  10   8       1696.07       1719.80        25.88 o                         
   4  10   8        129.71        140.86        15.26 o                         
   5  10   8        520.05        513.53        29.11 o                         
  -5  11   8        269.18        272.67        16.06 o                         
  -4  11   8        262.05        256.17        11.83 o                         
  -3  11   8        233.03        237.09        12.19 o                         
  -2  11   8       1129.96       1184.54        22.12 o                         
  -1  11   8        192.08        197.03         9.22 o                         
   0  11   8       2316.19       2267.71        23.23 o                         
   1  11   8        162.95        156.57         9.12 o                         
   2  11   8       1210.90       1261.67        18.37 o                         
   3  11   8        148.01        135.67        14.27 o                         
   4  11   8        155.69        130.03        16.04 o                         
   5  11   8        350.10        372.80        27.53 o                         
  -5  12   8        165.55        171.85        18.03 o                         
  -4  12   8        655.47        675.47        20.88 o                         
  -3  12   8        526.94        557.46        18.71 o                         
  -2  12   8        223.98        233.14        17.11 o                         
  -1  12   8        338.39        332.62        12.93 o                         
   0  12   8       1940.77       1944.93        21.91 o                         
   1  12   8        442.92        421.15        15.83 o                         
   2  12   8        198.28        190.40        10.87 o                         
   3  12   8        415.26        429.76        15.59 o                         
   4  12   8        577.53        577.79        21.43 o                         
   5  12   8        206.45        211.06        20.47 o                         
  -4  13   8        404.30        422.66        16.93 o                         
  -3  13   8        385.55        371.32        19.38 o                         
  -2  13   8       1420.48       1354.39        25.19 o                         
  -1  13   8        575.73        555.96        17.62 o                         
   0  13   8        595.68        551.32        13.80 o                         
   1  13   8        614.16        597.63        16.08 o                         
   2  13   8       1283.30       1307.77        21.50 o                         
   3  13   8        375.51        385.45        19.60 o                         
   4  13   8        358.32        374.65        24.81 o                         
  -4  14   8          4.65          3.44        17.84 o                         
  -3  14   8         30.81         21.29        14.36 o                         
  -2  14   8        170.75        153.75        14.09 o                         
  -1  14   8        493.72        478.48        16.99 o                         
   0  14   8        538.76        513.99        16.98 o                         
   1  14   8        587.88        602.26        16.78 o                         
   2  14   8        169.91        212.11        19.38 o                         
   3  14   8         60.89         39.00        15.32 o                         
   4  14   8         37.59         30.97        16.48 o                         
  -4  15   8        469.32        468.27        29.59 o                         
  -3  15   8        463.22        465.04        22.93 o                         
  -2  15   8          2.87          0.00        13.40 o                         
  -1  15   8        658.73        650.49        23.22 o                         
   0  15   8        259.96        271.67        14.42 o                         
   1  15   8        646.71        644.23        19.17 o                         
   2  15   8         46.12         19.72        18.11 o                         
   3  15   8        480.98        484.21        21.26 o                         
   4  15   8        574.35        590.82        26.84 o                         
  -3  16   8        102.06        104.56        18.46 o                         
  -2  16   8        206.07        188.66        16.07 o                         
  -1  16   8        347.86        326.69        16.87 o                         
   0  16   8         64.68         64.14        14.34 o                         
   1  16   8        321.41        337.34        16.26 o                         
   2  16   8        216.97        198.67        16.56 o                         
   3  16   8        110.53        107.50        22.59 o                         
  -3  17   8         24.23         25.14        18.06 o                         
  -2  17   8        209.18        209.65        17.20 o                         
  -1  17   8        543.53        499.87        25.90 o                         
   0  17   8         86.93         70.50        15.12 o                         
   1  17   8        422.50        432.58        28.77 o                         
   2  17   8        240.19        274.02        20.58 o                         
   3  17   8         46.26          5.60        32.64 o                         
  -2  18   8         91.91         72.88        18.42 o                         
  -1  18   8        199.62        192.04        30.31 o                         
   0  18   8        117.31        106.06        16.80 o                         
   1  18   8        177.50        174.25        26.48 o                         
   2  18   8         93.31         76.28        22.73 o                         
   0  19   8        382.31        355.00        29.56 o                         
   1  19   8        264.52        218.59        36.33 o                         
   1   0   9       1250.31       1288.40        12.07 o                         
   2   0   9       1654.69       1566.24        14.56 o                         
   3   0   9        146.42        162.34         6.11 o                         
   4   0   9        221.41        210.70         8.84 o                         
   5   0   9         42.95         34.96        11.48 o                         
   6   0   9       1422.63       1460.10        25.90 o                         
  -6   1   9         72.65         62.73        12.73 o                         
  -5   1   9        147.21        139.54        10.91 o                         
  -4   1   9        776.31        771.61        14.14 o                         
  -3   1   9       3952.76       3971.34        28.64 o                         
  -2   1   9       1301.01       1306.81        12.76 o                         
  -1   1   9       3231.19       3044.14        22.46 o                         
   0   1   9        642.22        689.58         8.08 o                         
   1   1   9       3589.05       3404.42        28.22 o                         
   2   1   9       1266.40       1263.64        11.76 o                         
   3   1   9       4253.89       4294.22        34.18 o                         
   4   1   9        806.66        786.51        14.49 o                         
   5   1   9        180.69        169.97        11.38 o                         
   6   1   9         63.88         63.13        12.79 o                         
  -6   2   9        114.23         96.03        13.24 o                         
  -5   2   9        287.33        261.02        11.68 o                         
  -4   2   9       1526.73       1558.96        17.17 o                         
  -3   2   9        166.37        160.59         8.00 o                         
  -2   2   9        590.20        574.34         8.77 o                         
  -1   2   9        271.07        237.24         4.68 o                         
   0   2   9        204.40        218.49         5.08 o                         
   1   2   9        213.57        176.88         5.01 o                         
   2   2   9        716.81        694.32         9.16 o                         
   3   2   9        287.30        291.07        11.43 o                         
   4   2   9       1631.31       1680.95        19.31 o                         
   5   2   9        297.06        279.52        11.78 o                         
   6   2   9        100.71        116.75        17.68 o                         
  -6   3   9         65.04         50.93        12.43 o                         
  -5   3   9        480.58        487.19        13.34 o                         
  -4   3   9        178.17        176.24         8.15 o                         
  -3   3   9          3.05          3.12         5.46 o                         
  -2   3   9       2480.07       2389.19        20.67 o                         
  -1   3   9       5242.99       5288.97        34.81 o                         
   0   3   9       2698.72       2592.43        19.29 o                         
   1   3   9       4988.22       4982.70        31.71 o                         
   2   3   9       2506.33       2418.92        20.85 o                         
   3   3   9         66.81         71.56         8.51 o                         
   4   3   9        327.31        314.86        11.94 o                         
   5   3   9        394.67        383.15        15.28 o                         
   6   3   9         39.61         14.33        16.16 o                         
  -6   4   9         18.00         20.04        11.74 o                         
  -5   4   9       1466.94       1474.20        21.92 o                         
  -4   4   9        203.36        207.94         8.99 o                         
  -3   4   9       1216.67       1241.07        14.23 o                         
  -2   4   9         14.96         12.95         5.27 o                         
  -1   4   9        301.08        323.41         6.11 o                         
   0   4   9         88.32         76.94         4.18 o                         
   1   4   9        359.00        387.41         7.63 o                         
   2   4   9         48.97         39.29         7.13 o                         
   3   4   9       1499.02       1509.81        19.88 o                         
   4   4   9        255.61        264.13        11.69 o                         
   5   4   9       1351.31       1364.00        21.49 o                         
   6   4   9         24.57         25.44        14.23 o                         
  -6   5   9        201.87        174.60        13.54 o                         
  -5   5   9         11.82         27.99        11.23 o                         
  -4   5   9       1846.97       1842.26        20.78 o                         
  -3   5   9         91.74         84.13         6.31 o                         
  -2   5   9       1160.29       1214.47        14.29 o                         
  -1   5   9       1256.84       1310.73        13.01 o                         
   0   5   9      10784.09      10775.05        72.88 o                         
   1   5   9       1258.26       1297.74        11.77 o                         
   2   5   9       1206.80       1247.89        15.47 o                         
   3   5   9         45.95         42.88         8.44 o                         
   4   5   9       1613.10       1581.29        22.80 o                         
   5   5   9          1.32          0.00        12.45 o                         
   6   5   9        173.67        146.08        18.04 o                         
  -6   6   9         41.15         57.83        18.22 o                         
  -5   6   9        470.70        468.35        14.32 o                         
  -4   6   9        879.86        876.10        15.02 o                         
  -3   6   9       3178.59       3219.85        27.94 o                         
  -2   6   9        340.85        346.61         8.55 o                         
  -1   6   9         18.65         19.94         5.64 o                         
   0   6   9         42.54         52.63         3.82 o                         
   1   6   9         23.21         22.48         3.97 o                         
   2   6   9        438.46        461.53        10.99 o                         
   3   6   9       3218.19       3298.38        33.66 o                         
   4   6   9        823.32        844.87        19.15 o                         
   5   6   9        552.79        497.64        19.49 o                         
   6   6   9         32.90         51.69        17.87 o                         
  -6   7   9         60.69         31.61        15.84 o                         
  -5   7   9         89.88        105.12        11.91 o                         
  -4   7   9        678.97        678.28        15.09 o                         
  -3   7   9        153.53        140.96        10.06 o                         
  -2   7   9       3101.01       3196.76        28.88 o                         
  -1   7   9        975.19        979.48        11.48 o                         
   0   7   9       1581.79       1553.10        15.20 o                         
   1   7   9        933.42        920.81        10.43 o                         
   2   7   9       3142.12       3235.74        27.97 o                         
   3   7   9        131.82        106.54         9.58 o                         
   4   7   9        431.41        436.18        21.90 o                         
   5   7   9        112.91        110.88        20.76 o                         
   6   7   9         78.42         45.17        19.56 o                         
  -6   8   9        315.49        273.13        20.82 o                         
  -5   8   9        269.01        268.76        13.62 o                         
  -4   8   9        475.64        489.44        16.09 o                         
  -3   8   9        198.54        180.89         8.78 o                         
  -2   8   9        355.35        355.14        10.03 o                         
  -1   8   9       1511.38       1501.39        14.19 o                         
   0   8   9         93.53         77.39         5.03 o                         
   1   8   9       1701.83       1640.24        16.40 o                         
   2   8   9        209.83        206.59         8.54 o                         
   3   8   9        339.92        300.88        11.15 o                         
   4   8   9        455.89        450.38        15.29 o                         
   5   8   9        293.59        314.50        22.66 o                         
   6   8   9        330.12        317.01        32.33 o                         
  -5   9   9         91.71        113.84        12.86 o                         
  -4   9   9         91.80         80.76        12.45 o                         
  -3   9   9       1173.40       1230.52        22.35 o                         
  -2   9   9       2880.33       2850.37        35.88 o                         
  -1   9   9       1951.76       1939.10        18.55 o                         
   0   9   9        809.82        756.80        11.09 o                         
   1   9   9       2298.78       2364.35        25.03 o                         
   2   9   9       2829.96       2760.35        25.74 o                         
   3   9   9       1088.54       1147.91        21.65 o                         
   4   9   9        148.03        127.73        15.12 o                         
   5   9   9         67.33         51.73        17.23 o                         
  -5  10   9         23.94         15.96        13.20 o                         
  -4  10   9        100.53         87.57        10.65 o                         
  -3  10   9         76.60         66.74         9.81 o                         
  -2  10   9        844.56        853.01        20.58 o                         
  -1  10   9        256.28        264.59        12.94 o                         
   0  10   9          1.98          0.00         5.55 o                         
   1  10   9        183.29        186.62         7.96 o                         
   2  10   9        952.43        927.27        15.81 o                         
   3  10   9        118.79        102.70        11.54 o                         
   4  10   9        101.38         80.58        16.53 o                         
   5  10   9          9.79          7.39        17.05 o                         
  -5  11   9        226.38        215.60        16.67 o                         
  -4  11   9        116.68        108.40        11.88 o                         
  -3  11   9       1748.82       1784.89        27.22 o                         
  -2  11   9        347.45        342.12        14.07 o                         
  -1  11   9       2415.14       2403.04        28.97 o                         
   0  11   9       1425.00       1387.35        18.02 o                         
   1  11   9       2293.57       2231.73        26.02 o                         
   2  11   9        402.00        444.28        12.78 o                         
   3  11   9       1962.60       2002.32        26.38 o                         
   4  11   9        113.46         91.57        15.07 o                         
   5  11   9        234.51        263.83        19.55 o                         
  -5  12   9         78.20         49.40        17.77 o                         
  -4  12   9        826.72        860.77        22.68 o                         
  -3  12   9         35.68         22.36        10.65 o                         
  -2  12   9        283.00        277.73        12.87 o                         
  -1  12   9        195.88        179.55        13.86 o                         
   0  12   9       1076.67       1016.93        16.95 o                         
   1  12   9        191.05        187.45        14.71 o                         
   2  12   9        363.29        327.76        15.72 o                         
   3  12   9         68.63         76.45        12.32 o                         
   4  12   9        897.15        951.92        36.62 o                         
   5  12   9         43.65         44.82        19.84 o                         
  -4  13   9         21.01         30.66        15.24 o                         
  -3  13   9         59.63         48.41        12.07 o                         
  -2  13   9        164.31        167.57        11.86 o                         
  -1  13   9       1209.50       1191.03        20.94 o                         
   0  13   9        546.84        581.01        15.49 o                         
   1  13   9       1388.50       1379.39        26.75 o                         
   2  13   9        199.37        196.29        12.49 o                         
   3  13   9         91.97         81.10        15.08 o                         
   4  13   9         42.48         39.51        16.45 o                         
  -4  14   9        546.08        535.13        68.65 o                         
  -3  14   9        752.70        791.77        33.18 o                         
  -2  14   9        209.90        213.14        16.84 o                         
  -1  14   9        111.10         93.43        11.10 o                         
   0  14   9          1.59          0.00        10.47 o                         
   1  14   9        116.52         92.02        11.37 o                         
   2  14   9        168.32        185.82        25.37 o                         
   3  14   9        808.96        886.20        26.93 o                         
   4  14   9        587.84        604.71        27.98 o                         
  -4  15   9        112.84        116.19        23.18 o                         
  -3  15   9        706.85        677.51        30.02 o                         
  -2  15   9        370.33        362.53        19.79 o                         
  -1  15   9        321.55        291.97        13.81 o                         
   0  15   9       1683.10       1717.94        38.01 o                         
   1  15   9        397.07        367.23        14.26 o                         
   2  15   9        308.22        304.19        21.18 o                         
   3  15   9        629.64        642.48        31.47 o                         
   4  15   9         44.60         46.94        20.62 o                         
  -3  16   9        144.81        133.63        18.22 o                         
  -2  16   9         44.87         36.09        13.46 o                         
  -1  16   9         34.52         50.80        13.20 o                         
   0  16   9        159.57        113.90        21.62 o                         
   1  16   9         59.47         45.47        12.42 o                         
   2  16   9         31.58         34.62        14.45 o                         
   3  16   9        170.29        207.76        33.56 o                         
  -2  17   9        829.24        850.67        28.96 o                         
  -1  17   9         35.65         34.30        14.98 o                         
   0  17   9        460.12        458.86        21.34 o                         
   1  17   9         44.75         59.46        18.83 o                         
   2  17   9        892.01        945.44        71.59 o                         
  -2  18   9        163.61        156.35        45.71 o                         
  -1  18   9        128.31        145.48        35.40 o                         
   0  18   9         57.30         56.14        17.37 o                         
   1  18   9        174.63        182.56        25.87 o                         
   2  18   9        158.42        119.61        24.70 o                         
   0   0  10       3713.42       4036.55        42.79 o                         
   1   0  10        403.71        517.81         6.89 o                         
   2   0  10       1314.72       1332.29        13.49 o                         
   3   0  10       3432.95       3381.53        28.45 o                         
   4   0  10         50.41         39.49         8.06 o                         
   5   0  10        690.12        723.99        18.10 o                         
   6   0  10        146.04        140.76        13.48 o                         
  -6   1  10        158.80        149.43        14.52 o                         
  -5   1  10         79.33         65.25        10.39 o                         
  -4   1  10        900.87        916.62        15.22 o                         
  -3   1  10        619.14        610.32        10.55 o                         
  -2   1  10       2877.82       3008.25        23.46 o                         
  -1   1  10       1414.42       1380.61        12.33 o                         
   0   1  10      11193.25      11090.97        78.69 o                         
   1   1  10       1393.81       1351.42        11.48 o                         
   2   1  10       1999.40       2072.75        18.49 o                         
   3   1  10        763.24        793.01        12.17 o                         
   4   1  10       1025.26        999.62        16.69 o                         
   5   1  10         70.63         69.06        10.72 o                         
   6   1  10        142.30        117.27        13.60 o                         
  -6   2  10         69.82         54.65        12.90 o                         
  -5   2  10        979.55        987.45        18.92 o                         
  -4   2  10       1126.02       1146.52        15.23 o                         
  -3   2  10        784.35        825.32        11.87 o                         
  -2   2  10        793.18        825.37        11.05 o                         
  -1   2  10       1014.13        963.79         9.02 o                         
   0   2  10        306.26        397.87         6.67 o                         
   1   2  10        915.86        861.46        15.03 o                         
   2   2  10        542.57        556.97        12.01 o                         
   3   2  10        910.21        913.50        14.67 o                         
   4   2  10       1309.55       1341.03        19.02 o                         
   5   2  10        743.86        773.27        17.74 o                         
   6   2  10         16.64          0.84        16.43 o                         
  -6   3  10         34.25         27.96        12.76 o                         
  -5   3  10        313.62        346.98        12.83 o                         
  -4   3  10        112.26        118.28         8.42 o                         
  -3   3  10        709.98        740.59        12.21 o                         
  -2   3  10       4489.44       4447.73        34.77 o                         
  -1   3  10       3602.88       3526.35        24.21 o                         
   0   3  10       1523.53       1623.42        14.25 o                         
   1   3  10       3372.93       3340.18        26.73 o                         
   2   3  10       4379.86       4294.64        35.96 o                         
   3   3  10        644.56        665.31        14.88 o                         
   4   3  10        134.30        138.91        10.43 o                         
   5   3  10        356.71        358.44        14.83 o                         
   6   3  10         55.29         64.41        21.07 o                         
  -6   4  10        723.78        747.43        23.46 o                         
  -5   4  10        304.30        286.29        12.33 o                         
  -4   4  10       1163.39       1117.37        15.65 o                         
  -3   4  10        242.39        250.71         7.51 o                         
  -2   4  10       2033.97       2006.05        18.89 o                         
  -1   4  10       1007.11       1056.72        14.65 o                         
   0   4  10       1037.10       1080.28        10.09 o                         
   1   4  10        806.12        838.89         9.61 o                         
   2   4  10       2244.08       2194.61        21.04 o                         
   3   4  10        142.11        148.84        10.39 o                         
   4   4  10        723.74        680.26        17.26 o                         
   5   4  10        353.92        368.65        14.39 o                         
   6   4  10        688.29        723.41        26.23 o                         
  -6   5  10         35.13         53.06        14.19 o                         
  -5   5  10         41.46         38.73        10.21 o                         
  -4   5  10        267.87        292.23         9.95 o                         
  -3   5  10       2596.05       2594.32        23.71 o                         
  -2   5  10        541.27        547.99        10.44 o                         
  -1   5  10       2679.43       2638.66        20.85 o                         
   0   5  10        236.66        216.33         5.15 o                         
   1   5  10       2164.14       2111.53        17.55 o                         
   2   5  10        638.85        615.77        17.92 o                         
   3   5  10       2840.74       2878.64        30.30 o                         
   4   5  10        221.22        226.23        11.55 o                         
   5   5  10         93.56         67.07        13.09 o                         
   6   5  10         31.89         50.11        18.00 o                         
  -6   6  10        569.44        595.22        22.81 o                         
  -5   6  10         88.06         76.12        11.77 o                         
  -4   6  10        556.78        584.18        14.30 o                         
  -3   6  10        243.35        225.12         9.67 o                         
  -2   6  10       1793.18       1817.34        20.48 o                         
  -1   6  10       1754.89       1716.76        19.47 o                         
   0   6  10        364.15        359.49         6.81 o                         
   1   6  10       2039.25       1993.37        18.57 o                         
   2   6  10       1674.26       1688.41        19.03 o                         
   3   6  10        166.98        160.61        12.02 o                         
   4   6  10        455.86        451.22        13.95 o                         
   5   6  10         95.03         73.88        15.91 o                         
   6   6  10        695.38        717.56        34.28 o                         
  -6   7  10        148.70        151.99        17.06 o                         
  -5   7  10        676.91        660.86        20.09 o                         
  -4   7  10         20.68          0.41         8.12 o                         
  -3   7  10        956.99        951.23        15.32 o                         
  -2   7  10       1151.30       1152.60        19.14 o                         
  -1   7  10       3843.42       3820.12        32.43 o                         
   0   7  10          7.77         15.16         4.01 o                         
   1   7  10       4524.83       4497.60        32.96 o                         
   2   7  10       1054.36       1045.71        15.43 o                         
   3   7  10        600.85        608.89        15.89 o                         
   4   7  10         14.49         10.76        11.84 o                         
   5   7  10        795.40        756.78        26.17 o                         
   6   7  10        184.75        175.49        24.25 o                         
  -5   8  10        103.26        109.77        12.90 o                         
  -4   8  10        747.34        789.54        17.02 o                         
  -3   8  10        580.98        601.41        14.23 o                         
  -2   8  10        291.23        285.65         8.36 o                         
  -1   8  10        144.04        146.80         5.81 o                         
   0   8  10        127.45        146.11         6.41 o                         
   1   8  10        254.19        257.43         8.11 o                         
   2   8  10        181.68        167.63         8.71 o                         
   3   8  10        410.38        385.32        13.91 o                         
   4   8  10        717.43        763.80        21.38 o                         
   5   8  10        231.68        265.14        19.07 o                         
  -5   9  10        210.34        192.36        13.72 o                         
  -4   9  10        214.72        200.71        11.92 o                         
  -3   9  10         60.53         47.34         8.93 o                         
  -2   9  10        509.39        529.32        13.61 o                         
  -1   9  10       1790.76       1792.99        17.51 o                         
   0   9  10       5470.26       5412.35        41.73 o                         
   1   9  10       1411.54       1442.29        18.55 o                         
   2   9  10        560.43        588.71        13.71 o                         
   3   9  10        164.41        173.26        12.07 o                         
   4   9  10        224.50        227.88        16.12 o                         
   5   9  10        241.81        211.11        18.94 o                         
  -5  10  10        604.06        606.65        22.86 o                         
  -4  10  10         28.20         35.64        10.68 o                         
  -3  10  10       1383.39       1412.69        23.38 o                         
  -2  10  10        713.42        698.65        17.17 o                         
  -1  10  10        564.73        519.43        10.65 o                         
   0  10  10        215.82        202.48         7.84 o                         
   1  10  10        423.39        387.71        11.02 o                         
   2  10  10        728.53        736.17        15.93 o                         
   3  10  10       1324.75       1318.20        22.92 o                         
   4  10  10         10.84         13.03        14.43 o                         
   5  10  10        512.72        533.56        22.15 o                         
  -5  11  10        168.54        170.32        28.53 o                         
  -4  11  10        204.23        223.36        12.68 o                         
  -3  11  10        321.65        300.66        12.78 o                         
  -2  11  10        901.41        919.06        20.04 o                         
  -1  11  10        140.03        159.36         8.92 o                         
   0  11  10       2157.78       2237.90        25.24 o                         
   1  11  10        138.56        139.50        10.54 o                         
   2  11  10        732.00        698.21        15.97 o                         
   3  11  10        373.08        362.36        13.20 o                         
   4  11  10        308.88        292.94        17.73 o                         
   5  11  10        116.85        115.71        20.56 o                         
  -5  12  10        554.94        516.93        44.65 o                         
  -4  12  10        617.26        590.60        25.98 o                         
  -3  12  10        507.65        543.32        17.31 o                         
  -2  12  10        109.32        113.24        10.77 o                         
  -1  12  10        521.27        507.87        13.97 o                         
   0  12  10       1323.31       1334.66        19.22 o                         
   1  12  10        551.98        557.48        19.47 o                         
   2  12  10        205.74        180.28        11.87 o                         
   3  12  10        578.38        575.16        17.55 o                         
   4  12  10        621.87        636.03        21.02 o                         
   5  12  10        422.81        382.99        34.33 o                         
  -4  13  10        544.35        502.14        22.48 o                         
  -3  13  10         38.25         54.57        15.45 o                         
  -2  13  10       2550.67       2589.04        36.00 o                         
  -1  13  10       1122.97       1117.71        20.37 o                         
   0  13  10         30.69         37.79         8.74 o                         
   1  13  10        865.21        840.67        30.97 o                         
   2  13  10       2514.79       2488.47        32.87 o                         
   3  13  10         64.79         60.90        14.95 o                         
   4  13  10        532.43        554.83        22.75 o                         
  -4  14  10         56.01         70.25        18.18 o                         
  -3  14  10         38.41         32.16        12.67 o                         
  -2  14  10        456.47        497.50        17.82 o                         
  -1  14  10        133.01        139.38        10.90 o                         
   0  14  10        208.73        220.56        12.95 o                         
   1  14  10         92.41         90.46        13.65 o                         
   2  14  10        447.94        437.50        23.95 o                         
   3  14  10         10.37         11.89        14.33 o                         
   4  14  10         31.09          9.69        19.27 o                         
  -3  15  10        933.18        945.79        28.91 o                         
  -2  15  10         97.50         77.14        21.30 o                         
  -1  15  10       1019.79       1038.21        21.58 o                         
   0  15  10        702.19        698.44        20.83 o                         
   1  15  10       1272.74       1254.87        24.53 o                         
   2  15  10        163.11        156.32        19.56 o                         
   3  15  10        900.14        940.74        27.42 o                         
  -3  16  10         61.84         26.06        16.22 o                         
  -2  16  10        507.47        501.21        27.93 o                         
  -1  16  10        487.26        477.01        20.20 o                         
   0  16  10         15.52         13.20        12.09 o                         
   1  16  10        564.89        549.19        28.13 o                         
   2  16  10        420.23        411.65        25.42 o                         
   3  16  10         44.24          0.00        41.88 o                         
  -2  17  10        160.57        182.29        18.06 o                         
  -1  17  10        695.73        729.63        29.23 o                         
   0  17  10         70.21         55.73        14.53 o                         
   1  17  10        767.40        784.93        28.25 o                         
   2  17  10        165.86        193.88        32.95 o                         
  -1  18  10         71.60         50.50        18.78 o                         
   0  18  10         62.70         57.73        17.31 o                         
   1  18  10         52.14         77.29        23.09 o                         
   1   0  11       3682.68       3507.35        36.31 o                         
   2   0  11         69.06         39.24         5.25 o                         
   3   0  11         45.80         53.40         6.75 o                         
   4   0  11       1188.35       1207.40        17.96 o                         
   5   0  11       1343.12       1361.20        23.56 o                         
   6   0  11         89.73         77.43        14.42 o                         
  -6   1  11        165.60        149.71        14.35 o                         
  -5   1  11         87.45         83.21        10.34 o                         
  -4   1  11        718.65        730.62        17.02 o                         
  -3   1  11       1637.25       1605.31        17.67 o                         
  -2   1  11       1123.36       1164.14        12.95 o                         
  -1   1  11       3483.40       3528.68        25.77 o                         
   0   1  11        558.69        537.21         7.72 o                         
   1   1  11       3905.07       3937.37        42.00 o                         
   2   1  11        905.83        918.80        12.71 o                         
   3   1  11       1449.48       1445.10        16.59 o                         
   4   1  11        710.20        713.73        15.91 o                         
   5   1  11        133.65        121.02        11.78 o                         
   6   1  11        122.38        107.32        15.09 o                         
  -6   2  11        395.28        392.40        16.08 o                         
  -5   2  11        160.34        156.67        13.78 o                         
  -4   2  11        869.09        853.46        14.88 o                         
  -3   2  11       2102.45       2146.97        20.96 o                         
  -2   2  11        730.49        711.83        11.29 o                         
  -1   2  11       3628.17       3779.65        33.31 o                         
   0   2  11       1052.17        995.79        12.64 o                         
   1   2  11       3730.88       3841.22        45.95 o                         
   2   2  11        477.58        450.02        10.49 o                         
   3   2  11       2002.19       2048.53        24.04 o                         
   4   2  11        988.46       1011.51        17.70 o                         
   5   2  11        208.28        206.67        12.66 o                         
   6   2  11        519.51        463.28        21.86 o                         
  -6   3  11        610.88        577.37        19.33 o                         
  -5   3  11        197.01        201.68        11.95 o                         
  -4   3  11        183.71        177.49         9.53 o                         
  -3   3  11       1685.71       1658.11        16.79 o                         
  -2   3  11       2555.16       2620.74        22.75 o                         
  -1   3  11        189.57        177.38         4.29 o                         
   0   3  11       6850.98       6971.99        50.79 o                         
   1   3  11        117.25         98.90         4.13 o                         
   2   3  11       2906.79       3004.06        27.13 o                         
   3   3  11       1629.89       1641.73        21.55 o                         
   4   3  11         92.75         88.40        10.89 o                         
   5   3  11        139.79        141.83        12.46 o                         
   6   3  11        633.28        619.13        28.21 o                         
  -6   4  11        101.90         87.45        14.51 o                         
  -5   4  11        610.65        635.38        16.71 o                         
  -4   4  11         43.07         45.10         8.78 o                         
  -3   4  11       2151.49       2147.01        20.03 o                         
  -2   4  11       3472.49       3510.54        28.82 o                         
  -1   4  11          0.67          2.07         4.00 o                         
   0   4  11       1909.38       1878.53        18.77 o                         
   1   4  11         37.44         33.41         3.97 o                         
   2   4  11       3904.46       4036.41        35.17 o                         
   3   4  11       2131.06       2146.25        25.29 o                         
   4   4  11         37.41         33.60        10.44 o                         
   5   4  11        799.64        792.10        20.22 o                         
   6   4  11         99.71         82.07        20.08 o                         
  -6   5  11         52.18         40.62        14.43 o                         
  -5   5  11        214.66        211.32        11.86 o                         
  -4   5  11        766.24        771.64        16.29 o                         
  -3   5  11         20.15         13.11         6.37 o                         
  -2   5  11       2049.74       2028.67        20.37 o                         
  -1   5  11       1413.56       1441.14        15.06 o                         
   0   5  11       1140.20       1099.55        12.49 o                         
   1   5  11       1328.29       1295.23        12.36 o                         
   2   5  11       1870.13       1898.61        20.37 o                         
   3   5  11         10.03          4.81         8.87 o                         
   4   5  11        896.91        941.50        20.10 o                         
   5   5  11        266.43        275.16        14.61 o                         
   6   5  11         38.56         37.65        20.57 o                         
  -6   6  11         13.36         12.98        15.33 o                         
  -5   6  11        983.59       1011.30        20.70 o                         
  -4   6  11        178.02        168.47         9.83 o                         
  -3   6  11        333.96        349.86        10.48 o                         
  -2   6  11       1734.50       1726.14        20.00 o                         
  -1   6  11        581.68        572.02        11.53 o                         
   0   6  11       1801.02       1752.38        16.28 o                         
   1   6  11        561.86        551.34         9.01 o                         
   2   6  11       1977.58       1946.67        21.12 o                         
   3   6  11        307.99        315.34        12.93 o                         
   4   6  11        184.48        162.83        11.71 o                         
   5   6  11        787.90        802.80        24.34 o                         
   6   6  11         34.52         53.80        27.20 o                         
  -5   7  11        378.92        369.15        17.90 o                         
  -4   7  11        556.23        545.64        24.94 o                         
  -3   7  11        396.09        418.42        11.65 o                         
  -2   7  11       2999.43       3004.70        30.02 o                         
  -1   7  11        775.44        752.52        11.93 o                         
   0   7  11       1460.72       1398.27        14.50 o                         
   1   7  11        661.61        620.61        10.66 o                         
   2   7  11       2736.90       2722.36        26.78 o                         
   3   7  11        432.28        444.37        15.43 o                         
   4   7  11        730.15        719.56        20.84 o                         
   5   7  11        344.40        301.77        17.90 o                         
  -5   8  11        474.29        448.39        18.96 o                         
  -4   8  11       1372.08       1383.40        22.66 o                         
  -3   8  11        686.60        703.46        16.06 o                         
  -2   8  11        300.55        297.16         8.58 o                         
  -1   8  11        580.79        534.77        11.69 o                         
   0   8  11       4519.39       4517.79        35.55 o                         
   1   8  11        719.14        692.27        13.17 o                         
   2   8  11        363.29        380.59        10.85 o                         
   3   8  11        573.66        601.49        22.21 o                         
   4   8  11       1268.59       1325.20        25.66 o                         
   5   8  11        515.35        485.06        21.22 o                         
  -5   9  11        242.90        213.28        19.11 o                         
  -4   9  11       1083.79       1116.16        21.47 o                         
  -3   9  11        669.87        662.72        17.33 o                         
  -2   9  11        425.75        414.18        11.77 o                         
  -1   9  11       2815.50       2709.08        22.96 o                         
   0   9  11       1230.11       1184.64        12.92 o                         
   1   9  11       2567.67       2445.08        26.33 o                         
   2   9  11        383.72        371.03        11.85 o                         
   3   9  11        623.06        656.02        17.28 o                         
   4   9  11       1074.20       1083.26        24.37 o                         
   5   9  11        260.52        252.44        41.78 o                         
  -5  10  11        508.52        490.23        22.44 o                         
  -4  10  11        410.23        406.16        15.92 o                         
  -3  10  11        114.92        125.59        10.48 o                         
  -2  10  11        574.29        586.48        21.44 o                         
  -1  10  11       1012.46        980.31        12.21 o                         
   0  10  11         84.38         62.05         8.50 o                         
   1  10  11       1062.00       1038.17        19.86 o                         
   2  10  11        623.77        622.33        17.96 o                         
   3  10  11        168.27        181.90        16.91 o                         
   4  10  11        392.55        445.01        24.04 o                         
   5  10  11        492.97        424.94        23.40 o                         
  -5  11  11        231.21        192.28        19.49 o                         
  -4  11  11        278.97        276.99        13.41 o                         
  -3  11  11        558.05        591.57        17.06 o                         
  -2  11  11          1.91          0.00        13.42 o                         
  -1  11  11       1070.18       1048.88        15.03 o                         
   0  11  11        437.12        389.98        11.24 o                         
   1  11  11       1287.47       1301.52        21.69 o                         
   2  11  11         16.45         18.68         9.04 o                         
   3  11  11        543.65        547.90        19.85 o                         
   4  11  11        239.24        255.87        22.11 o                         
   5  11  11        228.47        222.77        21.65 o                         
  -4  12  11        246.82        250.00        14.69 o                         
  -3  12  11        777.36        840.16        20.85 o                         
  -2  12  11        449.93        443.74        15.46 o                         
  -1  12  11       1190.93       1180.05        19.65 o                         
   0  12  11        454.27        437.22        15.81 o                         
   1  12  11       1065.75       1055.34        24.17 o                         
   2  12  11        332.30        339.14        13.79 o                         
   3  12  11        725.00        713.38        19.22 o                         
   4  12  11        246.05        249.93        16.06 o                         
  -4  13  11         53.30         62.88        17.18 o                         
  -3  13  11         57.15         46.03        12.73 o                         
  -2  13  11        490.01        489.15        25.95 o                         
  -1  13  11        449.77        410.82        13.43 o                         
   0  13  11         85.60         86.84         8.86 o                         
   1  13  11        375.25        368.59        16.85 o                         
   2  13  11        518.05        527.19        17.38 o                         
   3  13  11         71.22         79.53        14.88 o                         
   4  13  11         25.60         23.12        17.51 o                         
  -4  14  11         76.91         78.32        18.13 o                         
  -3  14  11        562.41        523.54        23.69 o                         
  -2  14  11        564.77        542.57        17.83 o                         
  -1  14  11        419.81        396.58        14.28 o                         
   0  14  11        160.46        131.53        12.10 o                         
   1  14  11        488.91        466.91        17.40 o                         
   2  14  11        555.75        526.80        19.71 o                         
   3  14  11        479.36        472.83        20.75 o                         
   4  14  11        120.07         98.93        19.80 o                         
  -3  15  11        109.85         96.64        21.93 o                         
  -2  15  11        256.35        223.72        13.44 o                         
  -1  15  11        651.36        620.12        17.91 o                         
   0  15  11        401.54        445.84        17.65 o                         
   1  15  11        562.48        496.36        16.20 o                         
   2  15  11        276.05        288.81        19.85 o                         
   3  15  11        101.36         90.75        22.16 o                         
  -3  16  11         40.23         73.59        32.02 o                         
  -2  16  11        233.58        190.69        14.97 o                         
  -1  16  11         61.16         59.56        12.34 o                         
   0  16  11         86.07         82.28        13.73 o                         
   1  16  11         33.13         55.07        13.17 o                         
   2  16  11        226.70        202.93        20.00 o                         
   3  16  11         92.07         75.77        27.83 o                         
  -2  17  11        188.99        186.74        17.18 o                         
  -1  17  11         68.58         62.70        17.24 o                         
   0  17  11        458.06        421.15        29.48 o                         
   1  17  11         40.46         43.26        15.18 o                         
   2  17  11        136.89        129.23        18.49 o                         
  -1  18  11         87.31         79.75        18.17 o                         
   0  18  11       1095.70       1077.93        35.77 o                         
   1  18  11         63.61         49.88        23.71 o                         
   0   0  12       3020.38       3039.78        33.95 o                         
   1   0  12         32.98         32.63         4.12 o                         
   2   0  12       7096.06       7013.88        56.28 o                         
   3   0  12        338.36        346.36         9.35 o                         
   4   0  12        497.62        503.09        13.43 o                         
   5   0  12        103.14        109.65        15.84 o                         
   6   0  12          2.78         13.95        15.50 o                         
  -6   1  12        323.56        299.90        18.24 o                         
  -5   1  12        624.11        660.89        19.18 o                         
  -4   1  12        186.18        177.74         9.97 o                         
  -3   1  12        645.92        629.81        12.41 o                         
  -2   1  12       1086.75       1154.12        13.82 o                         
  -1   1  12        351.47        311.48         6.58 o                         
   0   1  12         47.68         66.58         4.12 o                         
   1   1  12        416.25        371.99         8.23 o                         
   2   1  12       1016.62       1046.67        13.06 o                         
   3   1  12        553.57        544.83        14.00 o                         
   4   1  12        169.97        158.43         9.71 o                         
   5   1  12        763.92        808.83        20.48 o                         
   6   1  12        312.24        260.05        18.62 o                         
  -6   2  12        204.16        190.68        18.34 o                         
  -5   2  12        185.63        212.79        12.69 o                         
  -4   2  12        385.72        378.57        16.52 o                         
  -3   2  12        998.87        997.13        14.49 o                         
  -2   2  12       1179.10       1185.82        14.89 o                         
  -1   2  12        462.82        440.29         7.31 o                         
   0   2  12       4097.56       3746.83        36.22 o                         
   1   2  12        566.50        547.44         8.08 o                         
   2   2  12       1326.46       1322.80        15.02 o                         
   3   2  12       1080.72       1108.08        21.06 o                         
   4   2  12        304.78        309.22        13.20 o                         
   5   2  12        174.75        184.02        13.19 o                         
   6   2  12        210.81        201.82        17.42 o                         
  -6   3  12        530.75        511.12        23.74 o                         
  -5   3  12        163.26        159.59        12.17 o                         
  -4   3  12        359.68        357.14        11.29 o                         
  -3   3  12        487.93        468.64        11.26 o                         
  -2   3  12        991.92        981.45        12.27 o                         
  -1   3  12        176.37        183.47         5.22 o                         
   0   3  12        885.45        811.44         9.52 o                         
   1   3  12        116.81        124.35         4.64 o                         
   2   3  12       1006.10        988.99        12.97 o                         
   3   3  12        545.64        546.69        14.51 o                         
   4   3  12        397.30        417.34        13.71 o                         
   5   3  12        176.29        188.38        14.63 o                         
   6   3  12        524.84        498.58        29.44 o                         
  -6   4  12        247.51        230.29        17.96 o                         
  -5   4  12        634.76        619.42        17.93 o                         
  -4   4  12        783.54        803.34        16.26 o                         
  -3   4  12       2029.91       2020.74        19.66 o                         
  -2   4  12        268.77        258.03         7.01 o                         
  -1   4  12       3596.03       3623.85        29.08 o                         
   0   4  12       2690.17       2694.16        21.84 o                         
   1   4  12       3785.94       3752.08        29.54 o                         
   2   4  12        207.70        196.62         8.22 o                         
   3   4  12       1836.78       1830.36        23.14 o                         
   4   4  12        743.48        751.03        18.85 o                         
   5   4  12        596.42        586.34        17.35 o                         
   6   4  12        179.22        137.42        21.06 o                         
  -6   5  12        268.88        233.69        20.44 o                         
  -5   5  12         25.35         14.86        11.60 o                         
  -4   5  12       1679.49       1675.96        21.78 o                         
  -3   5  12        115.92        104.22         7.03 o                         
  -2   5  12         46.61         37.93         5.18 o                         
  -1   5  12       1647.40       1652.14        16.03 o                         
   0   5  12         70.99         62.90         5.34 o                         
   1   5  12       1838.56       1797.05        15.73 o                         
   2   5  12         29.90         45.55         7.29 o                         
   3   5  12        145.13        155.65        10.25 o                         
   4   5  12       1883.86       1893.85        26.49 o                         
   5   5  12         18.31         21.56        12.17 o                         
   6   5  12        223.07        191.47        30.03 o                         
  -5   6  12        467.89        438.29        15.52 o                         
  -4   6  12        430.36        438.60        13.47 o                         
  -3   6  12       1308.46       1318.37        16.87 o                         
  -2   6  12        239.67        227.21         7.86 o                         
  -1   6  12       7699.88       7781.84        62.22 o                         
   0   6  12        995.62       1001.12        11.79 o                         
   1   6  12       7396.80       7386.50        56.61 o                         
   2   6  12        295.72        295.05        11.16 o                         
   3   6  12       1514.96       1542.02        22.06 o                         
   4   6  12        509.17        516.12        15.52 o                         
   5   6  12        411.70        375.46        17.33 o                         
  -5   7  12        279.38        268.95        13.69 o                         
  -4   7  12        583.21        561.12        15.99 o                         
  -3   7  12        725.37        721.48        15.93 o                         
  -2   7  12        369.37        362.27        12.04 o                         
  -1   7  12        156.58        167.84         7.40 o                         
   0   7  12       1251.02       1194.68        13.22 o                         
   1   7  12        207.34        222.29         7.68 o                         
   2   7  12        398.02        381.43        10.75 o                         
   3   7  12        697.63        707.27        17.08 o                         
   4   7  12        588.54        614.15        17.68 o                         
   5   7  12        244.58        232.72        18.19 o                         
  -5   8  12         55.70         45.44        12.47 o                         
  -4   8  12        606.08        603.92        22.81 o                         
  -3   8  12       1179.11       1223.22        22.20 o                         
  -2   8  12        692.80        692.84        13.04 o                         
  -1   8  12        818.41        796.42        11.93 o                         
   0   8  12        259.60        255.42         6.86 o                         
   1   8  12        783.78        753.18        14.14 o                         
   2   8  12        807.99        809.89        15.26 o                         
   3   8  12       1201.62       1222.76        21.52 o                         
   4   8  12        692.67        725.08        21.57 o                         
   5   8  12        114.53        142.43        18.15 o                         
  -5   9  12        601.57        631.67        29.60 o                         
  -4   9  12         22.48         12.40        10.56 o                         
  -3   9  12        489.76        477.03        15.80 o                         
  -2   9  12        907.94        895.50        16.46 o                         
  -1   9  12        595.02        582.75        11.99 o                         
   0   9  12        414.44        379.70        10.61 o                         
   1   9  12        518.93        498.64        12.24 o                         
   2   9  12       1064.60       1078.81        18.60 o                         
   3   9  12        535.88        544.48        15.26 o                         
   4   9  12         35.10         12.59        13.01 o                         
   5   9  12        590.36        594.87        24.42 o                         
  -5  10  12        299.90        299.77        18.20 o                         
  -4  10  12        192.90        192.51        12.31 o                         
  -3  10  12        225.55        226.28        12.50 o                         
  -2  10  12       2174.70       2226.04        28.34 o                         
  -1  10  12        890.78        844.96        12.28 o                         
   0  10  12       1424.29       1330.88        16.52 o                         
   1  10  12        929.52        916.62        28.63 o                         
   2  10  12       2158.48       2187.75        26.92 o                         
   3  10  12        135.04        136.19        11.74 o                         
   4  10  12        193.94        212.84        18.71 o                         
   5  10  12        288.52        314.25        29.30 o                         
  -4  11  12        108.66        110.44        14.03 o                         
  -3  11  12        401.42        388.96        14.60 o                         
  -2  11  12        115.69         90.57        10.19 o                         
  -1  11  12        247.61        240.19         8.01 o                         
   0  11  12        257.23        220.13        10.37 o                         
   1  11  12        313.73        301.30        12.83 o                         
   2  11  12         91.13        103.59        10.18 o                         
   3  11  12        318.86        312.50        13.39 o                         
   4  11  12        129.55        119.48        14.51 o                         
  -4  12  12        374.98        357.83        21.93 o                         
  -3  12  12        423.95        435.91        16.31 o                         
  -2  12  12       1002.78       1003.71        27.53 o                         
  -1  12  12         90.30         91.11         8.33 o                         
   0  12  12       3468.37       3414.98        35.11 o                         
   1  12  12        117.70        105.05        14.07 o                         
   2  12  12       1033.50       1030.85        21.74 o                         
   3  12  12        478.64        477.36        15.56 o                         
   4  12  12        375.29        362.72        17.61 o                         
  -4  13  12        308.23        358.27        40.33 o                         
  -3  13  12        343.68        345.71        15.45 o                         
  -2  13  12         47.34         56.08         9.87 o                         
  -1  13  12        190.90        206.27        15.33 o                         
   0  13  12        332.81        342.33        13.15 o                         
   1  13  12        120.67        134.00        16.19 o                         
   2  13  12         23.32         17.87        17.69 o                         
   3  13  12        298.44        297.60        17.29 o                         
   4  13  12        315.48        340.10        22.23 o                         
  -3  14  12         43.90         49.00        11.42 o                         
  -2  14  12        239.62        244.34        12.62 o                         
  -1  14  12        573.22        564.08        15.68 o                         
   0  14  12        660.32        673.88        19.71 o                         
   1  14  12        513.73        524.68        19.79 o                         
   2  14  12        153.05        142.74        15.92 o                         
   3  14  12         19.90          9.60        14.73 o                         
  -3  15  12          7.10          3.62        18.01 o                         
  -2  15  12         49.02         52.76        13.19 o                         
  -1  15  12        176.65        190.22        11.33 o                         
   0  15  12          4.08          1.55        14.93 o                         
   1  15  12        176.81        175.22        17.83 o                         
   2  15  12         84.91         87.20        15.95 o                         
   3  15  12         15.61         33.45        28.02 o                         
  -2  16  12        231.29        232.68        26.63 o                         
  -1  16  12        710.84        712.39        21.26 o                         
   0  16  12        199.30        205.92        14.15 o                         
   1  16  12        601.19        573.88        23.56 o                         
   2  16  12        250.89        255.24        19.16 o                         
  -2  17  12        243.59        224.18        19.55 o                         
  -1  17  12         54.49         39.72        15.70 o                         
   0  17  12         35.43         26.31        19.38 o                         
   1  17  12         66.56         73.69        15.22 o                         
   2  17  12        262.37        257.33        23.14 o                         
   0  18  12        276.22        266.32        25.87 o                         
   1   0  13       5194.68       5063.60        56.22 o                         
   2   0  13        259.10        271.02         7.94 o                         
   3   0  13       1240.73       1302.10        16.58 o                         
   4   0  13         38.60         40.15        11.02 o                         
   5   0  13         54.45         31.73        13.09 o                         
   6   0  13        221.61        208.76        21.05 o                         
  -6   1  13        617.19        666.84        35.19 o                         
  -5   1  13         36.32         21.36        11.04 o                         
  -4   1  13        995.21       1015.44        18.37 o                         
  -3   1  13       1659.99       1676.99        18.73 o                         
  -2   1  13       1221.70       1200.19        14.77 o                         
  -1   1  13        256.54        249.45         6.43 o                         
   0   1  13        144.16        120.23         5.86 o                         
   1   1  13        159.97        154.81         5.94 o                         
   2   1  13       1596.36       1594.28        16.80 o                         
   3   1  13       1621.23       1618.80        21.68 o                         
   4   1  13        951.13        956.56        19.79 o                         
   5   1  13         53.32         43.76        12.37 o                         
   6   1  13        517.07        534.05        21.68 o                         
  -6   2  13         11.14         20.96        29.46 o                         
  -5   2  13        132.53        125.38        12.76 o                         
  -4   2  13        946.27        920.67        17.59 o                         
  -3   2  13       1851.01       1801.97        19.63 o                         
  -2   2  13        518.13        533.41        10.30 o                         
  -1   2  13       4107.57       4162.04        30.30 o                         
   0   2  13        880.51        824.36        10.09 o                         
   1   2  13       3514.33       3583.34        33.32 o                         
   2   2  13        394.18        394.56         9.69 o                         
   3   2  13       2264.01       2231.42        25.98 o                         
   4   2  13        977.52        951.04        19.33 o                         
   5   2  13        141.94        136.09        13.14 o                         
   6   2  13         18.13         18.06        18.31 o                         
  -6   3  13        211.89        208.57        20.43 o                         
  -5   3  13       1333.59       1321.85        24.40 o                         
  -4   3  13        542.53        565.40        15.66 o                         
  -3   3  13        281.62        290.75         8.93 o                         
  -2   3  13       1115.34       1134.41        13.46 o                         
  -1   3  13        673.73        675.13         8.52 o                         
   0   3  13         14.17          7.50         4.02 o                         
   1   3  13        637.18        598.42        10.17 o                         
   2   3  13        995.22       1002.03        14.27 o                         
   3   3  13        443.25        493.43        13.79 o                         
   4   3  13        526.03        555.89        16.50 o                         
   5   3  13       1184.04       1192.60        23.51 o                         
   6   3  13        163.53        145.67        19.82 o                         
  -5   4  13        118.71        108.24        12.00 o                         
  -4   4  13        543.32        551.86        14.36 o                         
  -3   4  13        432.31        451.31        11.22 o                         
  -2   4  13       2549.91       2538.47        22.34 o                         
  -1   4  13        358.28        334.68         9.17 o                         
   0   4  13        610.24        611.88         9.13 o                         
   1   4  13        561.25        523.40         9.80 o                         
   2   4  13       2303.79       2312.14        23.96 o                         
   3   4  13        313.38        313.22        11.60 o                         
   4   4  13        805.21        845.05        19.68 o                         
   5   4  13         91.89         74.01        13.07 o                         
  -5   5  13        551.51        572.46        17.65 o                         
  -4   5  13        313.84        285.16        11.02 o                         
  -3   5  13        533.31        561.74        12.27 o                         
  -2   5  13        188.22        173.06         7.38 o                         
  -1   5  13        327.86        297.61         8.88 o                         
   0   5  13       3168.78       3204.97        28.09 o                         
   1   5  13        242.46        228.90         9.44 o                         
   2   5  13        128.90        115.29         8.22 o                         
   3   5  13        465.81        464.03        19.64 o                         
   4   5  13        325.00        320.52        13.52 o                         
   5   5  13        549.94        536.69        17.31 o                         
  -5   6  13        146.30        114.60        12.41 o                         
  -4   6  13       1318.49       1322.61        20.14 o                         
  -3   6  13        381.23        360.28        11.71 o                         
  -2   6  13        597.00        626.47        12.12 o                         
  -1   6  13        502.17        488.53        15.95 o                         
   0   6  13       2669.70       2552.14        22.12 o                         
   1   6  13        490.23        482.90        10.69 o                         
   2   6  13        620.15        631.85        13.76 o                         
   3   6  13        406.87        401.98        11.86 o                         
   4   6  13        976.70       1027.65        20.94 o                         
   5   6  13        163.84        122.64        20.39 o                         
  -5   7  13        176.18        164.31        14.03 o                         
  -4   7  13        195.03        183.01        10.57 o                         
  -3   7  13        759.84        746.90        14.96 o                         
  -2   7  13        628.36        617.33        11.94 o                         
  -1   7  13        782.56        760.04        12.21 o                         
   0   7  13        314.96        308.17         7.06 o                         
   1   7  13        924.81        899.12        15.11 o                         
   2   7  13        504.39        475.70        12.89 o                         
   3   7  13        592.37        551.90        18.65 o                         
   4   7  13        199.04        177.17        13.01 o                         
   5   7  13        338.41        305.82        19.64 o                         
  -5   8  13         18.10         15.22        13.41 o                         
  -4   8  13         62.08         71.75        10.62 o                         
  -3   8  13        663.34        656.93        15.84 o                         
  -2   8  13       1846.20       1855.82        20.49 o                         
  -1   8  13        465.22        466.81        10.32 o                         
   0   8  13       2832.41       2748.59        22.74 o                         
   1   8  13        591.35        595.46        12.94 o                         
   2   8  13       1960.69       2004.87        24.74 o                         
   3   8  13        481.50        470.70        16.98 o                         
   4   8  13         62.23         31.49        13.46 o                         
   5   8  13          4.82          0.00        16.36 o                         
  -5   9  13        225.32        233.49        16.83 o                         
  -4   9  13        627.48        649.73        23.70 o                         
  -3   9  13        221.05        235.47        11.32 o                         
  -2   9  13        784.50        808.23        15.87 o                         
  -1   9  13        217.25        198.30         7.77 o                         
   0   9  13        118.69        112.52         7.34 o                         
   1   9  13        169.08        143.42        11.03 o                         
   2   9  13        655.80        651.25        22.86 o                         
   3   9  13        293.27        307.20        12.92 o                         
   4   9  13        679.87        639.84        18.47 o                         
   5   9  13        146.31        115.22        19.83 o                         
  -5  10  13         82.70         82.17        20.62 o                         
  -4  10  13        416.85        415.34        17.49 o                         
  -3  10  13        741.03        744.83        24.31 o                         
  -2  10  13        292.81        299.20        14.10 o                         
  -1  10  13       1647.98       1659.04        27.93 o                         
   0  10  13         88.58         84.32         9.50 o                         
   1  10  13       1547.03       1576.54        24.32 o                         
   2  10  13        191.30        196.66        10.60 o                         
   3  10  13        804.76        784.31        19.48 o                         
   4  10  13        527.32        563.66        19.03 o                         
   5  10  13        107.78        115.47        23.73 o                         
  -4  11  13        335.02        343.53        14.81 o                         
  -3  11  13        244.45        271.36        13.80 o                         
  -2  11  13        312.38        326.87        14.06 o                         
  -1  11  13        114.32        113.64         6.19 o                         
   0  11  13        842.36        814.63        15.65 o                         
   1  11  13         99.11        111.49        12.96 o                         
   2  11  13        450.64        471.22        16.47 o                         
   3  11  13        190.20        184.58        12.33 o                         
   4  11  13        324.44        314.11        16.61 o                         
  -4  12  13        229.75        246.43        16.11 o                         
  -3  12  13        300.90        334.43        14.50 o                         
  -2  12  13         78.79         78.36        11.19 o                         
  -1  12  13       1484.23       1533.10        32.76 o                         
   0  12  13        161.23        184.89        14.41 o                         
   1  12  13       1229.03       1249.26        27.47 o                         
   2  12  13         77.56         85.47        16.08 o                         
   3  12  13        347.78        356.54        14.10 o                         
   4  12  13        253.42        230.04        18.89 o                         
  -4  13  13        213.06        187.22        16.56 o                         
  -3  13  13        587.91        629.60        17.66 o                         
  -2  13  13         99.13        105.08         9.41 o                         
  -1  13  13        171.02        187.20         9.78 o                         
   0  13  13         38.90         29.08         8.61 o                         
   1  13  13        125.05        114.73        14.86 o                         
   2  13  13        136.44        131.62        16.85 o                         
   3  13  13        782.25        798.40        26.15 o                         
   4  13  13        200.10        199.49        24.82 o                         
  -3  14  13        278.50        280.93        16.31 o                         
  -2  14  13        274.77        301.30        16.82 o                         
  -1  14  13        772.57        775.07        17.82 o                         
   0  14  13        449.17        473.00        16.37 o                         
   1  14  13        982.55        973.67        22.20 o                         
   2  14  13        238.39        229.71        17.52 o                         
   3  14  13        215.82        294.63        39.88 o                         
  -3  15  13        429.73        446.50        26.02 o                         
  -2  15  13         90.42         95.82        10.45 o                         
  -1  15  13        379.29        382.16        14.45 o                         
   0  15  13        611.35        635.86        19.37 o                         
   1  15  13        407.99        424.42        16.05 o                         
   2  15  13         69.95         58.57        15.97 o                         
   3  15  13        381.24        451.07        32.66 o                         
  -2  16  13        684.48        734.55        25.32 o                         
  -1  16  13         36.82         38.07        11.02 o                         
   0  16  13        397.46        401.05        17.32 o                         
   1  16  13         44.88         37.73        12.85 o                         
   2  16  13        820.68        827.23        40.00 o                         
  -1  17  13          9.26         18.48        13.86 o                         
   0  17  13          7.75          8.08        24.51 o                         
   1  17  13         27.18         27.97        14.32 o                         
   0   0  14       5910.06       5813.22        62.04 o                         
   1   0  14         40.13         44.46         6.43 o                         
   2   0  14         20.67         31.53         6.40 o                         
   3   0  14       1600.67       1647.43        21.74 o                         
   4   0  14        566.51        555.75        14.90 o                         
   5   0  14        108.20        127.98        14.46 o                         
  -5   1  14        310.53        347.83        14.78 o                         
  -4   1  14        970.26        961.46        17.87 o                         
  -3   1  14        693.90        671.13        13.50 o                         
  -2   1  14        645.28        678.34        12.36 o                         
  -1   1  14         82.98         73.36         6.67 o                         
   0   1  14       1828.91       1831.65        16.19 o                         
   1   1  14        155.52        170.44         7.56 o                         
   2   1  14        422.22        448.28        10.78 o                         
   3   1  14        488.13        477.43        17.05 o                         
   4   1  14       1107.71       1129.49        21.02 o                         
   5   1  14        255.20        259.10        13.95 o                         
  -5   2  14        900.34        903.81        22.05 o                         
  -4   2  14        470.26        477.79        13.41 o                         
  -3   2  14         84.70         86.28         7.82 o                         
  -2   2  14       1282.07       1289.59        15.75 o                         
  -1   2  14        915.38        906.18        11.26 o                         
   0   2  14        478.39        495.47         8.34 o                         
   1   2  14       1026.16       1035.95        14.74 o                         
   2   2  14       1491.35       1545.56        17.18 o                         
   3   2  14        196.40        210.35        11.19 o                         
   4   2  14        370.21        397.44        16.34 o                         
   5   2  14        824.55        820.37        22.31 o                         
  -5   3  14        326.84        318.77        15.12 o                         
  -4   3  14        434.73        455.24        14.40 o                         
  -3   3  14        250.90        266.10        10.00 o                         
  -2   3  14       2565.50       2543.81        22.86 o                         
  -1   3  14       3004.05       2886.26        23.91 o                         
   0   3  14        168.27        138.49         5.55 o                         
   1   3  14       2703.82       2602.35        26.24 o                         
   2   3  14       2420.41       2441.43        24.82 o                         
   3   3  14        353.29        383.10        12.44 o                         
   4   3  14        539.33        555.72        22.79 o                         
   5   3  14        246.82        227.98        15.49 o                         
  -5   4  14         29.56         31.43        12.29 o                         
  -4   4  14        157.29        180.21        10.73 o                         
  -3   4  14       1706.35       1746.80        19.85 o                         
  -2   4  14       1204.69       1164.66        16.17 o                         
  -1   4  14       1492.23       1511.08        18.75 o                         
   0   4  14         20.83         27.90         5.01 o                         
   1   4  14       1275.83       1288.58        16.56 o                         
   2   4  14       1306.25       1283.38        17.37 o                         
   3   4  14       1464.47       1489.49        20.55 o                         
   4   4  14        192.01        201.15        12.40 o                         
   5   4  14         63.68         59.66        12.65 o                         
  -5   5  14         26.71         18.26        11.71 o                         
  -4   5  14        351.45        351.40        14.25 o                         
  -3   5  14        950.45        989.36        15.59 o                         
  -2   5  14       1600.10       1644.15        19.00 o                         
  -1   5  14        166.17        157.72         8.10 o                         
   0   5  14         45.97         46.69         5.15 o                         
   1   5  14        431.31        406.93        17.07 o                         
   2   5  14       1719.91       1743.70        20.86 o                         
   3   5  14        850.97        857.01        16.92 o                         
   4   5  14        211.23        188.89        12.44 o                         
   5   5  14         53.19         43.31        13.28 o                         
  -5   6  14         16.02          2.83        11.67 o                         
  -4   6  14         50.58         55.44         9.87 o                         
  -3   6  14        943.41        986.67        16.63 o                         
  -2   6  14        688.44        694.25        12.67 o                         
  -1   6  14       2833.15       2789.88        26.97 o                         
   0   6  14         89.71        106.83         6.19 o                         
   1   6  14       2656.59       2608.59        27.33 o                         
   2   6  14        560.73        554.77        13.92 o                         
   3   6  14       1122.79       1179.37        23.14 o                         
   4   6  14         76.03         88.01        12.07 o                         
   5   6  14         36.50         33.14        15.13 o                         
  -5   7  14        379.79        412.58        21.02 o                         
  -4   7  14        524.31        526.84        14.27 o                         
  -3   7  14        496.22        455.25        11.90 o                         
  -2   7  14         14.54         14.99         6.13 o                         
  -1   7  14       1769.84       1785.62        20.38 o                         
   0   7  14         40.82         42.02         4.82 o                         
   1   7  14       2246.14       2242.61        24.96 o                         
   2   7  14          0.94          8.45         8.69 o                         
   3   7  14        544.40        562.67        14.73 o                         
   4   7  14        453.65        452.76        23.61 o                         
   5   7  14        296.84        307.40        19.62 o                         
  -5   8  14        295.25        256.09        22.13 o                         
  -4   8  14        723.05        753.19        19.20 o                         
  -3   8  14         91.01         81.89         9.06 o                         
  -2   8  14        446.97        439.43        13.64 o                         
  -1   8  14        598.30        581.67        11.65 o                         
   0   8  14       1335.53       1254.46        13.71 o                         
   1   8  14        653.54        632.13        17.52 o                         
   2   8  14        434.50        415.59        12.76 o                         
   3   8  14         28.42          5.37        10.14 o                         
   4   8  14        757.85        765.90        20.56 o                         
   5   8  14        393.67        417.72        23.67 o                         
  -5   9  14        331.08        321.52        24.31 o                         
  -4   9  14        380.00        407.60        15.05 o                         
  -3   9  14        445.81        432.19        12.70 o                         
  -2   9  14        394.15        401.64        17.42 o                         
  -1   9  14        363.71        341.64         9.37 o                         
   0   9  14       1113.09       1066.86        13.56 o                         
   1   9  14        270.77        264.51        12.60 o                         
   2   9  14        457.53        458.48        13.33 o                         
   3   9  14        530.29        509.99        15.38 o                         
   4   9  14        295.17        298.27        17.34 o                         
   5   9  14        246.31        194.78        36.11 o                         
  -4  10  14        133.27        142.85        11.79 o                         
  -3  10  14        363.95        387.53        13.32 o                         
  -2  10  14        196.53        198.27         8.56 o                         
  -1  10  14         38.33         35.59         7.72 o                         
   0  10  14       1873.03       1856.96        30.76 o                         
   1  10  14         66.20         75.91        11.77 o                         
   2  10  14        111.61        121.80        10.70 o                         
   3  10  14        441.30        460.84        15.55 o                         
   4  10  14         58.96         44.11        12.95 o                         
  -4  11  14        103.71         71.20        11.24 o                         
  -3  11  14        605.83        628.75        21.06 o                         
  -2  11  14        210.51        209.76         8.95 o                         
  -1  11  14         98.91        101.62        14.00 o                         
   0  11  14        261.32        274.54        10.91 o                         
   1  11  14         64.41         79.67        11.49 o                         
   2  11  14        110.59        120.20        13.32 o                         
   3  11  14        563.35        565.72        16.52 o                         
   4  11  14        120.18         98.28        15.95 o                         
  -4  12  14        148.75        123.03        20.07 o                         
  -3  12  14        248.44        255.91        11.91 o                         
  -2  12  14        711.82        696.65        17.87 o                         
  -1  12  14        119.42        119.49        12.52 o                         
   0  12  14        430.19        452.92        13.28 o                         
   1  12  14        123.78        118.07        18.09 o                         
   2  12  14        747.15        734.73        25.96 o                         
   3  12  14        365.02        344.12        14.30 o                         
   4  12  14        133.75        148.96        18.35 o                         
  -3  13  14         23.16         13.66         9.59 o                         
  -2  13  14       1021.92       1044.87        21.69 o                         
  -1  13  14        361.26        357.80        11.41 o                         
   0  13  14        300.03        296.56        16.67 o                         
   1  13  14        297.76        292.49        17.39 o                         
   2  13  14       1019.61       1023.60        43.42 o                         
   3  13  14         32.43         42.60        22.62 o                         
  -3  14  14        241.18        228.73        16.03 o                         
  -2  14  14        443.54        452.00        13.68 o                         
  -1  14  14        398.08        400.73        12.89 o                         
   0  14  14         46.17         61.38        10.41 o                         
   1  14  14        554.52        556.13        17.71 o                         
   2  14  14        504.24        498.79        21.41 o                         
   3  14  14        210.32        201.60        26.20 o                         
  -2  15  14        272.01        292.85        14.01 o                         
  -1  15  14        290.93        317.41        13.26 o                         
   0  15  14        369.16        376.29        16.35 o                         
   1  15  14        301.49        318.23        14.35 o                         
   2  15  14        353.42        359.99        22.90 o                         
  -2  16  14        252.92        237.72        15.42 o                         
  -1  16  14        374.67        398.62        38.14 o                         
   0  16  14        108.81        101.15        12.22 o                         
   1  16  14        333.13        377.62        18.45 o                         
   2  16  14        192.92        183.94        25.46 o                         
   0  17  14        779.18        819.90        74.04 o                         
   1   0  15       1084.94       1078.62        15.70 o                         
   2   0  15       1006.83        993.95        14.25 o                         
   3   0  15        892.92        942.50        20.42 o                         
   4   0  15       1148.11       1188.42        23.06 o                         
   5   0  15         19.00         15.45        14.11 o                         
  -5   1  15        461.65        422.45        15.24 o                         
  -4   1  15        198.86        185.97        12.62 o                         
  -3   1  15        604.30        615.49        13.19 o                         
  -2   1  15       1051.00       1002.76        15.52 o                         
  -1   1  15       3031.66       2965.30        29.10 o                         
   0   1  15       1065.21       1067.54        13.04 o                         
   1   1  15       3615.40       3562.34        33.85 o                         
   2   1  15       1043.09        995.98        14.35 o                         
   3   1  15        512.50        534.48        13.49 o                         
   4   1  15        221.87        223.27        12.47 o                         
   5   1  15        449.54        417.47        15.52 o                         
  -5   2  15        126.59        135.40        13.13 o                         
  -4   2  15         25.60         37.99         9.94 o                         
  -3   2  15        262.94        253.68         8.39 o                         
  -2   2  15       1343.42       1343.97        16.39 o                         
  -1   2  15        254.14        251.99         8.83 o                         
   0   2  15        472.46        462.99         9.41 o                         
   1   2  15        238.41        212.82         8.24 o                         
   2   2  15       1205.93       1180.20        15.92 o                         
   3   2  15        245.91        245.79        10.22 o                         
   4   2  15         28.04         33.35        11.19 o                         
   5   2  15        113.42        100.79        12.95 o                         
  -5   3  15         27.41         30.00        11.64 o                         
  -4   3  15        377.85        405.87        14.62 o                         
  -3   3  15        464.50        475.82        10.65 o                         
  -2   3  15        680.33        684.67        13.06 o                         
  -1   3  15       1194.02       1198.82        13.74 o                         
   0   3  15       2514.82       2497.41        20.52 o                         
   1   3  15       1436.54       1471.26        18.57 o                         
   2   3  15        903.84        923.11        15.57 o                         
   3   3  15        493.46        491.32        14.63 o                         
   4   3  15        280.50        314.81        17.19 o                         
   5   3  15         55.05         49.16        13.21 o                         
  -5   4  15        430.65        446.84        21.97 o                         
  -4   4  15         59.82         48.78        10.70 o                         
  -3   4  15        335.98        328.68        10.48 o                         
  -2   4  15         23.61         19.58         7.06 o                         
  -1   4  15         90.62         97.80         8.01 o                         
   0   4  15       1564.78       1509.30        14.43 o                         
   1   4  15         69.19         59.86         6.77 o                         
   2   4  15         68.03         62.58         8.11 o                         
   3   4  15        259.87        233.19        10.49 o                         
   4   4  15         36.89         29.05        11.19 o                         
   5   4  15        591.64        584.52        20.89 o                         
  -5   5  15         68.56         68.08        12.46 o                         
  -4   5  15        521.19        499.24        14.05 o                         
  -3   5  15        196.52        210.00         9.08 o                         
  -2   5  15       2607.50       2646.83        26.53 o                         
  -1   5  15        480.77        447.60        12.14 o                         
   0   5  15       4169.25       4105.56        33.10 o                         
   1   5  15        412.68        367.04         9.54 o                         
   2   5  15       2773.04       2825.72        28.43 o                         
   3   5  15        264.87        283.18        14.20 o                         
   4   5  15        509.85        516.76        15.86 o                         
   5   5  15         84.83         60.51        13.47 o                         
  -5   6  15        547.79        568.63        36.97 o                         
  -4   6  15         55.70         51.07         9.79 o                         
  -3   6  15       1219.25       1219.65        18.71 o                         
  -2   6  15        212.73        211.33         8.83 o                         
  -1   6  15        833.50        844.83        15.48 o                         
   0   6  15        267.17        268.12         7.13 o                         
   1   6  15        865.99        846.34        15.11 o                         
   2   6  15        161.28        149.79         9.85 o                         
   3   6  15       1415.31       1468.94        21.13 o                         
   4   6  15         65.25         64.39        11.04 o                         
   5   6  15        466.99        450.61        20.13 o                         
  -5   7  15         69.38         51.35        16.53 o                         
  -4   7  15        831.06        811.44        21.70 o                         
  -3   7  15        205.72        209.33         9.70 o                         
  -2   7  15        982.66        999.02        16.83 o                         
  -1   7  15       1226.47       1193.24        15.98 o                         
   0   7  15       1136.20       1133.72        15.39 o                         
   1   7  15       1266.80       1217.11        28.08 o                         
   2   7  15        871.61        849.90        17.06 o                         
   3   7  15        219.17        216.54        11.12 o                         
   4   7  15        880.65        910.60        20.88 o                         
   5   7  15         65.45         55.01        16.58 o                         
  -5   8  15        356.62        339.20        19.83 o                         
  -4   8  15        251.10        245.36        12.60 o                         
  -3   8  15        247.13        271.42        11.80 o                         
  -2   8  15        653.00        668.47        12.54 o                         
  -1   8  15        348.47        325.74         9.00 o                         
   0   8  15        105.94        108.72         5.88 o                         
   1   8  15        299.30        278.86        13.62 o                         
   2   8  15        801.41        814.86        17.95 o                         
   3   8  15        303.93        306.44        12.22 o                         
   4   8  15        254.92        268.92        17.62 o                         
   5   8  15        311.88        248.36        41.78 o                         
  -4   9  15        203.76        224.02        12.65 o                         
  -3   9  15        286.01        313.20        12.62 o                         
  -2   9  15       1092.60       1110.13        22.39 o                         
  -1   9  15        868.83        864.48        14.86 o                         
   0   9  15       1714.21       1694.84        23.63 o                         
   1   9  15        852.78        842.26        20.02 o                         
   2   9  15       1232.64       1241.30        20.39 o                         
   3   9  15        316.17        328.27        13.51 o                         
   4   9  15        117.62         95.74        13.22 o                         
  -4  10  15        367.90        387.59        15.51 o                         
  -3  10  15        481.39        521.70        15.90 o                         
  -2  10  15        220.66        214.88        13.49 o                         
  -1  10  15        392.14        367.06        13.03 o                         
   0  10  15         70.90         71.61        11.25 o                         
   1  10  15        368.81        371.87        14.01 o                         
   2  10  15        225.12        203.33        14.02 o                         
   3  10  15        441.50        468.44        18.10 o                         
   4  10  15        378.30        382.12        16.03 o                         
  -4  11  15          7.21          1.76        13.05 o                         
  -3  11  15       1104.83       1095.17        21.06 o                         
  -2  11  15        190.34        187.20        13.93 o                         
  -1  11  15       2029.64       2026.22        30.88 o                         
   0  11  15          2.46          0.00         7.10 o                         
   1  11  15       2348.89       2377.00        32.39 o                         
   2  11  15        170.62        153.98        14.42 o                         
   3  11  15       1101.95       1115.00        22.35 o                         
   4  11  15         11.65          4.66        15.26 o                         
  -4  12  15        365.23        380.16        21.86 o                         
  -3  12  15         66.08         57.50         8.92 o                         
  -2  12  15        755.53        797.51        22.51 o                         
  -1  12  15         64.74         66.91        11.86 o                         
   0  12  15         28.41         27.54         7.99 o                         
   1  12  15         68.49         58.41        14.49 o                         
   2  12  15        617.22        657.89        29.93 o                         
   3  12  15         35.04         28.01        14.65 o                         
   4  12  15        363.03        376.46        19.73 o                         
  -3  13  15        263.05        236.39        12.84 o                         
  -2  13  15        207.62        194.68        14.20 o                         
  -1  13  15        218.68        196.46        14.04 o                         
   0  13  15        307.70        295.39        12.58 o                         
   1  13  15        212.35        206.62        18.13 o                         
   2  13  15        274.13        287.13        18.37 o                         
   3  13  15        280.99        293.65        27.78 o                         
  -3  14  15         21.69         10.67        10.98 o                         
  -2  14  15         16.37          0.00        15.91 o                         
  -1  14  15         21.58         21.97        13.81 o                         
   0  14  15        342.64        349.29        14.90 o                         
   1  14  15          9.68          0.00        10.50 o                         
   2  14  15         38.54         33.65        16.93 o                         
   3  14  15          3.95          0.00        26.63 o                         
  -2  15  15        244.93        251.75        22.03 o                         
  -1  15  15        308.03        319.83        19.56 o                         
   0  15  15        227.83        223.91        12.57 o                         
   1  15  15        200.81        201.57        13.25 o                         
   2  15  15        213.29        194.70        21.47 o                         
  -1  16  15         28.74         29.36         8.47 o                         
   0  16  15         92.39         95.49        18.48 o                         
   1  16  15         20.33         20.37        14.15 o                         
   0   0  16          1.05          6.17         8.22 o                         
   1   0  16       1368.83       1395.58        18.26 o                         
   2   0  16       2721.65       2741.07        25.23 o                         
   3   0  16        197.10        193.68         9.46 o                         
   4   0  16         43.74         21.64        12.53 o                         
   5   0  16        411.63        427.79        17.10 o                         
  -5   1  16         23.23         19.19        13.90 o                         
  -4   1  16        383.44        370.46        17.24 o                         
  -3   1  16        122.34        129.80         9.04 o                         
  -2   1  16       2648.36       2606.51        25.64 o                         
  -1   1  16         55.84         59.65         7.32 o                         
   0   1  16       1083.25       1074.86        13.48 o                         
   1   1  16        117.39        114.69         7.81 o                         
   2   1  16       2484.23       2444.38        23.60 o                         
   3   1  16         75.69         81.29         9.11 o                         
   4   1  16        472.37        490.94        17.39 o                         
   5   1  16         32.13         37.05        12.70 o                         
  -5   2  16        436.72        417.61        15.35 o                         
  -4   2  16        124.28        130.40        10.86 o                         
  -3   2  16       1607.98       1580.51        18.66 o                         
  -2   2  16        125.01        143.05         7.63 o                         
  -1   2  16        197.73        193.51        11.08 o                         
   0   2  16        238.57        238.77         7.42 o                         
   1   2  16        258.72        265.97        12.20 o                         
   2   2  16        224.87        212.46         9.16 o                         
   3   2  16       1748.17       1741.76        22.18 o                         
   4   2  16         47.67         29.33        11.63 o                         
   5   2  16        416.14        412.20        16.42 o                         
  -5   3  16         44.15         37.46        12.56 o                         
  -4   3  16        321.51        308.15        13.33 o                         
  -3   3  16        930.69        907.65        14.14 o                         
  -2   3  16        668.20        669.45        21.69 o                         
  -1   3  16       2792.49       2708.97        27.60 o                         
   0   3  16       7289.04       7240.28        54.28 o                         
   1   3  16       2334.13       2256.62        24.64 o                         
   2   3  16        497.74        505.29        16.27 o                         
   3   3  16       1095.93       1113.68        18.53 o                         
   4   3  16        351.38        355.17        15.98 o                         
   5   3  16         57.77         68.92        13.38 o                         
  -5   4  16        293.02        310.18        17.53 o                         
  -4   4  16        821.20        876.98        20.17 o                         
  -3   4  16        107.77        107.86         8.73 o                         
  -2   4  16        349.22        345.04        16.52 o                         
  -1   4  16         11.90         15.95         8.81 o                         
   0   4  16          1.55          3.82         7.56 o                         
   1   4  16         17.40         17.48         6.77 o                         
   2   4  16        452.66        463.86        12.09 o                         
   3   4  16         71.94         68.73         9.83 o                         
   4   4  16        738.29        783.19        18.93 o                         
   5   4  16        359.07        351.48        17.30 o                         
  -5   5  16        644.31        614.63        21.58 o                         
  -4   5  16        217.81        243.17        18.13 o                         
  -3   5  16        344.14        337.97        13.28 o                         
  -2   5  16        119.31        116.55         7.75 o                         
  -1   5  16       2314.07       2389.66        29.59 o                         
   0   5  16         34.34         24.53         6.24 o                         
   1   5  16       2652.37       2710.63        28.99 o                         
   2   5  16        145.56        156.57        11.49 o                         
   3   5  16        230.82        208.62        11.06 o                         
   4   5  16        179.10        184.67        12.03 o                         
   5   5  16        632.38        590.47        20.24 o                         
  -5   6  16        162.36        193.03        18.02 o                         
  -4   6  16        772.99        804.58        18.33 o                         
  -3   6  16         63.61         54.55         8.57 o                         
  -2   6  16        476.75        472.35        11.09 o                         
  -1   6  16        960.04        941.16        16.79 o                         
   0   6  16        181.01        170.86         9.42 o                         
   1   6  16        859.96        846.46        19.52 o                         
   2   6  16        356.73        362.97        12.78 o                         
   3   6  16         92.51         74.84        10.20 o                         
   4   6  16        833.54        866.66        20.32 o                         
   5   6  16        146.64        115.12        16.94 o                         
  -5   7  16         22.91         35.65        25.06 o                         
  -4   7  16         73.85         68.44        11.04 o                         
  -3   7  16        716.10        754.90        16.17 o                         
  -2   7  16         85.13         83.73         6.97 o                         
  -1   7  16       1311.07       1308.15        17.99 o                         
   0   7  16        359.94        369.53         8.76 o                         
   1   7  16       1278.08       1298.49        22.88 o                         
   2   7  16         81.61         78.45         9.52 o                         
   3   7  16        646.70        682.50        16.77 o                         
   4   7  16         53.41         50.86        11.58 o                         
   5   7  16         12.95         10.67        14.55 o                         
  -4   8  16         12.21          6.19        10.72 o                         
  -3   8  16        715.46        715.09        21.91 o                         
  -2   8  16        689.79        702.34        17.44 o                         
  -1   8  16        219.05        214.13         9.81 o                         
   0   8  16          0.35          8.79         5.49 o                         
   1   8  16        204.73        198.77        12.87 o                         
   2   8  16        704.77        691.73        16.44 o                         
   3   8  16        557.90        547.67        14.92 o                         
   4   8  16         23.44         30.69        13.63 o                         
  -4   9  16        110.66        104.89        11.19 o                         
  -3   9  16        308.23        299.75        12.24 o                         
  -2   9  16       1185.43       1159.54        25.43 o                         
  -1   9  16        454.33        416.49        18.41 o                         
   0   9  16       1227.20       1230.97        16.39 o                         
   1   9  16        282.05        226.71        13.31 o                         
   2   9  16       1357.92       1414.62        26.36 o                         
   3   9  16        300.59        308.40        13.69 o                         
   4   9  16         99.45         83.06        13.57 o                         
  -4  10  16         18.05          3.33        22.31 o                         
  -3  10  16        181.47        187.48        10.01 o                         
  -2  10  16        199.58        183.73        13.42 o                         
  -1  10  16        279.36        284.36        12.85 o                         
   0  10  16        478.39        451.65        10.44 o                         
   1  10  16        337.18        349.33        19.10 o                         
   2  10  16        234.55        251.89        15.39 o                         
   3  10  16        127.34        130.43        12.15 o                         
   4  10  16         30.59         46.43        14.36 o                         
  -4  11  16        346.47        334.60        20.10 o                         
  -3  11  16        161.48        151.84        11.82 o                         
  -2  11  16        746.56        777.35        21.46 o                         
  -1  11  16        167.54        165.18        13.07 o                         
   0  11  16        636.19        655.05        16.76 o                         
   1  11  16        166.31        168.77        13.19 o                         
   2  11  16        554.72        558.71        27.66 o                         
   3  11  16        152.35        117.33        15.99 o                         
   4  11  16        490.81        514.84        20.48 o                         
  -3  12  16        340.83        348.45        12.46 o                         
  -2  12  16        115.28        133.49        14.10 o                         
  -1  12  16         53.15         57.44        13.89 o                         
   0  12  16         53.27         69.70        12.46 o                         
   1  12  16         86.00         83.49        15.38 o                         
   2  12  16        148.54        132.99        17.51 o                         
   3  12  16        454.28        398.33        20.44 o                         
  -3  13  16         79.30         79.59         8.66 o                         
  -2  13  16        403.48        436.96        26.12 o                         
  -1  13  16        468.12        476.51        20.12 o                         
   0  13  16       1531.07       1573.42        28.83 o                         
   1  13  16        402.35        426.43        26.00 o                         
   2  13  16        336.19        357.83        20.67 o                         
   3  13  16         83.97         85.86        21.13 o                         
  -2  14  16         16.53         30.30        17.83 o                         
  -1  14  16         44.59         38.92        15.80 o                         
   0  14  16        131.64        117.20        18.58 o                         
   1  14  16         40.66         55.87        11.43 o                         
   2  14  16         53.11         40.46        20.44 o                         
  -2  15  16         97.51         54.54        23.72 o                         
  -1  15  16       1259.44       1358.01        36.46 o                         
   0  15  16          3.52          5.77         9.53 o                         
   1  15  16       1137.00       1191.25        26.24 o                         
   2  15  16        123.78         57.31        25.90 o                         
   0  16  16         53.98         50.07        11.33 o                         
   1   0  17        818.06        847.03        14.86 o                         
   2   0  17          5.67         18.62         7.31 o                         
   3   0  17        301.04        301.49        10.91 o                         
   4   0  17       1555.12       1630.04        24.51 o                         
   5   0  17         35.68         28.34        14.98 o                         
  -5   1  17        154.11        135.38        18.52 o                         
  -4   1  17        216.00        197.80        11.02 o                         
  -3   1  17        245.75        233.16         9.97 o                         
  -2   1  17         49.91         48.91         7.62 o                         
  -1   1  17       2168.48       2138.56        25.84 o                         
   0   1  17       2875.40       2779.37        26.42 o                         
   1   1  17       1727.59       1733.68        21.09 o                         
   2   1  17         79.70         88.45         8.11 o                         
   3   1  17        318.09        302.06        11.07 o                         
   4   1  17        173.33        143.36        11.39 o                         
   5   1  17        171.11        176.92        15.15 o                         
  -5   2  17        285.01        271.73        19.91 o                         
  -4   2  17        128.49        133.21        14.11 o                         
  -3   2  17       1325.15       1305.55        18.67 o                         
  -2   2  17        230.29        230.23         8.36 o                         
  -1   2  17       2362.62       2296.22        25.06 o                         
   0   2  17        215.29        201.98         7.80 o                         
   1   2  17       1900.88       1820.97        21.81 o                         
   2   2  17        306.85        321.03        10.50 o                         
   3   2  17       1386.56       1348.00        20.08 o                         
   4   2  17        125.10        105.71        11.38 o                         
   5   2  17        259.19        286.09        18.87 o                         
  -5   3  17        219.58        238.60        20.93 o                         
  -4   3  17        411.42        413.35        14.33 o                         
  -3   3  17        879.42        891.09        17.00 o                         
  -2   3  17        611.98        644.16        15.36 o                         
  -1   3  17         64.59         76.16        10.05 o                         
   0   3  17        169.93        199.68         7.69 o                         
   1   3  17         16.42         14.38         7.51 o                         
   2   3  17        643.51        655.90        16.05 o                         
   3   3  17        868.24        890.07        17.85 o                         
   4   3  17        480.91        491.43        14.32 o                         
   5   3  17        137.90        127.89        15.23 o                         
  -5   4  17        489.33        477.28        26.88 o                         
  -4   4  17        180.35        163.30        11.94 o                         
  -3   4  17        115.69        118.53         9.01 o                         
  -2   4  17        323.34        313.61        11.21 o                         
  -1   4  17        423.48        430.58        14.26 o                         
   0   4  17       2554.04       2544.56        28.28 o                         
   1   4  17        502.33        504.66        12.06 o                         
   2   4  17        185.34        203.23        10.59 o                         
   3   4  17         63.34         58.51        10.15 o                         
   4   4  17        258.90        263.65        16.50 o                         
   5   4  17        436.44        412.80        19.24 o                         
  -5   5  17        128.10        104.39        15.25 o                         
  -4   5  17         82.69         87.79        11.63 o                         
  -3   5  17        110.43        131.77        11.50 o                         
  -2   5  17       1514.19       1497.84        20.54 o                         
  -1   5  17        130.94        107.75         9.54 o                         
   0   5  17        120.21        110.19         9.43 o                         
   1   5  17        163.72        158.04         8.73 o                         
   2   5  17       1433.76       1434.08        21.69 o                         
   3   5  17        128.60        136.45        11.20 o                         
   4   5  17        142.79        154.88        12.21 o                         
   5   5  17         88.47         58.01        18.83 o                         
  -5   6  17        229.86        226.72        27.86 o                         
  -4   6  17        126.44        121.33        15.48 o                         
  -3   6  17        573.18        600.70        14.38 o                         
  -2   6  17        910.72        956.86        15.92 o                         
  -1   6  17        178.32        170.06         9.83 o                         
   0   6  17        361.00        369.36        10.67 o                         
   1   6  17        185.85        179.46        13.20 o                         
   2   6  17       1049.42       1090.36        19.89 o                         
   3   6  17        434.32        410.13        13.51 o                         
   4   6  17         48.41         31.36        11.78 o                         
   5   6  17        225.89        199.43        20.16 o                         
  -4   7  17        287.76        274.33        12.99 o                         
  -3   7  17        471.57        527.48        18.23 o                         
  -2   7  17        180.24        165.16        16.08 o                         
  -1   7  17         34.18          8.37         8.79 o                         
   0   7  17       2247.86       2175.59        23.15 o                         
   1   7  17         98.01         65.07        11.90 o                         
   2   7  17        153.75        157.21        10.16 o                         
   3   7  17        349.12        366.93        13.00 o                         
   4   7  17        272.33        270.88        13.42 o                         
  -4   8  17        303.37        274.27        12.90 o                         
  -3   8  17        233.88        230.85        10.63 o                         
  -2   8  17        367.76        356.37        13.50 o                         
  -1   8  17        254.33        257.80        10.19 o                         
   0   8  17        169.31        174.50         8.14 o                         
   1   8  17        325.58        357.57        14.50 o                         
   2   8  17        320.18        313.41        15.05 o                         
   3   8  17        177.67        192.34        12.65 o                         
   4   8  17        226.98        215.75        16.54 o                         
  -4   9  17         50.76         46.05        14.13 o                         
  -3   9  17         17.24         15.83         8.45 o                         
  -2   9  17        291.94        309.19        14.86 o                         
  -1   9  17       1107.39       1094.23        19.14 o                         
   0   9  17       1570.81       1590.42        25.40 o                         
   1   9  17        946.24        943.43        22.30 o                         
   2   9  17        219.05        209.54        14.50 o                         
   3   9  17         60.87         42.79        11.49 o                         
   4   9  17         86.57         84.63        14.63 o                         
  -4  10  17        908.72        967.66        62.13 o                         
  -3  10  17        278.76        288.40        15.84 o                         
  -2  10  17         14.29          6.05        12.28 o                         
  -1  10  17        199.76        188.25        14.04 o                         
   0  10  17         31.41         31.49        11.33 o                         
   1  10  17         87.57         58.38        12.45 o                         
   2  10  17          6.05          4.29        12.82 o                         
   3  10  17        242.01        270.68        17.13 o                         
   4  10  17        988.94       1094.80        27.64 o                         
  -3  11  17         79.99         47.76        14.34 o                         
  -2  11  17         85.58        100.60        13.39 o                         
  -1  11  17        912.12       1039.78        38.49 o                         
   0  11  17        274.65        293.57        16.75 o                         
   1  11  17        946.71        997.20        22.90 o                         
   2  11  17        117.61        134.04        14.58 o                         
   3  11  17         73.11         61.54        16.11 o                         
  -3  12  17        261.05        255.32        18.37 o                         
  -2  12  17        531.91        550.87        18.40 o                         
  -1  12  17        681.30        670.48        29.07 o                         
   0  12  17          7.41         19.02        13.96 o                         
   1  12  17        583.63        556.72        20.34 o                         
   2  12  17        504.79        527.38        21.96 o                         
   3  12  17        365.28        355.38        30.18 o                         
  -3  13  17        295.18        330.52        33.09 o                         
  -2  13  17         43.69         62.31        19.07 o                         
  -1  13  17        129.57        142.93        21.55 o                         
   0  13  17        320.16        275.05        19.37 o                         
   1  13  17         47.95         46.52        16.50 o                         
   2  13  17          6.27          4.65        16.53 o                         
   3  13  17        313.11        305.75        33.73 o                         
  -2  14  17        240.17        217.20        20.74 o                         
  -1  14  17        588.09        558.81        44.65 o                         
   0  14  17        117.79        121.95        26.63 o                         
   1  14  17        660.24        718.79        19.48 o                         
   2  14  17        239.03        224.56        32.79 o                         
  -1  15  17        250.02        293.11        37.57 o                         
   0  15  17         11.58          0.00        28.60 o                         
   1  15  17        277.65        284.78        15.82 o                         
   0   0  18       4415.06       4452.84        59.19 o                         
   1   0  18         51.04         57.70         8.05 o                         
   2   0  18        272.41        297.60        10.27 o                         
   3   0  18          5.30          0.23         8.87 o                         
   4   0  18        387.29        377.03        13.05 o                         
   5   0  18         89.19         99.20        17.98 o                         
  -5   1  18        167.92        194.06        19.59 o                         
  -4   1  18        410.82        419.17        13.11 o                         
  -3   1  18        388.91        389.41        11.97 o                         
  -2   1  18        213.97        203.66         9.66 o                         
  -1   1  18         22.26         21.08         7.58 o                         
   0   1  18         52.14         52.61         7.80 o                         
   1   1  18         40.64         34.00         7.88 o                         
   2   1  18        231.35        244.43        10.81 o                         
   3   1  18        329.24        357.30        12.76 o                         
   4   1  18        382.65        383.50        15.17 o                         
   5   1  18        141.25        143.17        14.51 o                         
  -5   2  18        296.75        309.83        44.66 o                         
  -4   2  18         20.28          5.90        12.10 o                         
  -3   2  18        253.32        231.95        11.73 o                         
  -2   2  18        582.64        602.69        15.72 o                         
  -1   2  18        429.63        414.61        11.11 o                         
   0   2  18        525.77        528.83        12.68 o                         
   1   2  18        394.28        393.12        11.62 o                         
   2   2  18        636.72        660.23        15.90 o                         
   3   2  18        178.71        185.14        10.82 o                         
   4   2  18         12.46         16.24        10.94 o                         
   5   2  18        326.35        322.89        16.40 o                         
  -5   3  18         50.31         50.30        17.30 o                         
  -4   3  18        588.05        635.84        19.55 o                         
  -3   3  18         42.48         33.55         9.48 o                         
  -2   3  18        259.08        245.35        12.62 o                         
  -1   3  18        665.38        684.31        17.71 o                         
   0   3  18        196.43        184.18         7.81 o                         
   1   3  18        736.86        744.20        15.48 o                         
   2   3  18        295.29        291.51        14.93 o                         
   3   3  18         17.06          7.50         9.72 o                         
   4   3  18        614.84        668.08        17.35 o                         
   5   3  18         63.73         75.73        14.54 o                         
  -5   4  18         40.78         37.80        16.72 o                         
  -4   4  18        447.60        456.21        15.92 o                         
  -3   4  18        832.46        883.51        17.27 o                         
  -2   4  18        711.59        682.38        18.75 o                         
  -1   4  18        735.57        739.73        16.72 o                         
   0   4  18          5.69          0.00         8.80 o                         
   1   4  18        843.74        882.07        16.46 o                         
   2   4  18        692.91        693.47        16.60 o                         
   3   4  18        848.97        855.49        18.49 o                         
   4   4  18        489.38        475.86        20.76 o                         
   5   4  18         15.90         12.78        14.83 o                         
  -4   5  18         27.90         15.79        11.28 o                         
  -3   5  18        233.29        229.91         9.92 o                         
  -2   5  18        430.54        454.11        15.16 o                         
  -1   5  18        820.55        828.73        17.02 o                         
   0   5  18          8.44         19.81         9.04 o                         
   1   5  18        819.62        842.71        25.65 o                         
   2   5  18        374.65        411.33        13.76 o                         
   3   5  18        252.86        270.09        11.95 o                         
   4   5  18         68.29         56.46        11.79 o                         
  -4   6  18         85.12         73.18        13.45 o                         
  -3   6  18       1072.54       1085.47        19.06 o                         
  -2   6  18        302.20        329.61        13.88 o                         
  -1   6  18       1502.60       1452.05        21.46 o                         
   0   6  18          0.86          0.00         8.48 o                         
   1   6  18       1525.94       1543.06        26.09 o                         
   2   6  18        360.98        369.82        13.39 o                         
   3   6  18       1156.28       1160.52        20.89 o                         
   4   6  18         79.75         74.01        12.17 o                         
  -4   7  18        437.97        403.08        21.59 o                         
  -3   7  18        156.51        185.56        13.64 o                         
  -2   7  18        127.77        127.62        12.31 o                         
  -1   7  18        391.17        369.86        13.60 o                         
   0   7  18        918.15        944.79        18.52 o                         
   1   7  18        314.43        308.54        18.75 o                         
   2   7  18         76.43         72.37        13.46 o                         
   3   7  18        191.51        226.02        13.12 o                         
   4   7  18        403.31        403.44        15.29 o                         
  -4   8  18        132.70        117.92        13.07 o                         
  -3   8  18        114.87        110.35        10.07 o                         
  -2   8  18        227.70        241.67        12.45 o                         
  -1   8  18        794.48        800.34        17.77 o                         
   0   8  18         13.03         12.48        10.08 o                         
   1   8  18        787.71        796.66        21.49 o                         
   2   8  18        249.16        224.96        14.94 o                         
   3   8  18        228.92        222.06        13.24 o                         
   4   8  18        130.22        111.42        15.05 o                         
  -4   9  18        240.72        214.23        15.29 o                         
  -3   9  18        458.25        451.57        13.25 o                         
  -2   9  18        206.43        189.60        12.19 o                         
  -1   9  18         64.43         51.81        10.97 o                         
   0   9  18        174.92        167.23        11.38 o                         
   1   9  18         70.93         63.08        12.65 o                         
   2   9  18        199.04        204.19        15.23 o                         
   3   9  18        446.44        455.46        18.26 o                         
   4   9  18        276.23        259.90        18.25 o                         
  -3  10  18        350.87        335.15        17.35 o                         
  -2  10  18        247.80        220.65        14.59 o                         
  -1  10  18        475.81        502.22        20.71 o                         
   0  10  18       1043.85       1048.81        22.72 o                         
   1  10  18        514.86        525.04        27.85 o                         
   2  10  18        322.23        304.70        21.48 o                         
   3  10  18        280.27        264.50        17.89 o                         
  -3  11  18        176.31        155.12        17.43 o                         
  -2  11  18        199.03        187.12        14.95 o                         
  -1  11  18        133.37        113.58        22.66 o                         
   0  11  18         46.98         48.66        14.67 o                         
   1  11  18         94.28         83.74        13.21 o                         
   2  11  18        280.82        272.80        16.33 o                         
   3  11  18        193.03        168.84        18.99 o                         
  -3  12  18         40.22         87.84        27.93 o                         
  -2  12  18        920.00        921.19        28.89 o                         
  -1  12  18         11.40          0.00        21.48 o                         
   0  12  18        353.59        382.98        18.66 o                         
   1  12  18         20.13         34.26        15.56 o                         
   2  12  18        829.23        852.06        30.40 o                         
   3  12  18         32.20         35.21        26.74 o                         
  -2  13  18          3.87         32.63        27.40 o                         
  -1  13  18        228.66        189.28        28.02 o                         
   0  13  18        454.30        477.31        23.48 o                         
   1  13  18        298.82        322.85        25.64 o                         
   2  13  18         14.25          2.64        27.71 o                         
  -1  14  18         14.53         14.47        34.49 o                         
   0  14  18        123.02        125.74        23.62 o                         
   1  14  18          0.88          8.15        11.81 o                         
   1   0  19       1754.56       1744.30        21.94 o                         
   2   0  19        461.19        469.82        16.31 o                         
   3   0  19       1421.13       1511.53        21.52 o                         
   4   0  19          0.19          3.16        10.46 o                         
  -4   1  19        253.96        285.60        21.50 o                         
  -3   1  19         54.89         60.03         9.30 o                         
  -2   1  19        615.79        570.32        17.24 o                         
  -1   1  19        818.05        785.51        16.00 o                         
   0   1  19          2.88          8.38         7.68 o                         
   1   1  19        913.89        910.70        16.91 o                         
   2   1  19        585.85        572.52        14.74 o                         
   3   1  19         32.35         18.62         9.72 o                         
   4   1  19        373.17        386.78        13.57 o                         
  -4   2  19         55.74         36.99        12.11 o                         
  -3   2  19        388.98        367.31        13.54 o                         
  -2   2  19        917.71        924.41        22.03 o                         
  -1   2  19       2177.98       2135.90        28.35 o                         
   0   2  19         30.51         32.27         7.86 o                         
   1   2  19       2442.16       2397.71        26.84 o                         
   2   2  19        912.00        936.73        19.28 o                         
   3   2  19        445.43        449.31        13.56 o                         
   4   2  19         77.94         61.92        11.58 o                         
  -4   3  19        600.68        626.52        24.54 o                         
  -3   3  19        389.30        382.92        19.90 o                         
  -2   3  19         34.94         27.22        11.45 o                         
  -1   3  19        234.84        216.92        10.82 o                         
   0   3  19         61.79         63.69        10.72 o                         
   1   3  19        261.19        240.34        10.04 o                         
   2   3  19         64.97         59.22        13.05 o                         
   3   3  19        350.51        325.50        12.25 o                         
   4   3  19        524.46        545.06        21.92 o                         
  -4   4  19        638.33        709.11        20.43 o                         
  -3   4  19          3.13          6.66         9.29 o                         
  -2   4  19        343.80        359.77        14.46 o                         
  -1   4  19        254.89        264.95        12.04 o                         
   0   4  19       3554.08       3496.56        39.63 o                         
   1   4  19        270.07        292.03        15.12 o                         
   2   4  19        299.11        312.26        12.07 o                         
   3   4  19         15.54         27.80        10.27 o                         
   4   4  19        588.26        610.80        16.97 o                         
  -4   5  19        160.19        134.84        13.27 o                         
  -3   5  19        389.95        410.41        12.98 o                         
  -2   5  19        303.45        319.86        13.99 o                         
  -1   5  19        204.22        216.95        12.70 o                         
   0   5  19          3.04          0.00        10.21 o                         
   1   5  19        151.35        152.04        12.81 o                         
   2   5  19        283.17        292.37        11.76 o                         
   3   5  19        438.48        471.90        14.11 o                         
   4   5  19        178.63        150.53        13.21 o                         
  -4   6  19        126.12        127.33        12.79 o                         
  -3   6  19         58.70         55.18         9.98 o                         
  -2   6  19        794.64        825.42        20.82 o                         
  -1   6  19         31.07         25.52        11.40 o                         
   0   6  19       1721.13       1761.85        26.96 o                         
   1   6  19         29.21         36.32        12.21 o                         
   2   6  19        756.06        787.55        22.42 o                         
   3   6  19         60.89         48.63        12.01 o                         
   4   6  19        116.81        120.03        13.82 o                         
  -4   7  19        368.79        391.51        20.86 o                         
  -3   7  19        172.26        154.81        10.02 o                         
  -2   7  19         48.80         41.44        11.62 o                         
  -1   7  19        178.14        168.62        12.16 o                         
   0   7  19         33.67         18.34        10.68 o                         
   1   7  19        210.56        185.67        13.20 o                         
   2   7  19         24.18         14.79        12.92 o                         
   3   7  19        256.57        243.51        21.25 o                         
   4   7  19        394.43        365.21        16.44 o                         
  -4   8  19         47.67         32.34        12.18 o                         
  -3   8  19        347.44        365.49        13.16 o                         
  -2   8  19       1267.86       1258.50        38.29 o                         
  -1   8  19        333.27        319.02        12.48 o                         
   0   8  19        206.31        226.13        12.19 o                         
   1   8  19        401.43        414.36        21.10 o                         
   2   8  19       1338.27       1329.23        27.78 o                         
   3   8  19        345.52        370.52        18.51 o                         
   4   8  19         44.14         40.55        16.03 o                         
  -3   9  19        110.11        130.01         8.95 o                         
  -2   9  19        465.78        492.24        17.59 o                         
  -1   9  19         87.55        113.79        14.19 o                         
   0   9  19        249.37        232.11        13.45 o                         
   1   9  19         94.10        109.13        13.92 o                         
   2   9  19        495.57        489.35        21.96 o                         
   3   9  19         83.48         86.68        19.20 o                         
  -3  10  19        783.52        804.78        27.89 o                         
  -2  10  19          0.47          0.00        13.60 o                         
  -1  10  19        644.31        617.53        21.77 o                         
   0  10  19         33.38         18.39        14.31 o                         
   1  10  19        637.35        685.41        21.42 o                         
   2  10  19          3.03          0.00        14.37 o                         
   3  10  19        776.20        776.62        32.48 o                         
  -3  11  19         13.41         23.55        23.56 o                         
  -2  11  19        181.67        200.31        26.56 o                         
  -1  11  19         55.43         45.45        22.30 o                         
   0  11  19        185.79        196.20        16.57 o                         
   1  11  19         70.00         93.95        13.95 o                         
   2  11  19        160.82        167.43        15.75 o                         
   3  11  19          9.37          0.00        19.84 o                         
  -2  12  19        350.72        358.57        28.53 o                         
  -1  12  19        829.46        826.65        59.57 o                         
   0  12  19          1.73         28.67        15.58 o                         
   1  12  19        933.78        928.66        30.51 o                         
   2  12  19        376.84        381.77        28.96 o                         
  -2  13  19        138.58        132.75        26.39 o                         
  -1  13  19         93.24         65.89        34.79 o                         
   0  13  19         33.02         42.19        21.88 o                         
   1  13  19         75.41         57.33        18.24 o                         
   2  13  19         87.27         38.36        26.28 o                         
   0  14  19        565.98        551.82        32.76 o                         
   0   0  20       1001.42       1002.37        29.80 o                         
   1   0  20        812.77        805.08        16.55 o                         
   2   0  20        514.20        517.40        18.15 o                         
   3   0  20         62.21         55.86        10.10 o                         
   4   0  20         33.88         33.15        12.68 o                         
  -4   1  20        294.98        327.31        14.95 o                         
  -3   1  20        182.44        190.57        12.60 o                         
  -2   1  20       1631.24       1664.99        27.00 o                         
  -1   1  20         78.80         78.37         9.08 o                         
   0   1  20         60.78         62.14         8.59 o                         
   1   1  20        111.26        110.72         9.34 o                         
   2   1  20       1525.77       1522.64        22.26 o                         
   3   1  20        275.41        284.97        11.75 o                         
   4   1  20        279.14        271.93        13.13 o                         
  -4   2  20        384.21        426.73        16.36 o                         
  -3   2  20        172.54        173.70        12.22 o                         
  -2   2  20        317.08        316.65        13.90 o                         
  -1   2  20        339.61        317.17        13.24 o                         
   0   2  20        772.47        804.39        21.08 o                         
   1   2  20        208.51        198.14        10.04 o                         
   2   2  20        242.02        262.43        17.28 o                         
   3   2  20        220.36        224.03        11.81 o                         
   4   2  20        498.33        505.90        17.09 o                         
  -4   3  20        325.82        325.04        17.14 o                         
  -3   3  20        720.58        741.32        18.93 o                         
  -2   3  20         15.57         26.27        11.54 o                         
  -1   3  20        493.40        463.49        15.70 o                         
   0   3  20       1661.86       1639.84        25.22 o                         
   1   3  20        462.58        489.53        13.61 o                         
   2   3  20         71.08         69.60        10.20 o                         
   3   3  20        723.60        752.20        18.23 o                         
   4   3  20        271.98        245.11        13.49 o                         
  -4   4  20        253.18        256.23        16.53 o                         
  -3   4  20        278.79        290.73        12.65 o                         
  -2   4  20        415.08        422.54        15.42 o                         
  -1   4  20        793.44        801.99        20.37 o                         
   0   4  20         12.96          0.00        10.65 o                         
   1   4  20        606.98        600.80        19.88 o                         
   2   4  20        476.11        487.01        14.63 o                         
   3   4  20        335.60        376.95        14.75 o                         
   4   4  20        207.21        200.21        15.04 o                         
  -4   5  20        132.90        125.41        15.75 o                         
  -3   5  20         35.53         41.92         9.73 o                         
  -2   5  20        541.93        539.18        25.42 o                         
  -1   5  20        336.76        352.40        14.45 o                         
   0   5  20         36.49         29.83        11.08 o                         
   1   5  20        286.71        283.31        17.93 o                         
   2   5  20        527.99        521.85        15.94 o                         
   3   5  20         58.65         70.25        11.95 o                         
   4   5  20        135.13        153.42        14.75 o                         
  -4   6  20        417.21        422.85        21.28 o                         
  -3   6  20        520.16        523.10        15.08 o                         
  -2   6  20         36.23         32.46        13.04 o                         
  -1   6  20        889.70        836.12        20.96 o                         
   0   6  20          7.87          0.00        11.45 o                         
   1   6  20       1130.82       1152.25        23.71 o                         
   2   6  20         26.03         16.26        13.44 o                         
   3   6  20        377.25        364.78        14.47 o                         
   4   6  20        427.32        438.42        17.33 o                         
  -4   7  20        102.53         98.46        41.40 o                         
  -3   7  20        614.05        603.20        15.37 o                         
  -2   7  20        195.48        238.61        22.42 o                         
  -1   7  20        663.52        668.54        18.02 o                         
   0   7  20        353.21        344.43        19.45 o                         
   1   7  20        868.28        882.48        22.39 o                         
   2   7  20        127.76        150.34        14.66 o                         
   3   7  20        496.21        520.24        19.36 o                         
   4   7  20         66.26         80.17        17.36 o                         
  -3   8  20          6.04         16.98        15.10 o                         
  -2   8  20        329.60        330.80        15.61 o                         
  -1   8  20        310.08        313.65        24.18 o                         
   0   8  20        310.62        304.65        14.62 o                         
   1   8  20        298.10        324.02        15.59 o                         
   2   8  20        376.15        353.43        19.21 o                         
   3   8  20         14.51         18.81        15.21 o                         
  -3   9  20        574.30        507.15        20.99 o                         
  -2   9  20        548.08        517.61        20.44 o                         
  -1   9  20         29.73         28.58        14.10 o                         
   0   9  20        181.19        191.21        14.44 o                         
   1   9  20          8.64         18.89        11.66 o                         
   2   9  20        616.17        611.03        19.92 o                         
   3   9  20        525.33        557.35        25.17 o                         
  -3  10  20         26.57         64.56        25.15 o                         
  -2  10  20         52.88         67.63        18.47 o                         
  -1  10  20        410.14        393.72        19.27 o                         
   0  10  20       1126.62       1179.55        32.00 o                         
   1  10  20        365.02        390.32        16.67 o                         
   2  10  20         10.66         20.20        14.65 o                         
   3  10  20         52.88         63.10        20.63 o                         
  -2  11  20        152.43        184.72        36.95 o                         
  -1  11  20         48.98         48.75        22.95 o                         
   0  11  20        241.41        217.13        29.58 o                         
   1  11  20         55.72         55.90        13.70 o                         
   2  11  20        112.26        118.15        20.26 o                         
  -2  12  20        832.33        901.18        60.97 o                         
  -1  12  20        126.44        100.69        32.02 o                         
   0  12  20        161.41        230.93        35.10 o                         
   1  12  20        124.52        163.35        20.03 o                         
   2  12  20        671.67        632.75        45.26 o                         
  -1  13  20        222.82        165.32        36.95 o                         
   0  13  20        449.65        442.76        39.41 o                         
   1  13  20        231.39        241.12        26.78 o                         
   1   0  21        154.07        174.30        10.06 o                         
   2   0  21        219.40        232.84        13.68 o                         
   3   0  21         90.48         59.59        13.99 o                         
   4   0  21        415.41        398.66        18.93 o                         
  -4   1  21        180.47        192.78        16.34 o                         
  -3   1  21          7.02          0.00        10.87 o                         
  -2   1  21          2.26          0.00        11.84 o                         
  -1   1  21        951.53        956.83        21.11 o                         
   0   1  21        260.79        255.72        10.67 o                         
   1   1  21        725.86        704.72        17.32 o                         
   2   1  21         15.36          4.56         9.82 o                         
   3   1  21         62.06         51.00        13.29 o                         
   4   1  21        153.46        166.72        14.60 o                         
  -4   2  21         17.99         33.34        15.11 o                         
  -3   2  21        205.62        217.64        12.77 o                         
  -2   2  21        330.08        306.74        14.40 o                         
  -1   2  21         21.33         29.66        11.50 o                         
   0   2  21        650.54        646.63        23.73 o                         
   1   2  21         63.83         70.54        10.74 o                         
   2   2  21        367.90        401.18        13.43 o                         
   3   2  21        162.16        161.65        12.67 o                         
   4   2  21          7.75          0.01        12.82 o                         
  -4   3  21          7.37         16.26        15.73 o                         
  -3   3  21        458.23        468.94        15.57 o                         
  -2   3  21         88.74         97.75        12.45 o                         
  -1   3  21        388.69        412.38        15.27 o                         
   0   3  21       1075.51       1059.11        21.59 o                         
   1   3  21        331.16        327.00        20.09 o                         
   2   3  21        116.16        121.50        12.90 o                         
   3   3  21        474.20        481.29        16.21 o                         
   4   3  21          3.02          2.33        14.36 o                         
  -4   4  21         93.75         93.44        16.38 o                         
  -3   4  21        218.05        244.38        26.69 o                         
  -2   4  21        219.97        214.16        13.58 o                         
  -1   4  21        189.91        183.25        13.02 o                         
   0   4  21         62.77         38.79        11.26 o                         
   1   4  21        141.41        154.16        13.22 o                         
   2   4  21        166.64        135.40        11.29 o                         
   3   4  21        277.32        289.71        13.91 o                         
   4   4  21         60.35         76.58        13.73 o                         
  -4   5  21        125.46        112.71        20.07 o                         
  -3   5  21         53.29         65.01        13.97 o                         
  -2   5  21       1113.64       1138.17        32.92 o                         
  -1   5  21        148.02        164.34        13.46 o                         
   0   5  21        280.71        290.89        15.79 o                         
   1   5  21        171.94        159.16        13.59 o                         
   2   5  21       1101.08       1164.52        26.17 o                         
   3   5  21         31.37         43.58        12.26 o                         
   4   5  21        173.13        161.00        15.41 o                         
  -3   6  21         96.10         85.27        14.33 o                         
  -2   6  21        256.58        285.51        16.93 o                         
  -1   6  21        318.13        313.91        20.03 o                         
   0   6  21         64.75         40.38        12.90 o                         
   1   6  21        372.01        329.77        15.69 o                         
   2   6  21        223.23        238.97        15.40 o                         
   3   6  21         48.89         45.48        15.25 o                         
  -3   7  21        145.99        170.70        17.25 o                         
  -2   7  21        202.35        197.86        14.35 o                         
  -1   7  21         99.27         82.61        11.38 o                         
   0   7  21        605.64        659.63        20.28 o                         
   1   7  21        119.35        135.83        14.10 o                         
   2   7  21        323.10        299.70        16.45 o                         
   3   7  21        161.69        140.78        18.56 o                         
  -3   8  21        468.35        485.34        33.99 o                         
  -2   8  21         38.80         14.49        14.26 o                         
  -1   8  21        117.18        115.19        14.26 o                         
   0   8  21        632.22        633.19        20.18 o                         
   1   8  21         70.51         77.52        12.11 o                         
   2   8  21         23.42          7.43        14.62 o                         
   3   8  21        495.09        486.50        36.21 o                         
  -3   9  21        136.51         88.06        32.02 o                         
  -2   9  21         37.60         38.53        19.87 o                         
  -1   9  21        300.94        307.27        17.47 o                         
   0   9  21        774.07        720.69        32.48 o                         
   1   9  21        316.45        307.71        14.59 o                         
   2   9  21         40.91         21.41        14.78 o                         
   3   9  21         61.70         64.90        22.67 o                         
  -2  10  21          5.88          8.31        32.02 o                         
  -1  10  21        493.66        473.94        41.53 o                         
   0  10  21          0.59         13.17        14.84 o                         
   1  10  21        461.11        474.80        18.05 o                         
   2  10  21         23.13         51.84        16.22 o                         
  -2  11  21        456.06        518.47        41.26 o                         
  -1  11  21        307.73        332.83        36.03 o                         
   0  11  21         30.07         35.55        27.10 o                         
   1  11  21        239.59        221.54        18.13 o                         
   2  11  21        399.11        382.39        23.52 o                         
  -1  12  21         16.82         62.51        34.18 o                         
   0  12  21        201.11        186.32        25.23 o                         
   1  12  21         41.83          7.96        23.15 o                         
   0   0  22        351.08        337.40        16.56 o                         
   1   0  22        101.06        104.03         9.92 o                         
   2   0  22        147.12        143.20        13.56 o                         
   3   0  22        404.43        441.67        17.74 o                         
   4   0  22         82.54         85.85        16.59 o                         
  -4   1  22        249.43        233.33        19.59 o                         
  -3   1  22        125.37        119.40        14.83 o                         
  -2   1  22        565.92        577.35        18.45 o                         
  -1   1  22        109.03        113.79        12.41 o                         
   0   1  22        756.00        771.60        21.89 o                         
   1   1  22         78.87         68.93         9.96 o                         
   2   1  22        700.72        715.20        17.77 o                         
   3   1  22        109.33        113.17        14.59 o                         
   4   1  22        167.82        136.81        17.51 o                         
  -3   2  22        211.95        204.69        15.34 o                         
  -2   2  22         93.13        104.04        17.18 o                         
  -1   2  22         99.11        107.72        12.53 o                         
   0   2  22        141.98        129.92        12.65 o                         
   1   2  22        112.42        105.61        10.94 o                         
   2   2  22        131.70        141.79        11.26 o                         
   3   2  22        139.06        147.37        12.80 o                         
  -3   3  22        225.83        210.90        15.35 o                         
  -2   3  22        263.95        272.90        16.32 o                         
  -1   3  22        671.65        696.29        20.92 o                         
   0   3  22        689.90        669.31        19.02 o                         
   1   3  22        782.30        761.56        21.38 o                         
   2   3  22        233.72        239.82        12.45 o                         
   3   3  22        162.01        185.13        13.31 o                         
  -3   4  22        124.49        112.74        14.57 o                         
  -2   4  22        141.29        164.02        15.68 o                         
  -1   4  22        133.43        123.13        13.04 o                         
   0   4  22        348.58        299.33        15.27 o                         
   1   4  22        118.64        108.98        15.30 o                         
   2   4  22         90.92        122.06        13.99 o                         
   3   4  22        134.90        117.88        13.32 o                         
  -3   5  22        164.93        151.02        16.07 o                         
  -2   5  22         26.17         10.52        14.22 o                         
  -1   5  22        961.06        966.69        33.60 o                         
   0   5  22        193.84        192.86        13.90 o                         
   1   5  22        874.73        921.78        23.22 o                         
   2   5  22         15.55         26.32        13.60 o                         
   3   5  22        229.76        250.52        19.84 o                         
  -3   6  22         71.50         45.65        18.13 o                         
  -2   6  22        348.31        352.84        15.96 o                         
  -1   6  22         29.82         25.92        12.22 o                         
   0   6  22        107.93        119.29        13.53 o                         
   1   6  22         24.79         24.20        13.41 o                         
   2   6  22        377.25        367.49        17.34 o                         
   3   6  22         88.96         64.07        18.30 o                         
  -3   7  22        498.03        522.51        40.92 o                         
  -2   7  22         65.26         53.93        13.33 o                         
  -1   7  22        575.74        595.05        18.79 o                         
   0   7  22        404.00        397.31        16.52 o                         
   1   7  22        368.58        356.30        16.33 o                         
   2   7  22         39.25         33.54        14.47 o                         
   3   7  22        537.94        590.24        66.84 o                         
  -2   8  22         87.59         82.92        15.24 o                         
  -1   8  22        169.81        154.11        13.83 o                         
   0   8  22         53.96         41.24        13.20 o                         
   1   8  22        130.19        119.88        14.35 o                         
   2   8  22         51.88         43.46        16.01 o                         
  -2   9  22        438.31        424.34        25.55 o                         
  -1   9  22        263.34        245.15        16.80 o                         
   0   9  22         76.20         70.56        15.98 o                         
   1   9  22        296.66        285.83        16.68 o                         
   2   9  22        478.67        466.40        20.65 o                         
  -2  10  22         27.49         20.01        48.04 o                         
  -1  10  22         99.07         67.43        32.02 o                         
   0  10  22        187.55        174.84        19.16 o                         
   1  10  22         94.14         93.20        18.65 o                         
   2  10  22         22.98         21.94        24.52 o                         
  -1  11  22         49.55         62.51        34.18 o                         
   0  11  22        340.56        323.60        26.23 o                         
   1  11  22         47.35         39.95        24.93 o                         
   1   0  23         74.83         77.81        12.32 o                         
   2   0  23        289.77        261.71        18.44 o                         
   3   0  23        816.40        844.07        27.63 o                         
  -3   1  23        644.61        626.69        22.82 o                         
  -2   1  23         68.07         53.99        14.85 o                         
  -1   1  23        547.93        558.53        23.00 o                         
   0   1  23         11.71         29.04        11.35 o                         
   1   1  23        482.20        471.81        15.56 o                         
   2   1  23         45.35         39.17        14.27 o                         
   3   1  23        642.94        666.21        32.74 o                         
  -3   2  23        273.74        263.66        18.46 o                         
  -2   2  23        123.07        125.84        17.48 o                         
  -1   2  23        318.74        335.69        14.92 o                         
   0   2  23         99.78         93.85        12.43 o                         
   1   2  23        342.94        335.80        15.98 o                         
   2   2  23        166.19        161.25        12.50 o                         
   3   2  23        211.47        210.36        18.78 o                         
  -3   3  23         29.67         17.87        15.47 o                         
  -2   3  23        458.03        531.50        24.17 o                         
  -1   3  23        574.06        598.53        18.30 o                         
   0   3  23        339.69        324.79        14.84 o                         
   1   3  23        513.57        507.33        17.97 o                         
   2   3  23        381.97        424.24        16.85 o                         
   3   3  23         62.97         67.33        13.46 o                         
  -3   4  23        152.43        133.48        16.65 o                         
  -2   4  23         88.44         87.77        14.78 o                         
  -1   4  23         67.29         82.95        13.14 o                         
   0   4  23        138.32        147.24        15.17 o                         
   1   4  23         50.81         44.88        13.67 o                         
   2   4  23        134.32        146.00        14.97 o                         
   3   4  23        218.10        211.93        21.63 o                         
  -3   5  23        142.51        136.31        20.65 o                         
  -2   5  23        166.77        177.31        14.90 o                         
  -1   5  23        265.32        274.09        14.97 o                         
   0   5  23        536.56        557.21        18.61 o                         
   1   5  23        286.31        297.06        15.61 o                         
   2   5  23        245.86        261.34        16.40 o                         
   3   5  23        146.06        145.41        20.29 o                         
  -2   6  23        119.59        149.22        18.40 o                         
  -1   6  23         39.54         46.44        14.80 o                         
   0   6  23        788.31        876.72        27.64 o                         
   1   6  23         31.82          3.04        13.54 o                         
   2   6  23         50.98         46.31        16.18 o                         
  -2   7  23        358.86        355.54        16.40 o                         
  -1   7  23         46.07         39.29        17.08 o                         
   0   7  23        235.33        231.64        20.00 o                         
   1   7  23         43.30         38.60        14.18 o                         
   2   7  23        413.08        404.38        19.85 o                         
  -2   8  23        860.84        918.63        41.98 o                         
  -1   8  23        236.52        256.29        17.16 o                         
   0   8  23         55.08         44.77        13.55 o                         
   1   8  23        210.18        210.95        16.42 o                         
   2   8  23        785.36        755.39        26.88 o                         
  -1   9  23        535.63        524.55        23.05 o                         
   0   9  23          2.09         15.84        16.94 o                         
   1   9  23        674.01        721.06        25.25 o                         
   0  10  23         11.79         41.46        18.07 o                         
   1  10  23         50.15         12.33        20.84 o                         
   0   0  24       1008.69       1009.95        68.67 o                         
   1   0  24        141.49        146.04        14.58 o                         
   2   0  24        457.27        471.57        19.73 o                         
   3   0  24          9.61         15.95        16.57 o                         
  -3   1  24         50.74         29.94        16.92 o                         
  -2   1  24         28.26         18.22        18.49 o                         
  -1   1  24        145.10        138.36        13.21 o                         
   0   1  24        259.19        288.32        15.10 o                         
   1   1  24        116.93         88.28        19.33 o                         
   2   1  24          8.87         19.30        17.38 o                         
   3   1  24         73.13         48.60        17.23 o                         
  -3   2  24        196.32        176.39        18.96 o                         
  -2   2  24        419.89        403.81        20.13 o                         
  -1   2  24         61.48         71.42        13.00 o                         
   0   2  24        221.16        224.23        14.20 o                         
   1   2  24         51.87         62.37        12.42 o                         
   2   2  24        298.62        299.10        19.96 o                         
   3   2  24        256.67        262.23        21.16 o                         
  -2   3  24        119.87        132.31        23.12 o                         
  -1   3  24         64.95         67.88        14.30 o                         
   0   3  24        384.94        381.71        17.82 o                         
   1   3  24        120.48        113.34        13.71 o                         
   2   3  24        120.41        111.27        17.27 o                         
  -2   4  24        130.55        145.72        23.93 o                         
  -1   4  24        577.46        571.66        18.35 o                         
   0   4  24        139.32        123.77        15.45 o                         
   1   4  24        447.90        477.32        18.30 o                         
   2   4  24        161.59        135.80        22.86 o                         
  -2   5  24         40.59         43.19        13.97 o                         
  -1   5  24         79.44         75.29        13.90 o                         
   0   5  24          5.18          0.00        13.25 o                         
   1   5  24         66.21         32.71        13.47 o                         
   2   5  24         74.55         75.16        18.32 o                         
  -2   6  24        226.42        223.86        16.39 o                         
  -1   6  24        874.97        893.08        26.72 o                         
   0   6  24          0.92         18.93        15.04 o                         
   1   6  24       1118.83       1179.75        29.77 o                         
   2   6  24        237.99        240.26        20.68 o                         
  -2   7  24        309.23        326.35        33.02 o                         
  -1   7  24        134.02        109.75        16.02 o                         
   0   7  24          2.28         12.46        14.91 o                         
   1   7  24        169.71        154.76        16.52 o                         
   2   7  24        264.40        226.36        23.50 o                         
  -1   8  24        215.76        214.64        19.41 o                         
   0   8  24         90.21         84.83        15.59 o                         
   1   8  24        273.36        269.72        18.04 o                         
   0   9  24        444.06        456.50        25.70 o                         
   1   0  25        556.11        572.63        25.52 o                         
   2   0  25         20.83          4.45        16.74 o                         
  -2   1  25        148.44        147.31        16.08 o                         
  -1   1  25          7.49          9.30        13.47 o                         
   0   1  25        144.47        145.15        25.45 o                         
   1   1  25          8.38          0.00        17.74 o                         
   2   1  25        173.41        195.24        22.93 o                         
  -2   2  25         24.32         23.03        15.18 o                         
  -1   2  25        366.01        349.12        18.29 o                         
   0   2  25        389.24        432.85        17.92 o                         
   1   2  25        473.21        446.92        18.43 o                         
   2   2  25          3.03          0.00        26.24 o                         
  -2   3  25         60.38         30.56        17.46 o                         
  -1   3  25         70.49         51.40        13.43 o                         
   0   3  25         21.31         14.90        13.97 o                         
   1   3  25         88.57         81.97        13.79 o                         
   2   3  25         49.61         55.95        17.18 o                         
  -2   4  25        378.02        355.18        21.24 o                         
  -1   4  25         15.07         15.01        13.24 o                         
   0   4  25        195.13        194.57        16.77 o                         
   1   4  25         15.35          4.20        14.53 o                         
   2   4  25        373.51        361.29        22.17 o                         
  -1   5  25        198.56        206.66        17.62 o                         
   0   5  25         50.78         73.03        15.14 o                         
   1   5  25        199.44        168.74        16.18 o                         
  -1   6  25         38.52          0.37        15.19 o                         
   0   6  25        500.57        456.98        19.27 o                         
   1   6  25         47.41         26.94        15.46 o                         
   0   7  25          1.38          0.00        14.45 o                         
   0   0  26        183.87        169.01        25.96 o                         
   1   0  26          2.43         28.60        23.24 o                         
  -1   1  26         87.44         85.08        17.99 o                         
   0   1  26          2.49          0.00        19.31 o                         
   1   1  26         61.23         84.99        25.04 o                         
  -1   2  26         28.94         35.01        14.96 o                         
   0   2  26        390.07        408.11        18.75 o                         
   1   2  26         23.77         19.85        18.90 o                         
  -1   3  26         93.73         89.00        14.13 o                         
   0   3  26        120.17        117.03        19.52 o                         
   1   3  26        106.59         90.62        16.38 o                         
  -1   4  26        542.14        497.96        23.23 o                         
   0   4  26        341.54        347.29        17.90 o                         
   1   4  26        489.52        508.28        24.44 o                         
   0   5  26          1.28          0.00        16.22 o                         
                                                                                
