# Supplementary material for: Crystal structures of 4-bromo-2-formyl-1-tosyl-1H-pyrrole, (E)-4-bromo-2-(2-nitro­vin­yl)-1-tosyl-1H-pyrrole and 6-(4-bromo-1-tosyl­pyrrol-2-yl)-4,4-dimethyl-5-nitro­hexan-2-one
Source: Acta Crystallogr E Crystallogr Commun. 2021 Mar 5;77(Pt 4):341–5. doi: 10.1107/S2056989021002280 (PMC8025855; doi:10.1107/S2056989021002280)
Supplement: Supplementary file 4 [file e-77-00341-2sup3.hkl]

data_2                                                                          
_shelx_title ' ck001_xp_a.res in P-1'                                           
_shelx_refln_list_code          4                                               
_shelx_F_calc_maximum      168.59                                               
_exptl_crystal_F_000       372.00                                               
_reflns_d_resolution_high  0.8302                                               
                                                                                
loop_                                                                           
 _space_group_symop_operation_xyz                                               
 'x, y, z'                                                                      
 '-x, -y, -z'                                                                   
                                                                                
_cell_length_a     6.8904                                                       
_cell_length_b     8.3224                                                       
_cell_length_c    12.8763                                                       
_cell_angle_alpha  83.423                                                       
_cell_angle_beta   80.393                                                       
_cell_angle_gamma  85.693                                                       
                                                                                
_shelx_F_squared_multiplier     1.000                                           
                                                                                
loop_                                                                           
 _refln_index_h                                                                 
 _refln_index_k                                                                 
 _refln_index_l                                                                 
 _refln_F_squared_calc                                                          
 _refln_F_squared_meas                                                          
 _refln_F_squared_sigma                                                         
 _refln_observed_status                                                         
   1   0   0       1510.67       1710.74        77.68 o                         
   2   0   0       2858.92       2946.84       119.92 o                         
   3   0   0         24.41         34.96         3.25 o                         
   4   0   0        308.63        276.82        11.16 o                         
   5   0   0        238.25        225.69        18.31 o                         
   6   0   0        117.18         85.71         7.28 o                         
   7   0   0        169.89        171.39        15.15 o                         
   8   0   0         21.03         13.26         3.79 o                         
  -7   1   0        236.30        289.95        15.38 o                         
  -6   1   0        497.89        463.38        23.53 o                         
  -5   1   0        139.17        144.75        15.14 o                         
  -4   1   0         78.96         54.63         4.92 o                         
  -3   1   0         89.49        105.65         4.43 o                         
  -2   1   0       2662.84       2566.59        67.41 o                         
  -1   1   0      14938.97      15908.68       590.23 o                         
   0   1   0       1634.90       1969.80        63.57 o                         
   1   1   0       2424.57       2863.39        92.01 o                         
   2   1   0       6304.19       6269.24       216.78 o                         
   3   1   0       1273.68       1341.30        50.79 o                         
   4   1   0         93.85         97.41         5.92 o                         
   5   1   0         23.56         22.41         7.26 o                         
   6   1   0         19.58         17.76         4.13 o                         
   7   1   0        407.41        248.10        18.63 o                         
  -7   2   0          3.55          0.16         2.68 o                         
  -6   2   0        154.09        155.36        10.20 o                         
  -5   2   0        178.12        155.19         9.93 o                         
  -4   2   0        835.31        835.37        40.41 o                         
  -3   2   0        363.18        351.83        14.09 o                         
  -2   2   0       1544.49       1724.68        50.00 o                         
  -1   2   0        710.50        744.76        20.06 o                         
   0   2   0         28.37         58.46         2.24 o                         
   1   2   0      28423.45      29441.32       668.44 o                         
   2   2   0        302.78        253.97         9.02 o                         
   3   2   0       1934.05       2199.76        82.74 o                         
   4   2   0        139.52        168.05        10.82 o                         
   5   2   0        553.99        513.85        26.88 o                         
   6   2   0          0.27          3.24         3.49 o                         
   7   2   0         29.39         33.15         5.68 o                         
  -7   3   0         61.33         56.19         4.89 o                         
  -6   3   0        236.98        273.47        20.36 o                         
  -5   3   0       1411.81       1297.35        49.38 o                         
  -4   3   0       1593.53       1590.86        60.27 o                         
  -3   3   0        241.74        277.66        11.72 o                         
  -2   3   0         25.03         21.06         2.72 o                         
  -1   3   0       2516.18       2465.96        65.28 o                         
   0   3   0       1842.01       1769.74        47.00 o                         
   1   3   0        226.42        246.45         7.44 o                         
   2   3   0       3697.36       4354.96       140.46 o                         
   3   3   0       4043.70       4777.50       195.00 o                         
   4   3   0       1022.38       1149.73        59.02 o                         
   5   3   0        945.37        951.95        46.97 o                         
   6   3   0          2.67          2.62         2.27 o                         
   7   3   0          4.02          5.37         5.37 o                         
  -7   4   0         50.10         58.59         4.45 o                         
  -6   4   0         33.75         33.07         3.25 o                         
  -5   4   0        823.31        790.65        49.04 o                         
  -4   4   0        272.38        256.58        14.45 o                         
  -3   4   0       1121.46       1072.56        41.19 o                         
  -2   4   0        269.85        276.77        11.84 o                         
  -1   4   0        800.20        867.59        41.07 o                         
   0   4   0        789.73        814.36        31.47 o                         
   1   4   0        138.06        200.79         8.07 o                         
   2   4   0       7464.17       8630.94       320.81 o                         
   3   4   0          3.42          1.78         3.49 o                         
   4   4   0       1198.34       1355.76        93.13 o                         
   5   4   0         36.85         29.97         2.43 o                         
   6   4   0        476.58        525.70        20.99 o                         
   7   4   0          0.14         -0.40         1.72 o                         
  -6   5   0         31.79         33.55         3.45 o                         
  -5   5   0        284.87        274.13        11.59 o                         
  -4   5   0        773.31        711.59        23.86 o                         
  -3   5   0       1068.16       1068.02        41.49 o                         
  -2   5   0        257.11        247.27        13.61 o                         
  -1   5   0         22.07         18.31         3.23 o                         
   0   5   0        187.91        195.13         9.44 o                         
   1   5   0        190.61        203.52        10.02 o                         
   2   5   0          1.89          3.94         2.64 o                         
   3   5   0        310.45        369.32        29.99 o                         
   4   5   0        701.16        792.19        40.03 o                         
   5   5   0        384.50        398.53        15.85 o                         
   6   5   0        323.28        316.09        26.14 o                         
   7   5   0         18.30         18.49         2.21 o                         
  -6   6   0         18.25         16.23         2.11 o                         
  -5   6   0          6.92          9.53         2.11 o                         
  -4   6   0        299.32        311.21        15.85 o                         
  -3   6   0          1.53          5.13         2.16 o                         
  -2   6   0       1306.07       1217.73        57.70 o                         
  -1   6   0         66.91         72.54         5.47 o                         
   0   6   0        523.03        554.14        28.23 o                         
   1   6   0          5.94          3.90         3.72 o                         
   2   6   0         37.94         27.15         7.58 o                         
   3   6   0       1101.55        998.98        46.76 o                         
   4   6   0        119.22        111.41         5.46 o                         
   5   6   0        314.85        370.83        14.76 o                         
   6   6   0          1.31          2.58         1.34 o                         
  -5   7   0          1.81          4.88         1.89 o                         
  -4   7   0         57.39         69.22         5.12 o                         
  -3   7   0        590.62        623.81        24.35 o                         
  -2   7   0        790.74        750.81        43.48 o                         
  -1   7   0        174.54        152.66         7.18 o                         
   0   7   0        141.84        128.12         7.96 o                         
   1   7   0         51.18         54.44         3.87 o                         
   2   7   0          2.88          2.56         1.32 o                         
   3   7   0         61.50         51.95         3.78 o                         
   4   7   0        102.77        120.03         7.13 o                         
   5   7   0        200.09        227.84         9.23 o                         
   6   7   0        135.07        146.70         9.00 o                         
  -4   8   0          1.03          2.94         1.46 o                         
  -3   8   0        123.90        135.37         6.31 o                         
  -2   8   0         15.86         17.68         2.68 o                         
  -1   8   0        329.83        338.66        13.82 o                         
   0   8   0         18.20         23.31         3.09 o                         
   1   8   0        519.36        576.60        27.66 o                         
   2   8   0         59.28         58.10         2.79 o                         
   3   8   0          7.35          7.41         1.47 o                         
   4   8   0        139.91        157.39         8.15 o                         
   5   8   0          3.40          3.30         1.34 o                         
  -3   9   0         38.73         26.20         3.47 o                         
  -2   9   0         42.28         48.62         6.00 o                         
  -1   9   0        283.44        329.48        13.05 o                         
   0   9   0         32.60         41.11        10.26 o                         
   1   9   0        221.61        247.02        12.58 o                         
   2   9   0          0.28          0.92         1.34 o                         
   3   9   0         71.43         82.13         4.80 o                         
  -3  -9   1        275.70        287.91        11.30 o                         
  -2  -9   1          6.30          6.03         1.74 o                         
  -1  -9   1         47.80         45.76         3.72 o                         
   0  -9   1          1.36          3.55         2.23 o                         
   1  -9   1         78.69         88.99         4.40 o                         
   2  -9   1        283.35        331.20        36.62 o                         
  -5  -8   1          6.37          5.91         1.74 o                         
  -4  -8   1        682.83        663.96        30.92 o                         
  -3  -8   1         26.22         21.46         1.94 o                         
  -2  -8   1        298.75        270.50        17.27 o                         
  -1  -8   1         93.33        100.09         6.29 o                         
   0  -8   1        112.56        128.06         8.52 o                         
   1  -8   1         88.66         95.98         4.84 o                         
   2  -8   1          2.68          3.01         2.06 o                         
   3  -8   1         67.14         84.90         5.76 o                         
   4  -8   1          0.18          1.16         1.25 o                         
  -5  -7   1        161.98        175.22         9.95 o                         
  -4  -7   1        218.12        230.90        18.47 o                         
  -3  -7   1          1.20         -1.29         1.57 o                         
  -2  -7   1        735.32        667.70        19.87 o                         
  -1  -7   1        455.47        412.01        16.44 o                         
   0  -7   1        855.91        784.03        37.15 o                         
   1  -7   1         22.26         18.76         3.47 o                         
   2  -7   1         39.33         43.67         4.67 o                         
   3  -7   1        261.87        295.57        12.30 o                         
   4  -7   1        258.38        321.59        16.04 o                         
   5  -7   1         53.67         59.26         7.10 o                         
  -6  -6   1          0.06         -1.15         2.04 o                         
  -5  -6   1         89.34         93.91         4.94 o                         
  -4  -6   1         49.77         42.29         4.01 o                         
  -3  -6   1       2304.11       1993.72        74.79 o                         
  -2  -6   1         83.32         90.60         9.47 o                         
  -1  -6   1       2152.72       2262.41        86.27 o                         
   0  -6   1        511.30        543.40        22.83 o                         
   1  -6   1        791.60        749.38        52.09 o                         
   2  -6   1          9.95          9.16         4.09 o                         
   3  -6   1         96.69         90.26         5.26 o                         
   4  -6   1        122.01        118.05         8.03 o                         
   5  -6   1         30.83         30.97         3.23 o                         
   6  -6   1        164.42        203.41        19.41 o                         
  -7  -5   1          2.46          4.37         1.34 o                         
  -6  -5   1         15.07         18.25         2.56 o                         
  -5  -5   1         77.14         78.91         4.61 o                         
  -4  -5   1        310.02        270.41        11.12 o                         
  -3  -5   1        789.20        847.53        59.98 o                         
  -2  -5   1         27.42         28.00         4.96 o                         
  -1  -5   1       2786.23       3077.73       115.78 o                         
   0  -5   1       1568.83       1700.66        65.06 o                         
   1  -5   1        711.81        766.43        37.06 o                         
   2  -5   1        104.51         97.21         7.25 o                         
   3  -5   1          1.07          6.00         3.57 o                         
   4  -5   1        629.55        566.77        22.10 o                         
   5  -5   1        107.50        137.96         8.71 o                         
   6  -5   1         40.52         48.39         4.37 o                         
  -7  -4   1         72.65         79.96         5.02 o                         
  -6  -4   1          0.64          0.85         2.00 o                         
  -5  -4   1        222.17        198.54         7.91 o                         
  -4  -4   1          0.37          1.58         6.31 o                         
  -3  -4   1        143.96        143.64        14.84 o                         
  -2  -4   1       6198.09       6867.74       221.28 o                         
  -1  -4   1         37.76         53.04         3.58 o                         
   0  -4   1       1833.39       1917.95        72.24 o                         
   1  -4   1          2.99          1.74         2.24 o                         
   2  -4   1       1946.45       2077.56        89.75 o                         
   3  -4   1         12.63         19.35         3.16 o                         
   4  -4   1          1.21          3.29         2.62 o                         
   5  -4   1         61.55         58.11         3.78 o                         
   6  -4   1          0.42          0.08         2.17 o                         
   7  -4   1        187.85        236.66        11.82 o                         
  -7  -3   1        183.79        183.64        18.47 o                         
  -6  -3   1        173.04        172.92         8.45 o                         
  -5  -3   1       1142.03       1130.29        87.27 o                         
  -4  -3   1          8.65          7.58         4.40 o                         
  -3  -3   1         77.06         94.19         7.25 o                         
  -2  -3   1        431.00        423.12        13.20 o                         
  -1  -3   1        417.14        444.02        12.58 o                         
   0  -3   1       6685.60       6646.26       191.23 o                         
   1  -3   1       2551.82       2453.71        64.92 o                         
   2  -3   1       2512.56       2762.45       103.20 o                         
   3  -3   1        137.35        112.91         5.88 o                         
   4  -3   1        752.79        724.89        28.43 o                         
   5  -3   1        252.86        233.83        12.89 o                         
   6  -3   1         80.32         91.96         6.72 o                         
   7  -3   1         56.92         58.73         4.76 o                         
  -7  -2   1         41.12         52.72         7.58 o                         
  -6  -2   1        589.97        514.14        44.50 o                         
  -5  -2   1        144.79        126.07        12.94 o                         
  -4  -2   1       1400.06       1568.34        73.99 o                         
  -3  -2   1         45.94         45.37         6.47 o                         
  -2  -2   1        147.99        144.36         4.68 o                         
  -1  -2   1      22896.78      24306.66       551.98 o                         
   0  -2   1        374.87        469.52        11.98 o                         
   1  -2   1       5005.54       5094.40       133.72 o                         
   2  -2   1        759.20        753.11        22.36 o                         
   3  -2   1       1443.47       1432.79        66.07 o                         
   4  -2   1         56.44         63.75         5.47 o                         
   5  -2   1         44.91         34.67         4.99 o                         
   6  -2   1          2.97          3.56         2.49 o                         
   7  -2   1         92.36        108.76         7.95 o                         
  -7  -1   1         61.24         51.77         8.21 o                         
  -6  -1   1        528.61        422.03        17.61 o                         
  -5  -1   1        232.37        210.48        12.82 o                         
  -4  -1   1        703.05        797.81        38.73 o                         
  -3  -1   1        636.37        748.14        42.70 o                         
  -2  -1   1          1.67          5.64         1.02 o                         
  -1  -1   1         14.72         19.82         2.02 o                         
   0  -1   1        596.83        716.58        23.40 o                         
   1  -1   1       2874.27       2911.29        92.80 o                         
   2  -1   1       1430.79       1356.48        35.87 o                         
   3  -1   1       2337.06       2423.87        90.40 o                         
   4  -1   1        174.58        168.57        10.20 o                         
   5  -1   1        400.90        331.43        17.52 o                         
   6  -1   1        583.86        478.48        24.10 o                         
   7  -1   1          2.26          1.75         3.33 o                         
   8  -1   1          5.83          7.58         3.16 o                         
  -8   0   1          9.47          9.79         3.79 o                         
  -7   0   1         85.07         86.81        10.42 o                         
  -6   0   1        117.99        139.22        14.52 o                         
  -5   0   1        679.95        721.29        49.88 o                         
  -4   0   1         11.84          6.35         2.45 o                         
  -3   0   1       6748.11       7324.97       244.30 o                         
  -2   0   1        126.93        138.24         5.13 o                         
  -1   0   1        899.50        984.27        38.67 o                         
   0   0   1       1633.41       1625.47        52.29 o                         
   1   0   1        108.42        103.40         3.67 o                         
   2   0   1       2923.48       2897.29        86.20 o                         
   3   0   1       1227.17       1367.49        44.59 o                         
   4   0   1        973.69        883.64        41.96 o                         
   5   0   1         87.24         90.58         5.99 o                         
   6   0   1        145.61        101.47         6.36 o                         
   7   0   1          0.12          0.14         2.50 o                         
   8   0   1         25.56         20.84         4.10 o                         
  -7   1   1        121.52        124.29         9.15 o                         
  -6   1   1         83.87         70.60         6.46 o                         
  -5   1   1       1390.46       1305.22        71.35 o                         
  -4   1   1        689.76        848.66        40.18 o                         
  -3   1   1       1224.83       1232.80        46.20 o                         
  -2   1   1        227.42        280.74         7.90 o                         
  -1   1   1       2322.90       2227.05        58.42 o                         
   0   1   1        178.53        216.07         7.42 o                         
   1   1   1        356.52        428.33        14.05 o                         
   2   1   1       3701.26       3759.78       120.85 o                         
   3   1   1        518.44        492.73        19.62 o                         
   4   1   1       3193.66       3458.14       129.51 o                         
   5   1   1        323.19        294.82        23.36 o                         
   6   1   1        419.65        347.23        26.20 o                         
   7   1   1        191.79        191.91        16.42 o                         
  -7   2   1         57.14         58.58         5.25 o                         
  -6   2   1        187.09        177.56        10.83 o                         
  -5   2   1         80.15         55.35         5.79 o                         
  -4   2   1       1015.78       1036.50        48.77 o                         
  -3   2   1        238.50        238.79        10.08 o                         
  -2   2   1       4338.52       4121.45       135.28 o                         
  -1   2   1        140.21        135.01         3.96 o                         
   0   2   1        416.20        461.88        12.71 o                         
   1   2   1        750.62        777.03        19.36 o                         
   2   2   1        754.68        820.17        24.05 o                         
   3   2   1       1275.85       1415.37        53.76 o                         
   4   2   1         28.14         35.39         6.26 o                         
   5   2   1       1290.16       1369.02        93.13 o                         
   6   2   1         76.35         71.66        10.73 o                         
   7   2   1         52.01         60.93         9.79 o                         
  -7   3   1         39.64         54.93         5.38 o                         
  -6   3   1         65.80         67.82         4.87 o                         
  -5   3   1          8.95          4.95         2.46 o                         
  -4   3   1       1071.09       1014.80        48.10 o                         
  -3   3   1        296.60        297.16        12.45 o                         
  -2   3   1        500.99        522.26        20.35 o                         
  -1   3   1        626.94        638.66        19.19 o                         
   0   3   1       1512.52       1338.85        35.70 o                         
   1   3   1         92.10         89.62         3.58 o                         
   2   3   1        304.43        359.75        12.61 o                         
   3   3   1        296.82        316.58        13.59 o                         
   4   3   1        279.36        293.46        13.31 o                         
   5   3   1       1278.80       1306.19        89.97 o                         
   6   3   1         96.20         90.36         6.42 o                         
   7   3   1        125.40        145.85        14.21 o                         
  -7   4   1         51.31         83.57        11.05 o                         
  -6   4   1        134.58        150.55        11.43 o                         
  -5   4   1         51.56         55.16         4.45 o                         
  -4   4   1          7.37          8.61         3.74 o                         
  -3   4   1        692.24        705.92        27.64 o                         
  -2   4   1       1470.28       1636.88        61.79 o                         
  -1   4   1       2003.56       1850.05        71.28 o                         
   0   4   1        161.63        178.01         8.31 o                         
   1   4   1       1235.31       1481.86        56.38 o                         
   2   4   1         32.48         42.35         3.93 o                         
   3   4   1       1145.60       1403.26        66.52 o                         
   4   4   1        426.29        465.72        29.66 o                         
   5   4   1         28.44         27.88         2.61 o                         
   6   4   1        218.46        222.24        11.97 o                         
   7   4   1         20.23         19.89         2.84 o                         
  -6   5   1         49.55         58.33         5.08 o                         
  -5   5   1         43.24         40.90         3.38 o                         
  -4   5   1         40.43         36.59         2.63 o                         
  -3   5   1        448.13        417.95        17.50 o                         
  -2   5   1        157.06        149.14         9.25 o                         
  -1   5   1        612.19        630.29        25.03 o                         
   0   5   1          4.44          6.04         2.35 o                         
   1   5   1       2043.69       2297.37       106.25 o                         
   2   5   1        238.54        281.15        15.26 o                         
   3   5   1          1.78          0.40         4.85 o                         
   4   5   1        262.83        281.25        25.26 o                         
   5   5   1         14.15         12.56         1.75 o                         
   6   5   1        151.62        158.91         7.04 o                         
   7   5   1         94.47         69.77         6.31 o                         
  -6   6   1         59.60         81.45         5.51 o                         
  -5   6   1        110.96        121.08        11.64 o                         
  -4   6   1          6.83          6.28         1.80 o                         
  -3   6   1          1.29          4.00         2.20 o                         
  -2   6   1         85.21         77.20         6.58 o                         
  -1   6   1        273.91        256.18        11.66 o                         
   0   6   1       2420.67       2640.57       122.75 o                         
   1   6   1        781.70        886.30        43.08 o                         
   2   6   1        199.73        234.89        18.78 o                         
   4   6   1        107.61        103.21         4.59 o                         
   5   6   1         79.36         81.18         4.43 o                         
   6   6   1         10.33         10.02         1.51 o                         
  -5   7   1         57.67         49.01         3.64 o                         
  -4   7   1         10.43         11.80         2.80 o                         
  -3   7   1        275.21        303.71        12.73 o                         
  -2   7   1        100.64        107.91         6.06 o                         
  -1   7   1         34.52         36.18         2.99 o                         
   0   7   1        881.60        737.70        35.04 o                         
   1   7   1         51.29         45.64         4.88 o                         
   2   7   1        788.66        680.00        22.53 o                         
   3   7   1          1.95          1.94         1.84 o                         
   4   7   1          2.19          1.40         1.20 o                         
   5   7   1         22.54         22.40         3.20 o                         
   6   7   1          3.95          2.13         1.21 o                         
  -4   8   1        112.31        117.75         9.00 o                         
  -3   8   1         14.95         16.73         2.60 o                         
  -2   8   1         81.21         85.77         5.08 o                         
  -1   8   1          7.70          6.37         1.85 o                         
   0   8   1        220.08        223.82        12.09 o                         
   1   8   1        522.51        484.98        23.87 o                         
   2   8   1         45.83         42.08         2.27 o                         
   3   8   1        309.30        339.23        13.43 o                         
   4   8   1        103.56        109.90         5.72 o                         
   5   8   1         35.25         39.15         2.88 o                         
  -3   9   1          0.02         -1.86         1.86 o                         
  -2   9   1        248.12        293.24        21.47 o                         
  -1   9   1          6.77          5.37         5.37 o                         
   0   9   1          1.49          3.07         1.91 o                         
   1   9   1         17.32         15.53         2.26 o                         
   2   9   1        130.72        124.31         5.28 o                         
   3   9   1        295.36        317.44        15.07 o                         
   4   9   1          0.14          0.47         0.87 o                         
  -3  -9   2         55.30         43.84         4.89 o                         
  -2  -9   2        181.25        195.38        14.21 o                         
  -1  -9   2        363.59        405.69        19.51 o                         
   0  -9   2          9.52          9.08         2.05 o                         
   1  -9   2         93.60        101.01         4.91 o                         
   2  -9   2         60.83         58.66         3.25 o                         
  -4  -8   2        123.22        111.34         5.03 o                         
  -3  -8   2         87.12         92.15         5.69 o                         
  -2  -8   2        315.93        310.45        15.46 o                         
  -1  -8   2         35.81         48.00         4.38 o                         
   0  -8   2        575.17        623.70        30.46 o                         
   1  -8   2         46.17         48.37         5.34 o                         
   2  -8   2         28.60         33.89         3.33 o                         
   3  -8   2          0.10         -2.19         2.19 o                         
   4  -8   2         85.64         89.68         5.29 o                         
  -5  -7   2         56.11         55.60         3.09 o                         
  -4  -7   2         65.37         75.18         4.00 o                         
  -3  -7   2          0.75          2.10         1.34 o                         
  -2  -7   2        249.48        245.04        10.53 o                         
  -1  -7   2        141.32        132.63         8.12 o                         
   0  -7   2         92.78         90.59         6.79 o                         
   1  -7   2        499.98        458.49        18.63 o                         
   2  -7   2        394.95        424.40        21.05 o                         
   3  -7   2        237.01        270.03        29.04 o                         
   4  -7   2         68.67         71.71         3.74 o                         
   5  -7   2         33.19         31.15         3.00 o                         
  -6  -6   2        200.25        242.10        12.16 o                         
  -5  -6   2         48.81         48.03         3.36 o                         
  -4  -6   2        140.25        125.61         5.33 o                         
  -3  -6   2        194.99        181.88         8.17 o                         
  -2  -6   2        345.36        267.04        21.15 o                         
  -1  -6   2         50.91         34.62         8.21 o                         
   0  -6   2        113.55        102.28        13.57 o                         
   1  -6   2       1163.07       1069.46        72.61 o                         
   2  -6   2        233.01        194.75        16.42 o                         
   3  -6   2        220.00        190.26         8.54 o                         
   4  -6   2         34.24         35.16         2.66 o                         
   5  -6   2        162.83        172.60        26.19 o                         
   6  -6   2         11.85         13.52         1.74 o                         
  -6  -5   2        263.42        263.86        13.16 o                         
  -5  -5   2         12.02         11.96         1.86 o                         
  -4  -5   2        482.42        440.76        15.14 o                         
  -3  -5   2         60.49         33.46         8.84 o                         
  -2  -5   2         21.24         27.39         4.84 o                         
  -1  -5   2        558.63        578.99        29.11 o                         
   0  -5   2         39.59         37.07         4.80 o                         
   1  -5   2       1155.76       1043.01        58.12 o                         
   2  -5   2        165.63        151.27         9.59 o                         
   3  -5   2        833.66        748.66        36.50 o                         
   4  -5   2        285.44        241.61        12.15 o                         
   5  -5   2        203.74        184.96        15.32 o                         
   6  -5   2         55.61         53.74         3.02 o                         
  -7  -4   2         34.34         38.77         3.39 o                         
  -6  -4   2         89.03        108.32         7.10 o                         
  -5  -4   2        656.10        632.13        21.31 o                         
  -4  -4   2          3.29          3.47         6.95 o                         
  -3  -4   2        298.86        321.02        26.20 o                         
  -2  -4   2        472.48        578.83        23.49 o                         
  -1  -4   2       1229.64       1380.91        64.84 o                         
   0  -4   2        591.05        599.75        23.87 o                         
   1  -4   2        456.93        488.09        19.80 o                         
   2  -4   2        321.46        287.74        15.07 o                         
   3  -4   2        238.23        240.10        10.75 o                         
   4  -4   2        659.30        573.06        23.15 o                         
   5  -4   2         12.37          9.80         2.21 o                         
   6  -4   2        398.37        388.13        15.31 o                         
   7  -4   2          3.32          4.05         1.82 o                         
  -7  -3   2        127.17        135.32        16.73 o                         
  -6  -3   2          3.76          2.63         2.86 o                         
  -5  -3   2         48.83         38.24         2.66 o                         
  -4  -3   2        260.96        287.84        16.62 o                         
  -3  -3   2       1672.01       1724.75        80.80 o                         
  -2  -3   2          5.68         16.38         2.86 o                         
  -1  -3   2        692.27        833.19        24.87 o                         
   0  -3   2        815.75        845.09        25.27 o                         
   1  -3   2        242.83        274.65        10.21 o                         
   2  -3   2       1611.85       1597.69        60.27 o                         
   3  -3   2        380.82        410.55        16.52 o                         
   4  -3   2        595.63        565.66        22.54 o                         
   5  -3   2        406.57        371.44        13.27 o                         
   6  -3   2        258.28        251.63        14.72 o                         
   7  -3   2         33.93         39.02         4.06 o                         
  -7  -2   2         11.09         13.26         3.79 o                         
  -6  -2   2         17.05         16.88         2.68 o                         
  -5  -2   2         85.91         37.28        12.47 o                         
  -4  -2   2       1998.34       1994.33       132.90 o                         
  -3  -2   2        137.15        171.11        12.63 o                         
  -2  -2   2        144.21        138.18         5.05 o                         
  -1  -2   2        565.24        477.24        11.42 o                         
   0  -2   2       2889.47       2914.77        76.88 o                         
   1  -2   2         45.65         42.98         2.37 o                         
   2  -2   2        512.62        507.33        15.52 o                         
   3  -2   2        723.93        758.69        35.49 o                         
   4  -2   2        950.19        953.29        63.45 o                         
   5  -2   2        430.57        389.53        28.73 o                         
   6  -2   2         32.32         27.53         3.24 o                         
   7  -2   2        221.09        231.89        18.41 o                         
  -7  -1   2         46.55         42.39         4.46 o                         
  -6  -1   2        339.17        293.58        12.91 o                         
  -5  -1   2         18.17         15.28         6.95 o                         
  -4  -1   2        211.68        229.66        13.39 o                         
  -3  -1   2          1.87          7.62         3.49 o                         
  -2  -1   2       5001.00       4931.28       141.36 o                         
  -1  -1   2        160.88        120.88         3.38 o                         
   0  -1   2         37.59         44.13         2.34 o                         
   1  -1   2       1031.68       1120.58        27.61 o                         
   2  -1   2        202.91        172.67         5.39 o                         
   3  -1   2       4470.67       4660.57       150.17 o                         
   4  -1   2        417.08        414.29        26.04 o                         
   5  -1   2        619.43        617.93        32.36 o                         
   6  -1   2         93.74         63.92         5.84 o                         
   7  -1   2        180.71        165.32        10.24 o                         
   8  -1   2         42.04         44.20         4.35 o                         
  -7   0   2         15.48         13.89         4.42 o                         
  -6   0   2          0.79         -0.51         3.15 o                         
  -5   0   2         65.72         21.15         6.00 o                         
  -4   0   2        535.56        557.14        38.67 o                         
  -3   0   2       1070.15        965.10        36.93 o                         
  -2   0   2         28.47         30.40         1.96 o                         
  -1   0   2       1036.00       1151.96        30.07 o                         
   0   0   2       3111.30       3222.11       103.69 o                         
   1   0   2       3750.49       3774.44       139.78 o                         
   2   0   2        214.79        227.16         5.57 o                         
   3   0   2         24.33         32.32         3.47 o                         
   4   0   2       1532.85       1071.35        72.29 o                         
   5   0   2        763.66        842.16        58.40 o                         
   6   0   2        194.90        146.93         6.68 o                         
   7   0   2         18.81         18.56         3.07 o                         
   8   0   2        100.81         99.26         7.73 o                         
  -7   1   2         19.45         19.26         5.05 o                         
  -6   1   2        140.81        132.59        13.26 o                         
  -5   1   2        193.25        165.39        14.84 o                         
  -4   1   2         99.66        118.20         7.70 o                         
  -3   1   2         13.67         10.30         2.11 o                         
  -2   1   2        386.16        387.48        11.74 o                         
  -1   1   2       7249.31       6852.10       154.92 o                         
   0   1   2         26.46         40.42         2.77 o                         
   1   1   2         16.96         17.36         1.32 o                         
   2   1   2        395.30        421.32        12.82 o                         
   3   1   2        239.72        201.64        12.64 o                         
   4   1   2       1368.96       1522.33        75.91 o                         
   5   1   2         95.05         94.39        11.05 o                         
   6   1   2        218.01        151.61         9.79 o                         
   7   1   2          1.49          2.04         3.23 o                         
   8   1   2         84.82        104.49         9.79 o                         
  -7   2   2        128.75        141.14        10.89 o                         
  -6   2   2         85.21        103.89         8.12 o                         
  -5   2   2         13.99          9.04         4.22 o                         
  -4   2   2         29.09         27.15         4.02 o                         
  -3   2   2        811.34        935.93        35.78 o                         
  -2   2   2       1409.22       1404.90        40.94 o                         
  -1   2   2       1037.81       1198.95        29.54 o                         
   0   2   2       1618.81       1685.25        41.38 o                         
   1   2   2       1924.78       1800.91        47.58 o                         
   2   2   2       7226.62       7470.95       195.29 o                         
   3   2   2        131.37        131.18         7.10 o                         
   4   2   2         30.31         24.35         4.54 o                         
   5   2   2         47.12         51.62         6.82 o                         
   6   2   2        151.35        133.54        13.89 o                         
   7   2   2        105.77        130.06        13.26 o                         
   8   2   2          0.20          0.32         2.53 o                         
  -7   3   2        145.44        190.10        10.59 o                         
  -6   3   2          0.72          4.98         3.01 o                         
  -5   3   2        903.24        908.95        43.41 o                         
  -4   3   2         27.73         23.27         4.17 o                         
  -3   3   2         90.01         84.83         4.91 o                         
  -2   3   2        200.28        200.95         8.81 o                         
  -1   3   2        158.78        234.21         7.66 o                         
   0   3   2       7224.99       7307.55       210.03 o                         
   1   3   2        944.43        971.95        26.20 o                         
   2   3   2        286.31        278.20        11.80 o                         
   3   3   2        315.70        382.40        20.08 o                         
   4   3   2        725.49        802.42        59.49 o                         
   5   3   2          8.97          9.15         5.02 o                         
   6   3   2        115.89        114.60         7.64 o                         
   7   3   2        197.47        196.64        16.10 o                         
  -7   4   2         36.12         51.73        10.26 o                         
  -6   4   2        242.60        268.85        11.40 o                         
  -5   4   2        576.76        627.36        30.02 o                         
  -4   4   2          1.18          2.90         2.57 o                         
  -3   4   2        165.58        196.52         9.42 o                         
  -2   4   2        151.57        138.67         6.79 o                         
  -1   4   2       1596.08       1793.45        58.40 o                         
   0   4   2       1120.45       1247.07        64.45 o                         
   1   4   2        622.52        703.24        33.70 o                         
   2   4   2       1233.30       1426.09        54.43 o                         
   3   4   2        791.62        930.66        45.31 o                         
   4   4   2        195.55        233.67        14.59 o                         
   5   4   2          3.12          4.17         1.71 o                         
   6   4   2         10.43         11.39         2.18 o                         
   7   4   2         87.88         96.80        14.21 o                         
  -6   5   2        224.32        287.38        17.46 o                         
  -5   5   2         24.82         30.13         2.95 o                         
  -4   5   2       1035.14        950.89        36.14 o                         
  -3   5   2          0.36         -1.14         2.72 o                         
  -2   5   2        861.18        754.26        29.65 o                         
  -1   5   2         51.72         52.88         4.03 o                         
   0   5   2         47.67         63.26         5.92 o                         
   1   5   2       1895.56       2164.27       104.81 o                         
   2   5   2         31.34         32.66         4.47 o                         
   3   5   2        214.07        234.50        13.21 o                         
   4   5   2         22.70         29.04         9.15 o                         
   5   5   2        601.94        563.09        16.96 o                         
   6   5   2          3.25          3.14         1.68 o                         
   7   5   2         36.95         45.14         5.05 o                         
  -6   6   2         14.82         13.73         1.90 o                         
  -5   6   2        214.23        263.31        11.05 o                         
  -4   6   2        201.61        211.56        11.35 o                         
  -3   6   2        648.16        588.88        29.53 o                         
  -2   6   2        520.25        460.71        23.65 o                         
  -1   6   2        164.03        146.43         7.83 o                         
   0   6   2         12.95         12.73         4.89 o                         
   1   6   2          1.37          2.19         3.73 o                         
   2   6   2        925.73       1013.32        48.77 o                         
   3   6   2        584.22        642.05        46.72 o                         
   4   6   2        440.65        411.33        14.16 o                         
   5   6   2        180.66        192.75         7.14 o                         
   6   6   2         70.60         70.60         3.82 o                         
  -5   7   2        209.11        226.84        16.05 o                         
  -4   7   2          3.58          2.54         1.36 o                         
  -3   7   2       1071.69       1253.29        47.44 o                         
  -2   7   2         14.48         12.36         2.27 o                         
  -1   7   2        670.43        548.76        18.65 o                         
   0   7   2        232.36        200.86         9.02 o                         
   1   7   2        381.75        336.07        11.93 o                         
   2   7   2        366.11        321.85        11.24 o                         
   3   7   2         13.38         15.03         1.92 o                         
   4   7   2        188.61        210.27         7.69 o                         
   5   7   2          3.24          2.28         1.35 o                         
   6   7   2        255.88        287.25        11.30 o                         
  -4   8   2        128.72        140.79         5.99 o                         
  -3   8   2        194.97        231.90        11.90 o                         
  -2   8   2        223.44        248.23        10.55 o                         
  -1   8   2        230.17        236.54        10.15 o                         
   0   8   2         75.37         70.63         5.38 o                         
   1   8   2        120.79        119.98         5.18 o                         
   2   8   2          9.00          7.60         1.27 o                         
   3   8   2         37.86         37.59         3.72 o                         
   4   8   2        132.55        142.40         6.19 o                         
   5   8   2        135.62        149.55         6.26 o                         
  -2   9   2        374.90        425.20        29.67 o                         
  -1   9   2          3.42          6.63         5.37 o                         
   0   9   2        448.62        475.59        22.76 o                         
   1   9   2         35.58         35.67         3.50 o                         
   2   9   2         23.92         30.31         2.73 o                         
   3   9   2          0.17          0.49         1.15 o                         
   4   9   2         25.57         27.58         2.34 o                         
  -2  -9   3          8.28          5.68         3.16 o                         
  -1  -9   3         28.12         37.13         3.19 o                         
   0  -9   3         23.97         25.21         5.52 o                         
   1  -9   3         65.56         71.40         4.25 o                         
   2  -9   3        116.65        124.95         6.78 o                         
  -4  -8   3          3.90          7.32         1.81 o                         
  -3  -8   3        313.61        330.19        18.94 o                         
  -2  -8   3         48.83         40.38         4.98 o                         
  -1  -8   3          0.94          1.77         2.10 o                         
   0  -8   3         29.89         42.61         4.09 o                         
   1  -8   3        149.64        171.37         7.62 o                         
   2  -8   3        144.27        185.41        10.20 o                         
   3  -8   3         10.19          9.38         1.90 o                         
   4  -8   3        168.10        173.86         8.47 o                         
  -5  -7   3        184.14        190.11         8.13 o                         
  -4  -7   3          7.76          9.90         1.62 o                         
  -3  -7   3         38.76         46.62         8.05 o                         
  -2  -7   3         29.96         24.89         3.63 o                         
  -1  -7   3        291.67        275.33        14.33 o                         
   0  -7   3        386.21        386.02        19.06 o                         
   1  -7   3         63.16         57.82         3.97 o                         
   2  -7   3        153.28        155.48         8.90 o                         
   3  -7   3        105.47        107.34         6.98 o                         
   4  -7   3        629.31        749.44        55.55 o                         
   5  -7   3         10.63         13.24         1.66 o                         
  -6  -6   3        148.65        172.74        11.36 o                         
  -5  -6   3         35.71         32.95         3.02 o                         
  -4  -6   3         77.96         78.90         3.91 o                         
  -3  -6   3         36.60         43.00         3.32 o                         
  -2  -6   3       1190.35        996.71        46.53 o                         
  -1  -6   3         69.06         69.72        13.42 o                         
   0  -6   3        472.54        419.94        22.81 o                         
   1  -6   3          6.80          1.78         3.00 o                         
   2  -6   3        299.91        273.14        12.31 o                         
   3  -6   3        395.30        351.37        17.89 o                         
   4  -6   3          0.43          0.68         1.78 o                         
   5  -6   3        236.62        273.81        13.50 o                         
   6  -6   3         14.57         11.45         1.89 o                         
  -6  -5   3          0.15          3.42         1.70 o                         
  -5  -5   3         13.35          9.75         1.71 o                         
  -4  -5   3        388.30        378.30        13.21 o                         
  -3  -5   3         11.85          8.21         9.47 o                         
  -2  -5   3        234.40        226.28        25.89 o                         
  -1  -5   3          0.38          0.84         3.63 o                         
   0  -5   3        981.34        839.10        40.95 o                         
   1  -5   3        731.09        728.68        36.26 o                         
   2  -5   3         86.84         80.66         7.58 o                         
   3  -5   3        124.21        121.86         8.48 o                         
   4  -5   3         22.23         17.78         2.41 o                         
   5  -5   3        424.05        460.25        18.33 o                         
   6  -5   3         26.38         29.27         2.14 o                         
  -7  -4   3         29.52         32.04         2.73 o                         
  -6  -4   3         12.62         12.62         2.53 o                         
  -5  -4   3        111.21        106.26         5.02 o                         
  -4  -4   3        178.98        168.86        18.31 o                         
  -3  -4   3        198.12        188.43        18.31 o                         
  -2  -4   3       1541.03       1681.02        65.28 o                         
  -1  -4   3       3131.31       3457.65       158.91 o                         
   0  -4   3        997.50       1035.59        40.09 o                         
   1  -4   3        771.36        739.35        29.33 o                         
   2  -4   3          2.19          5.80         2.74 o                         
   3  -4   3       1174.05       1190.41        56.51 o                         
   4  -4   3         41.43         34.37         5.02 o                         
   5  -4   3         62.44         56.64         3.76 o                         
   6  -4   3        252.52        267.16        12.45 o                         
   7  -4   3         65.49         65.37         4.33 o                         
  -7  -3   3         19.39         19.68         4.58 o                         
  -6  -3   3        116.22        121.32         6.67 o                         
  -5  -3   3          2.08          2.62         2.31 o                         
  -4  -3   3          1.42          0.95         3.57 o                         
  -3  -3   3       1228.32       1346.53        63.72 o                         
  -2  -3   3        365.68        422.65        17.60 o                         
  -1  -3   3       3816.28       4063.15       151.81 o                         
   0  -3   3         33.88         38.51         4.47 o                         
   1  -3   3       1719.88       1737.36        65.61 o                         
   2  -3   3       1517.79       1679.43        63.67 o                         
   3  -3   3        323.48        318.50        16.30 o                         
   4  -3   3         37.26         31.30         4.45 o                         
   5  -3   3          3.05          2.32         2.07 o                         
   6  -3   3        481.58        538.80        28.12 o                         
   7  -3   3          3.08          3.05         1.38 o                         
  -7  -2   3         22.17         22.41         4.10 o                         
  -6  -2   3        174.07        186.62         7.70 o                         
  -5  -2   3         26.27         25.00         2.95 o                         
  -4  -2   3          0.77          0.32         3.35 o                         
  -3  -2   3        446.59        513.24        25.88 o                         
  -2  -2   3        633.29        721.22        21.60 o                         
  -1  -2   3       3973.60       4175.51       109.88 o                         
   0  -2   3       6087.79       6012.17       157.65 o                         
   1  -2   3       1433.35       1425.71        41.73 o                         
   2  -2   3        317.63        269.63        12.07 o                         
   3  -2   3         10.15         24.28         4.53 o                         
   5  -2   3         20.15          2.53         5.68 o                         
   6  -2   3          0.42          0.45         1.93 o                         
   7  -2   3         42.24         42.53         3.81 o                         
  -7  -1   3        277.03        226.95        17.68 o                         
  -6  -1   3          8.45         12.91         4.22 o                         
  -5  -1   3        750.12        678.98        49.88 o                         
  -4  -1   3          3.86          6.95         3.79 o                         
  -3  -1   3        470.21        529.62        26.11 o                         
  -2  -1   3       1022.68       1071.98        41.13 o                         
  -1  -1   3        207.74        189.91         5.43 o                         
   0  -1   3       1240.41       1334.06        36.61 o                         
   1  -1   3        392.67        423.91        10.96 o                         
   2  -1   3       3583.76       3517.93        99.76 o                         
   3  -1   3         13.74         13.95         3.06 o                         
   4  -1   3        742.97        739.28        51.46 o                         
   5  -1   3          0.84         -1.58         5.68 o                         
   6  -1   3        295.24        239.98         8.53 o                         
   7  -1   3         90.76         92.12         4.57 o                         
   8  -1   3          3.22          4.57         2.34 o                         
  -7   0   3         82.22        113.24        13.10 o                         
  -6   0   3        224.90        177.74        24.13 o                         
  -5   0   3        756.03        820.06        56.51 o                         
  -4   0   3        269.10        317.53        17.17 o                         
  -3   0   3        281.90        277.54        10.07 o                         
  -2   0   3       2714.58       2923.93        94.37 o                         
  -1   0   3         58.13         62.53         2.72 o                         
   0   0   3        667.15        664.89        17.98 o                         
   1   0   3      19314.12      20169.87       456.73 o                         
   2   0   3       6286.53       6693.39       192.27 o                         
   3   0   3        949.30        877.44        33.52 o                         
   4   0   3        715.95        741.15        37.09 o                         
   5   0   3        375.80        339.65        26.83 o                         
   6   0   3         18.98         14.12         2.07 o                         
   7   0   3          2.73          2.35         1.87 o                         
   8   0   3         33.92         35.04         5.05 o                         
  -7   1   3          1.18          0.63         3.47 o                         
  -6   1   3        984.14       1076.70        59.49 o                         
  -5   1   3        127.80        121.22        12.63 o                         
  -4   1   3       1932.01       1964.56        74.54 o                         
  -3   1   3         12.79         14.73         2.37 o                         
  -2   1   3         22.55         23.91         2.48 o                         
  -1   1   3        988.05       1015.34        23.45 o                         
   0   1   3       2710.11       2966.98        76.36 o                         
   1   1   3       3109.48       3230.59       108.32 o                         
   2   1   3         47.53         56.04         3.52 o                         
   3   1   3       3053.36       3129.55       180.99 o                         
   4   1   3        155.32        182.30        11.16 o                         
   5   1   3        915.68        891.09        61.56 o                         
   6   1   3          1.67          1.07         2.40 o                         
   7   1   3        139.70        110.79         5.81 o                         
   8   1   3         68.75         84.66        11.36 o                         
  -7   2   3         31.49         25.26         4.74 o                         
  -6   2   3        220.71        199.76        11.36 o                         
  -5   2   3        348.94        291.99        14.81 o                         
  -4   2   3       1088.13       1198.58        56.48 o                         
  -3   2   3        230.07        258.88         9.90 o                         
  -2   2   3        813.52        879.60        29.12 o                         
  -1   2   3       2719.53       2809.00        74.09 o                         
   0   2   3        260.59        249.33         6.67 o                         
   1   2   3       1931.00       1978.28        48.26 o                         
   2   2   3        319.92        337.42        10.54 o                         
   3   2   3       1317.66       1546.01        72.21 o                         
   4   2   3        789.63        822.76        39.96 o                         
   5   2   3        468.13        492.11        25.78 o                         
   6   2   3        297.25        220.46        10.11 o                         
   7   2   3         69.09         55.27         5.08 o                         
   8   2   3          0.91         -1.26         3.47 o                         
  -7   3   3         48.70         55.88         4.62 o                         
  -6   3   3          6.38          8.34         3.41 o                         
  -5   3   3        904.31        937.58        44.75 o                         
  -4   3   3          5.97          8.30         3.79 o                         
  -3   3   3       4923.66       4848.51       313.13 o                         
  -2   3   3         14.61         29.37         2.85 o                         
  -1   3   3        374.22        364.71        11.39 o                         
   0   3   3         28.52         29.43         3.61 o                         
   1   3   3        405.36        429.09        12.15 o                         
   2   3   3         54.26         48.91         4.74 o                         
   3   3   3         10.31         19.15         4.45 o                         
   4   3   3       1993.57       2352.77       109.71 o                         
   5   3   3         17.38         28.92         6.22 o                         
   6   3   3       1244.63       1114.91        42.46 o                         
   7   3   3         16.66         12.10         2.54 o                         
  -6   4   3         12.45         15.47         3.79 o                         
  -5   4   3         10.70         11.32         2.96 o                         
  -4   4   3       1698.87       1466.54       220.97 o                         
  -3   4   3       1561.39       1630.03        75.90 o                         
  -2   4   3        382.01        413.77        16.83 o                         
  -1   4   3       2313.63       2552.07        82.50 o                         
   0   4   3        726.88        761.85        25.53 o                         
   1   4   3        260.68        295.98        15.48 o                         
   2   4   3        698.90        801.19        38.16 o                         
   3   4   3        330.34        398.69        20.03 o                         
   4   4   3        949.54       1147.72        77.98 o                         
   5   4   3        647.50        508.26        17.31 o                         
   6   4   3        202.45        197.76         8.80 o                         
   7   4   3        127.59        139.47         7.95 o                         
  -6   5   3         44.22         50.94         3.50 o                         
  -5   5   3          0.05          0.22         2.27 o                         
  -4   5   3        818.26        765.61        39.68 o                         
  -3   5   3          4.80          5.48         3.09 o                         
  -2   5   3       2369.80       2420.77       157.81 o                         
  -1   5   3         61.46         71.51         5.47 o                         
   0   5   3        492.12        514.83        20.89 o                         
   1   5   3        200.12        249.62        13.82 o                         
   2   5   3        193.55        217.95        12.45 o                         
   3   5   3        260.89        302.40        16.22 o                         
   4   5   3         55.06         55.88        10.10 o                         
   5   5   3        406.11        401.78        14.01 o                         
   6   5   3          0.53          1.27         1.86 o                         
   7   5   3        240.46        292.30        19.89 o                         
  -5   6   3          0.18         -0.48         1.94 o                         
  -4   6   3         50.77         55.09         3.36 o                         
  -3   6   3        307.59        292.87        10.76 o                         
  -2   6   3        404.98        344.57        28.10 o                         
  -1   6   3        525.33        450.34        19.00 o                         
   0   6   3       2819.68       2997.27       112.98 o                         
   1   6   3        496.33        536.98        27.22 o                         
   2   6   3        795.72        898.02        43.63 o                         
   3   6   3        316.72        359.85        28.73 o                         
   4   6   3          8.26          6.13         1.68 o                         
   5   6   3        271.03        304.17        10.65 o                         
   6   6   3         80.68         77.33         4.18 o                         
   7   6   3         24.97         26.20         3.47 o                         
  -5   7   3         25.79         30.22         2.70 o                         
  -4   7   3         29.01         35.36         2.51 o                         
  -3   7   3        125.31        139.69         8.74 o                         
  -2   7   3         13.00         11.06         2.51 o                         
  -1   7   3       1370.68       1154.94        38.00 o                         
   0   7   3          7.45          5.56         1.54 o                         
   1   7   3       1180.05       1067.38        40.34 o                         
   2   7   3        129.32        112.47         4.95 o                         
   3   7   3        148.97        149.80         7.15 o                         
   4   7   3        125.84        123.49         5.16 o                         
   5   7   3         21.89         21.48         1.73 o                         
   6   7   3         97.75        101.55         3.93 o                         
  -4   8   3          6.08          5.52         1.17 o                         
  -3   8   3          1.56          2.80         1.68 o                         
  -2   8   3        166.60        167.89         7.66 o                         
  -1   8   3        251.71        249.83         9.15 o                         
   0   8   3        192.99        174.54         9.53 o                         
   1   8   3        765.55        761.93        29.04 o                         
   2   8   3        380.68        385.42        13.21 o                         
   3   8   3        348.90        402.90        15.91 o                         
   4   8   3         42.49         38.11         3.37 o                         
   5   8   3          0.16          0.28         0.95 o                         
  -2   9   3         39.88         40.19         2.88 o                         
  -1   9   3         16.10         18.73         2.58 o                         
   0   9   3        323.55        321.52        12.99 o                         
   1   9   3          0.13          0.87         1.14 o                         
   2   9   3        511.65        539.84        25.34 o                         
   3   9   3         40.44         46.51         3.02 o                         
   4   9   3         86.26        107.35         4.73 o                         
  -2  -9   4        393.19        407.52        27.46 o                         
  -1  -9   4          0.02          1.53         1.44 o                         
   0  -9   4        198.61        194.81        13.10 o                         
   1  -9   4          0.09          0.52         1.31 o                         
  -4  -8   4         25.98         31.15         7.26 o                         
  -3  -8   4        217.58        226.00        11.26 o                         
  -2  -8   4        175.99        195.97         8.29 o                         
  -1  -8   4        259.97        254.88        13.10 o                         
   0  -8   4        230.44        268.59        13.92 o                         
   1  -8   4        107.99        109.01         5.24 o                         
   2  -8   4         33.32         34.67         3.33 o                         
   3  -8   4         31.19         29.67         3.47 o                         
  -5  -7   4          6.70          8.57         1.57 o                         
  -4  -7   4          3.21          4.67         1.58 o                         
  -3  -7   4         72.19         72.01         5.12 o                         
  -2  -7   4          2.72          0.93         2.00 o                         
  -1  -7   4        564.85        567.13        22.10 o                         
   0  -7   4         40.18         38.85         5.21 o                         
   1  -7   4        833.71        841.53        37.58 o                         
   2  -7   4         55.45         54.52         5.20 o                         
   3  -7   4        119.65        115.54         8.84 o                         
   4  -7   4          0.25          1.93         1.81 o                         
   5  -7   4         17.32         14.84         2.53 o                         
  -5  -6   4         24.26         23.07         2.37 o                         
  -4  -6   4          4.51          4.37         1.67 o                         
  -3  -6   4        405.00        355.99        17.84 o                         
  -2  -6   4        219.23        181.74        10.07 o                         
  -1  -6   4        448.36        385.29        18.84 o                         
   0  -6   4        781.21        671.68        53.82 o                         
   1  -6   4        586.87        320.39        25.89 o                         
   2  -6   4        284.11        242.87        12.90 o                         
   3  -6   4        456.30        453.61        30.62 o                         
   4  -6   4         80.46         75.35         4.90 o                         
   5  -6   4          4.78          3.05         2.37 o                         
   6  -6   4         23.31         20.62         2.10 o                         
  -6  -5   4         38.70         44.81         3.25 o                         
  -5  -5   4        166.09        188.56         8.44 o                         
  -4  -5   4          4.10          4.05         1.81 o                         
  -3  -5   4         47.61         41.62         2.87 o                         
  -2  -5   4        314.29        262.33        44.04 o                         
  -1  -5   4          0.99         -0.84         2.86 o                         
   0  -5   4       1233.33       1121.47        88.06 o                         
   1  -5   4          7.68          7.60         2.90 o                         
   2  -5   4       1229.55       1116.61        67.58 o                         
   4  -5   4        556.26        482.06        16.60 o                         
   5  -5   4          1.16          2.82         2.30 o                         
   6  -5   4          5.91          5.68         1.89 o                         
  -6  -4   4         40.79         39.53         4.35 o                         
  -5  -4   4        509.34        569.06        22.48 o                         
  -4  -4   4        391.97        351.55        12.39 o                         
  -3  -4   4        232.34        176.44        17.99 o                         
  -2  -4   4        493.40        526.07        26.86 o                         
  -1  -4   4        106.44        100.74         7.58 o                         
   0  -4   4        617.12        601.37        24.53 o                         
   1  -4   4        277.59        256.83        11.98 o                         
   2  -4   4        157.26        131.69         7.41 o                         
   3  -4   4        416.03        361.43        26.83 o                         
   4  -4   4        547.27        341.26        31.88 o                         
   5  -4   4         22.90         27.78         3.04 o                         
   6  -4   4        106.56        113.52         5.13 o                         
   7  -4   4          0.15          0.44         1.29 o                         
  -7  -3   4         46.72         56.47         4.26 o                         
  -6  -3   4        433.65        469.05        24.02 o                         
  -5  -3   4          0.51          3.91         2.42 o                         
  -4  -3   4       1545.75       1512.86        72.30 o                         
  -3  -3   4        389.86        401.56        21.28 o                         
  -2  -3   4        528.88        579.69        23.62 o                         
  -1  -3   4        123.98        161.24        10.07 o                         
   0  -3   4          9.93         16.22         2.94 o                         
   1  -3   4        985.17       1033.91        39.91 o                         
   2  -3   4        589.22        581.19        50.67 o                         
   3  -3   4       2374.73       2131.84       167.14 o                         
   4  -3   4         22.25         23.36         5.37 o                         
   5  -3   4       1611.61       1448.65        47.51 o                         
   6  -3   4         72.31         64.77         3.78 o                         
   7  -3   4          3.94          4.12         1.47 o                         
  -7  -2   4         34.44         29.67         5.05 o                         
  -6  -2   4        275.03        289.74        12.42 o                         
  -5  -2   4        386.84        359.57        13.12 o                         
  -4  -2   4       2254.96       2387.36       111.59 o                         
  -3  -2   4       1232.56       1343.33        63.49 o                         
  -2  -2   4       1257.47       1409.21        46.33 o                         
  -1  -2   4        556.52        604.92        23.87 o                         
   0  -2   4          1.89          5.28         1.73 o                         
   1  -2   4       1859.05       1926.23        66.54 o                         
   2  -2   4        772.76        780.94        37.59 o                         
   3  -2   4       1090.32       1127.12        53.45 o                         
   4  -2   4        329.22        282.51        20.52 o                         
   6  -2   4         35.16         33.25         2.75 o                         
   7  -2   4         31.90         27.16         2.24 o                         
  -7  -1   4        166.37        184.46        10.24 o                         
  -6  -1   4        131.40        149.21        10.09 o                         
  -5  -1   4        968.62        865.74        33.83 o                         
  -4  -1   4          8.97          4.17         3.45 o                         
  -3  -1   4        541.71        567.47        22.52 o                         
  -2  -1   4        161.40        147.96         7.14 o                         
  -1  -1   4       1127.46       1032.30        27.81 o                         
   0  -1   4        315.68        325.08         8.68 o                         
   1  -1   4        824.63        835.09        20.95 o                         
   2  -1   4        466.19        455.21        15.82 o                         
   3  -1   4       1347.42       1506.00        57.35 o                         
   4  -1   4       2114.76       1984.71        92.86 o                         
   5  -1   4          1.23          1.26         6.31 o                         
   6  -1   4        740.42        675.32        20.38 o                         
   7  -1   4          0.39         -0.26         1.50 o                         
   8  -1   4         47.91         47.72         5.68 o                         
  -7   0   4         47.39         49.32         6.00 o                         
  -6   0   4         10.99         10.08         3.73 o                         
  -5   0   4        545.48        469.54        23.96 o                         
  -4   0   4         46.49         51.91        15.47 o                         
  -3   0   4       2391.61       2694.24       101.13 o                         
  -2   0   4       2106.24       2257.09        73.12 o                         
  -1   0   4       4688.90       4702.83       138.01 o                         
   0   0   4       3462.26       3773.04        99.20 o                         
   1   0   4       8511.29       8848.91       200.18 o                         
   2   0   4        208.10        209.64         7.07 o                         
   3   0   4        447.73        443.01        17.90 o                         
   4   0   4        496.38        517.63        26.34 o                         
   5   0   4        164.36        152.48        15.47 o                         
   6   0   4        263.85        205.64         9.20 o                         
   7   0   4         43.71         38.61         2.89 o                         
   8   0   4         73.47         70.01         5.36 o                         
  -7   1   4         70.93         85.05         8.05 o                         
  -6   1   4        162.74        170.88        10.83 o                         
  -5   1   4        124.15        112.52         8.99 o                         
  -4   1   4       1342.36       1382.78        65.50 o                         
  -3   1   4         19.05         15.61         2.66 o                         
  -2   1   4       1462.64       1624.69        52.99 o                         
  -1   1   4       1434.96       1470.05        45.47 o                         
   0   1   4       6095.80       6765.76       194.64 o                         
   1   1   4       1469.97       1554.56        35.71 o                         
   2   1   4       2232.42       2387.02        77.38 o                         
   3   1   4        426.52        535.16        21.01 o                         
   4   1   4        916.17       1095.87        52.23 o                         
   5   1   4       1174.73       1093.71        53.13 o                         
   6   1   4          2.23          1.77         2.55 o                         
   7   1   4        437.67        464.93        18.75 o                         
   8   1   4         16.17         13.43         3.01 o                         
  -7   2   4         42.29         66.29         8.52 o                         
  -6   2   4         26.48         20.75         4.40 o                         
  -5   2   4         33.87         33.55         3.79 o                         
  -4   2   4        663.06        658.57        32.14 o                         
  -3   2   4         65.91         71.69         4.16 o                         
  -2   2   4       5578.01       6667.77       214.57 o                         
  -1   2   4        402.09        371.10        11.46 o                         
   0   2   4       3587.56       3673.14        83.66 o                         
   1   2   4       3156.44       3441.90        90.67 o                         
   2   2   4       1610.81       1814.81        58.91 o                         
   3   2   4       1351.38       1567.87       103.55 o                         
   4   2   4         65.17         54.68         7.10 o                         
   5   2   4         59.24         55.36         6.91 o                         
   6   2   4        134.96        108.47         6.31 o                         
   7   2   4        112.26        106.65         5.97 o                         
   8   2   4         14.19         14.52         4.42 o                         
  -7   3   4          0.42         -0.95         3.16 o                         
  -6   3   4        177.55        201.72        12.05 o                         
  -5   3   4         57.81         52.39         5.02 o                         
  -4   3   4        256.38        249.94        14.06 o                         
  -3   3   4        435.72        497.07        20.11 o                         
  -2   3   4        294.85        325.46        11.79 o                         
  -1   3   4       1158.98       1203.44        39.42 o                         
   0   3   4       2467.86       2658.38        76.73 o                         
   1   3   4       1433.48       1404.89        45.93 o                         
   2   3   4          5.62         10.08         2.42 o                         
   3   3   4       2290.08       2654.85       121.63 o                         
   4   3   4          0.03         -2.84         5.68 o                         
   5   3   4        199.82        223.22        15.78 o                         
   6   3   4        170.30        152.75         7.49 o                         
   7   3   4          6.39          4.06         3.03 o                         
   8   3   4        129.04        160.34        12.94 o                         
  -6   4   4        143.56        205.48        15.78 o                         
  -5   4   4         29.37         33.32         4.38 o                         
  -4   4   4        146.06        133.06         7.63 o                         
  -3   4   4        389.07        367.24        15.82 o                         
  -2   4   4          9.42         18.27         2.99 o                         
  -1   4   4       6177.71       7026.78       225.66 o                         
   0   4   4         79.54         53.13         3.09 o                         
   1   4   4       3088.88       3373.27       125.74 o                         
   2   4   4       1306.87       1569.08        72.99 o                         
   3   4   4        930.26       1120.55        52.89 o                         
   4   4   4        277.06        319.13        25.57 o                         
   5   4   4          8.13          8.94         2.05 o                         
   6   4   4         59.01         52.21         3.29 o                         
   7   4   4          0.38          1.70         1.76 o                         
  -6   5   4         22.01         29.91         5.68 o                         
  -5   5   4        204.14        216.30        11.38 o                         
  -4   5   4          2.03          3.45         1.88 o                         
  -3   5   4        326.30        285.52        12.94 o                         
  -2   5   4        175.98        188.70         9.21 o                         
  -1   5   4        211.71        210.29        10.78 o                         
   0   5   4       1405.70       1527.90        58.26 o                         
   1   5   4        426.16        476.67        23.99 o                         
   2   5   4       1032.86       1164.43        55.13 o                         
   3   5   4          7.20          7.85         3.33 o                         
   4   5   4        452.12        474.10        35.67 o                         
   5   5   4         12.98         14.59         3.29 o                         
   6   5   4        229.28        260.21        12.25 o                         
   7   5   4          4.21          4.41         2.05 o                         
  -5   6   4        151.29        193.00         9.48 o                         
  -4   6   4          0.21          2.02         1.49 o                         
  -3   6   4        177.57        187.08         7.60 o                         
  -2   6   4        282.31        232.08        10.30 o                         
  -1   6   4         18.07         17.12         3.44 o                         
   0   6   4       1068.21       1165.72        56.19 o                         
   1   6   4        408.08        424.01        22.09 o                         
   2   6   4       1535.31       1790.87        84.04 o                         
   3   6   4         63.86         60.48         7.52 o                         
   4   6   4        246.01        229.79         7.64 o                         
   5   6   4          4.72          4.79         1.27 o                         
   6   6   4          9.61         12.71         1.97 o                         
  -4   7   4        114.78        119.43         4.93 o                         
  -3   7   4         11.05         10.88         2.07 o                         
  -2   7   4        353.54        345.73        14.41 o                         
  -1   7   4          0.73          3.34         1.81 o                         
   0   7   4         14.73         12.26         1.68 o                         
   1   7   4        792.48        664.26        25.58 o                         
   2   7   4        282.96        251.84        10.33 o                         
   3   7   4        234.95        213.29         9.40 o                         
   4   7   4        142.16        152.20         6.01 o                         
   5   7   4         66.60         78.66         3.62 o                         
   6   7   4          6.53          6.50         1.44 o                         
  -4   8   4        134.34        142.49         7.68 o                         
  -3   8   4          2.04          2.75         1.36 o                         
  -2   8   4         87.70        102.38         8.09 o                         
  -1   8   4        214.05        206.72         7.84 o                         
   0   8   4          9.39         12.34         1.84 o                         
   1   8   4        429.19        427.92        16.77 o                         
   2   8   4          2.96          0.72         1.33 o                         
   3   8   4        262.18        303.77        12.51 o                         
   4   8   4         20.67         21.52         2.02 o                         
   5   8   4        166.50        181.18        11.35 o                         
  -2   9   4         43.46         49.79         3.09 o                         
  -1   9   4         78.21         70.64         3.85 o                         
   0   9   4          1.46          1.93         1.95 o                         
   1   9   4          2.37          1.96         1.05 o                         
   2   9   4         18.98         14.45         1.54 o                         
   3   9   4          0.32         -0.74         0.98 o                         
   4   9   4        101.35        107.00         4.67 o                         
   0  -9   5        243.42        268.88        21.78 o                         
  -3  -8   5         53.86         59.30         4.74 o                         
  -2  -8   5         25.32         28.22         2.21 o                         
  -1  -8   5          2.56          3.07         2.15 o                         
   0  -8   5          9.48         11.94         2.10 o                         
   1  -8   5        100.09         89.40         4.47 o                         
   2  -8   5        365.33        381.83        20.84 o                         
   3  -8   5          1.12         -1.56         1.56 o                         
  -4  -7   5        152.88        171.13        13.56 o                         
  -3  -7   5         24.04         24.98         3.13 o                         
  -2  -7   5         31.92         32.64         2.67 o                         
  -1  -7   5          1.83          1.99         2.03 o                         
   0  -7   5        105.22        119.24         7.33 o                         
   1  -7   5         64.28         67.04         4.28 o                         
   2  -7   5         18.59         18.94         3.79 o                         
   3  -7   5        610.97        662.30        30.92 o                         
   4  -7   5         25.76         24.98         2.43 o                         
  -5  -6   5         99.24        105.00         4.34 o                         
  -4  -6   5        316.86        291.24        35.83 o                         
  -3  -6   5         53.72         47.58         4.45 o                         
  -2  -6   5        341.80        277.98        23.83 o                         
  -1  -6   5         98.73         91.69         5.18 o                         
   0  -6   5        377.66        325.01        13.40 o                         
   1  -6   5        104.91         93.35         5.11 o                         
   2  -6   5        170.44        179.28        13.26 o                         
   3  -6   5        414.89        478.21        32.20 o                         
   4  -6   5         67.26         75.94         5.08 o                         
   5  -6   5        175.61        196.33        13.89 o                         
  -6  -5   5         10.40          9.26         1.59 o                         
  -5  -5   5        162.17        178.96         7.96 o                         
  -4  -5   5        105.47        101.53         5.63 o                         
  -3  -5   5        566.25        492.24        20.87 o                         
  -2  -5   5        398.48        322.60        27.78 o                         
  -1  -5   5        343.36        320.38        18.78 o                         
   0  -5   5         54.39         41.32        13.73 o                         
   1  -5   5        659.84        570.18        24.26 o                         
   2  -5   5        365.21        305.24        24.62 o                         
   3  -5   5         30.30         24.62         3.79 o                         
   4  -5   5        781.37        682.48        34.07 o                         
   5  -5   5         39.86         30.38         2.55 o                         
   6  -5   5        135.32        159.61        11.92 o                         
  -6  -4   5          0.02          0.47         1.69 o                         
  -5  -4   5        348.04        384.32        19.31 o                         
  -4  -4   5         81.13         73.45         4.76 o                         
  -3  -4   5        711.48        598.80        45.77 o                         
  -2  -4   5        166.86        142.36         9.93 o                         
  -1  -4   5       1108.39        988.72        47.98 o                         
   0  -4   5        421.68        417.24        22.27 o                         
   1  -4   5        271.93        271.86        18.70 o                         
   2  -4   5        261.03        222.07        22.26 o                         
   3  -4   5          3.78          2.84         4.74 o                         
   4  -4   5        272.00        226.00         8.50 o                         
   5  -4   5         68.05         67.24         8.18 o                         
   6  -4   5         86.04         93.73         5.33 o                         
   7  -4   5         67.53         74.20         3.87 o                         
  -6  -3   5         12.55         10.34         2.64 o                         
  -5  -3   5        165.17        181.18         8.67 o                         
  -4  -3   5         23.13         23.67         3.15 o                         
  -3  -3   5         18.25         11.68         7.89 o                         
  -2  -3   5       1089.32       1097.46        43.01 o                         
  -1  -3   5        812.18        763.92        37.26 o                         
   0  -3   5       1473.07       1439.24        55.10 o                         
   1  -3   5          1.39          3.46         2.83 o                         
   2  -3   5       2251.69       2548.21       118.39 o                         
   3  -3   5        151.94        127.69         9.75 o                         
   4  -3   5         12.67          3.79         4.10 o                         
   5  -3   5        334.29        302.58        11.05 o                         
   6  -3   5          0.12          0.50         1.39 o                         
   7  -3   5        146.99        184.54         7.04 o                         
  -7  -2   5         62.11         86.50         8.21 o                         
  -6  -2   5         76.59         82.01         5.52 o                         
  -5  -2   5        198.25        204.54         8.48 o                         
  -4  -2   5        304.44        224.11        21.15 o                         
  -3  -2   5         18.23         14.94         2.99 o                         
  -2  -2   5       2230.45       2335.39        88.03 o                         
  -1  -2   5        354.47        340.49        17.96 o                         
   0  -2   5       3698.23       4002.70       149.44 o                         
   1  -2   5        483.49        608.75        24.29 o                         
   2  -2   5        900.39       1063.59        50.55 o                         
   3  -2   5         25.51         18.78         9.94 o                         
   4  -2   5          4.36          1.88         3.22 o                         
   5  -2   5        234.14        202.06         8.21 o                         
   6  -2   5          1.15          1.32         1.63 o                         
   7  -2   5        102.56        118.27         5.75 o                         
  -7  -1   5          7.45          7.60         2.57 o                         
  -6  -1   5        123.07        155.48        11.82 o                         
  -5  -1   5          1.44          3.23         2.59 o                         
  -4  -1   5        376.27        376.88        20.38 o                         
  -3  -1   5         46.35         49.09         4.29 o                         
  -2  -1   5       1051.16       1192.68        45.56 o                         
  -1  -1   5       1819.68       1689.38        64.80 o                         
   0  -1   5        641.22        547.80        19.43 o                         
   1  -1   5       5397.83       5336.42       167.84 o                         
   2  -1   5          7.85          2.36         2.88 o                         
   3  -1   5       1855.48       2140.79        80.92 o                         
   4  -1   5        127.20        147.45        11.15 o                         
   6  -1   5        187.64        171.66         6.56 o                         
   7  -1   5         39.03         35.20         2.82 o                         
   8  -1   5         55.90         40.09         4.74 o                         
  -7   0   5          0.11         -0.65         2.50 o                         
  -6   0   5        122.85        143.26         9.56 o                         
  -5   0   5         66.58         67.53         6.72 o                         
  -4   0   5        165.27        210.68        13.17 o                         
  -3   0   5       1836.62       2254.52        85.11 o                         
  -2   0   5        363.43        471.75        18.88 o                         
  -1   0   5       1855.85       1902.52        68.15 o                         
   0   0   5       1275.38       1319.29        32.64 o                         
   1   0   5       1390.53       1385.61        36.99 o                         
   2   0   5        913.39       1006.16        33.18 o                         
   3   0   5        871.06        919.18        35.59 o                         
   4   0   5          5.44         10.30         4.35 o                         
   5   0   5          1.20          2.21         6.00 o                         
   6   0   5        193.77        173.93         7.29 o                         
   7   0   5          2.73          3.70         1.92 o                         
   8   0   5         61.77         61.20         3.59 o                         
  -7   1   5        117.25        120.36         8.05 o                         
  -6   1   5        134.13        167.79        15.45 o                         
  -5   1   5        128.22        144.52        10.34 o                         
  -4   1   5         64.54         56.34        14.05 o                         
  -3   1   5       1166.13       1284.90        42.57 o                         
  -2   1   5          0.32          9.44         2.35 o                         
  -1   1   5       1737.42       1731.01        77.55 o                         
   0   1   5        701.41        636.53        23.65 o                         
   1   1   5        438.14        416.81        10.88 o                         
   2   1   5       2385.15       2622.32        84.71 o                         
   3   1   5         58.14         56.52         4.22 o                         
   4   1   5        910.43       1007.55        48.44 o                         
   5   1   5         10.62          7.12         4.57 o                         
   6   1   5        172.62        161.26         8.19 o                         
   7   1   5         39.23         29.64         3.43 o                         
   8   1   5         39.61         33.23         3.31 o                         
  -7   2   5        102.17         95.65         8.21 o                         
  -6   2   5          8.38         10.69         3.79 o                         
  -5   2   5        442.06        504.64        25.55 o                         
  -4   2   5        155.45        145.74         9.59 o                         
  -3   2   5        773.11        860.37        29.12 o                         
  -2   2   5       1732.27       2138.68        69.69 o                         
  -1   2   5         71.56         90.29         4.42 o                         
   0   2   5       3416.28       4087.41       152.11 o                         
   1   2   5         45.47         44.16         2.87 o                         
   2   2   5        323.75        343.74        12.27 o                         
   3   2   5        312.57        397.62        16.46 o                         
   4   2   5       1095.47       1194.76        56.92 o                         
   5   2   5         34.38         36.34         6.29 o                         
   6   2   5        237.17        216.27        10.16 o                         
   7   2   5         49.65         49.39         3.85 o                         
   8   2   5          1.07          0.13         1.75 o                         
  -6   3   5         93.20         90.53         5.20 o                         
  -5   3   5        124.26        126.73         7.43 o                         
  -4   3   5        481.90        398.20        20.09 o                         
  -3   3   5        357.12        337.76        14.46 o                         
  -2   3   5        398.69        412.40        14.75 o                         
  -1   3   5        138.47        200.35        11.44 o                         
   0   3   5        260.90        291.47        10.61 o                         
   1   3   5        695.88        764.00        29.46 o                         
   2   3   5        200.05        206.00         9.15 o                         
   3   3   5       1009.66       1065.41        40.88 o                         
   4   3   5         37.64         34.68         5.89 o                         
   5   3   5       1134.32       1195.15       178.19 o                         
   6   3   5        139.28        111.78         4.84 o                         
   7   3   5         50.15         51.42         3.89 o                         
  -6   4   5         77.15         98.18         8.84 o                         
  -5   4   5          0.43          2.95         2.80 o                         
  -4   4   5        776.35        788.37        37.83 o                         
  -3   4   5         25.90         24.07         5.08 o                         
  -2   4   5        738.28        748.26        29.34 o                         
  -1   4   5         65.38         57.41         7.45 o                         
   0   4   5         57.56         96.39         5.01 o                         
   1   4   5       1194.87       1418.56        53.89 o                         
   2   4   5         63.81         88.47         6.60 o                         
   3   4   5        331.97        387.35        19.83 o                         
   4   4   5          2.93          7.58         6.00 o                         
   5   4   5        501.43        418.32        24.57 o                         
   6   4   5          1.68          1.55         1.75 o                         
   7   4   5         33.45         31.13         2.72 o                         
  -6   5   5         69.75         91.75         5.69 o                         
  -5   5   5        106.43        116.83         7.64 o                         
  -4   5   5        364.07        325.74        13.94 o                         
  -3   5   5        205.01        170.24        11.80 o                         
  -2   5   5        182.40        147.73        11.15 o                         
  -1   5   5        337.33        271.15        12.33 o                         
   0   5   5         19.83         16.36         2.84 o                         
   1   5   5        236.76        264.02        14.50 o                         
   2   5   5         64.44         55.36         9.31 o                         
   3   5   5        420.96        481.64        24.53 o                         
   4   5   5        232.03        179.56         8.17 o                         
   5   5   5        143.35        144.87         7.09 o                         
   6   5   5        318.55        349.09        32.04 o                         
   7   5   5         14.12         11.17         1.97 o                         
  -5   6   5         78.02         89.56         4.69 o                         
  -4   6   5          0.71          3.14         1.48 o                         
  -3   6   5        179.28        193.83        16.88 o                         
  -2   6   5        241.61        197.64        12.89 o                         
  -1   6   5        949.90        897.44        77.50 o                         
   0   6   5         11.28         17.05         4.46 o                         
   1   6   5        317.98        320.39        24.31 o                         
   2   6   5         16.42         12.92         3.62 o                         
   3   6   5          5.68          7.19         1.51 o                         
   4   6   5        305.94        274.79         8.94 o                         
   5   6   5         37.99         34.61         3.68 o                         
   6   6   5        169.06        198.37        10.24 o                         
  -4   7   5         61.49         72.69         3.36 o                         
  -3   7   5        115.23        117.12         5.60 o                         
  -2   7   5        141.46        133.21         6.65 o                         
  -1   7   5        133.06        109.85         5.97 o                         
   0   7   5        211.40        179.89         7.95 o                         
   1   7   5        541.21        474.84        16.06 o                         
   2   7   5          5.18          5.46         1.88 o                         
   3   7   5         32.65         26.04         2.76 o                         
   4   7   5         32.76         35.19         2.38 o                         
   5   7   5        131.62        143.07         5.44 o                         
   6   7   5         32.57         34.78         2.90 o                         
  -3   8   5          0.35          1.58         1.30 o                         
  -2   8   5        141.71        136.34         5.53 o                         
  -1   8   5          3.39          4.88         1.46 o                         
   0   8   5        518.90        521.80        20.23 o                         
   1   8   5         35.23         31.85         2.12 o                         
   2   8   5        196.84        204.51         8.55 o                         
   3   8   5         10.77         10.48         1.78 o                         
   4   8   5         74.50         82.09         4.42 o                         
   5   8   5         21.66         21.55         1.46 o                         
  -2   9   5         84.38         86.87         4.90 o                         
  -1   9   5         16.58         15.21         1.55 o                         
   0   9   5         41.90         46.46         2.77 o                         
   1   9   5        121.05        132.57         5.88 o                         
   2   9   5         93.18        109.93         4.96 o                         
   3   9   5        129.05        142.72         6.06 o                         
  -2  -8   6         19.00         20.29         2.15 o                         
  -1  -8   6        383.09        401.00        15.54 o                         
   0  -8   6          6.01          6.45         2.27 o                         
   1  -8   6         36.19         31.62         2.48 o                         
   2  -8   6         17.76         14.21         2.53 o                         
   3  -8   6         16.61         21.78         2.84 o                         
  -4  -7   6         32.82         32.34         3.63 o                         
  -3  -7   6         73.69         83.07         5.36 o                         
  -2  -7   6        239.96        241.53        10.80 o                         
  -1  -7   6         77.75         80.17         4.61 o                         
   0  -7   6        529.05        491.55        26.03 o                         
   1  -7   6          0.73          0.76         1.76 o                         
   2  -7   6        221.39        250.63        17.68 o                         
   3  -7   6         17.04         16.66         2.84 o                         
   4  -7   6         14.67         20.24         2.11 o                         
  -5  -6   6          5.18          5.37         1.79 o                         
  -4  -6   6        116.87        119.92         5.59 o                         
  -3  -6   6          1.71          3.59         2.43 o                         
  -2  -6   6        409.16        386.79        15.30 o                         
  -1  -6   6        125.81        100.44         5.46 o                         
   0  -6   6        523.03        498.56        19.55 o                         
   1  -6   6        228.02        196.50        10.27 o                         
   2  -6   6        350.26        333.97        23.05 o                         
   3  -6   6          7.29         10.57         2.27 o                         
   4  -6   6          1.74          1.85         1.74 o                         
   5  -6   6         75.47         90.92         7.26 o                         
  -5  -5   6         46.55         42.84         6.30 o                         
  -4  -5   6         43.49         45.65         4.81 o                         
  -3  -5   6         13.05         13.91         3.31 o                         
  -2  -5   6         63.75         54.94         4.67 o                         
  -1  -5   6        999.64        769.85       110.32 o                         
   0  -5   6        120.93        102.82         9.37 o                         
   1  -5   6       1088.43        918.13        46.18 o                         
   2  -5   6         72.47         61.88         6.63 o                         
   3  -5   6        235.49        218.05        11.84 o                         
   4  -5   6          1.95          3.85         2.10 o                         
   5  -5   6         37.00         42.85         3.26 o                         
   6  -5   6         26.56         24.26         2.16 o                         
  -6  -4   6        169.98        177.87        27.92 o                         
  -5  -4   6          8.39          8.42         2.32 o                         
  -4  -4   6        188.47        181.08         8.56 o                         
  -3  -4   6        288.34        242.52        24.47 o                         
  -2  -4   6          1.78          0.69         3.01 o                         
  -1  -4   6       1220.84       1007.44        49.21 o                         
   0  -4   6        138.75        132.82         9.98 o                         
   1  -4   6       1467.63       1338.10        54.39 o                         
   2  -4   6         31.15         22.70         5.24 o                         
   3  -4   6        438.37        332.70        29.99 o                         
   4  -4   6         59.86         54.95         7.58 o                         
   5  -4   6        135.41        144.14         7.04 o                         
   6  -4   6         43.19         46.21         3.39 o                         
  -6  -3   6         44.54         39.78         5.68 o                         
  -5  -3   6        185.51        193.03         8.70 o                         
  -4  -3   6         34.34         30.17         2.95 o                         
  -2  -3   6         23.19         14.73         4.38 o                         
  -1  -3   6          1.07          2.30         3.68 o                         
   0  -3   6       3671.64       3761.03       173.20 o                         
   1  -3   6        442.78        465.57        19.84 o                         
   2  -3   6       1162.18       1257.70        60.26 o                         
   3  -3   6        162.96        160.57        11.19 o                         
   5  -3   6         82.30         72.27         4.86 o                         
   6  -3   6         80.95         79.64         4.37 o                         
   7  -3   6         23.51         16.54         1.99 o                         
  -6  -2   6         17.27         17.29         2.70 o                         
  -5  -2   6        449.86        506.03        20.91 o                         
  -4  -2   6         62.06         59.43         4.07 o                         
  -3  -2   6        579.43        559.41        23.10 o                         
  -2  -2   6        244.65        255.82        14.55 o                         
  -1  -2   6         11.77         14.72         3.32 o                         
   0  -2   6        743.19        741.61        44.54 o                         
   1  -2   6        137.62        145.35         8.02 o                         
   2  -2   6       1669.55       1865.47        87.16 o                         
   3  -2   6         13.63         12.08         5.21 o                         
   4  -2   6        932.53        831.74        40.82 o                         
   5  -2   6         23.90         24.32         2.37 o                         
   6  -2   6         78.61         80.88         3.99 o                         
   7  -2   6         85.62         77.46         5.66 o                         
  -6  -1   6        107.17        106.75        11.36 o                         
  -5  -1   6        269.37        290.82        11.39 o                         
  -4  -1   6        435.47        358.21        16.64 o                         
  -3  -1   6        136.12        132.82         7.28 o                         
  -2  -1   6       1386.08       1527.87        60.88 o                         
  -1  -1   6        126.24        145.19         9.14 o                         
   0  -1   6          9.26          8.50         2.36 o                         
   1  -1   6        909.09        944.92        31.48 o                         
   2  -1   6        167.46        175.06        10.69 o                         
   3  -1   6       1521.29       1734.59        65.79 o                         
   4  -1   6        731.60        786.86        31.45 o                         
   5  -1   6        602.26        489.13        18.88 o                         
   6  -1   6        124.42        101.51         5.63 o                         
   7  -1   6        136.26        142.24         9.11 o                         
  -7   0   6          5.01          3.16         1.89 o                         
  -6   0   6         65.49         87.56         7.13 o                         
  -5   0   6        100.91        106.93         8.99 o                         
  -4   0   6       1390.33       1364.52        65.27 o                         
  -3   0   6         76.09         94.97         6.03 o                         
  -2   0   6        839.34        874.60        36.26 o                         
  -1   0   6        459.65        571.08        22.53 o                         
   0   0   6       1671.50       1760.33        51.16 o                         
   1   0   6         70.76         81.86         4.40 o                         
   2   0   6        404.25        539.85        18.50 o                         
   3   0   6       2474.25       2903.52       109.09 o                         
   4   0   6        129.04        134.25        10.65 o                         
   5   0   6       1829.46       1858.98        87.84 o                         
   6   0   6         17.24         14.42         2.78 o                         
   7   0   6        109.84        119.40         8.09 o                         
   8   0   6         13.91         10.34         1.69 o                         
  -6   1   6         27.44         37.57         4.70 o                         
  -5   1   6        373.14        340.38        18.14 o                         
  -4   1   6        406.23        383.34        20.83 o                         
  -3   1   6        430.71        451.57        18.75 o                         
  -2   1   6        163.84        149.24         6.53 o                         
  -1   1   6       1081.58       1238.17        47.27 o                         
   0   1   6        356.66        476.11        23.10 o                         
   1   1   6        119.59        169.17         7.88 o                         
   2   1   6        886.43        991.39        33.95 o                         
   3   1   6        433.73        493.60        20.03 o                         
   4   1   6       1524.53       1716.25        80.80 o                         
   5   1   6        435.25        444.38        24.20 o                         
   6   1   6        468.51        447.49        18.33 o                         
   7   1   6        108.92        106.92         5.90 o                         
   8   1   6         36.26         36.61         4.24 o                         
  -6   2   6         10.96         12.40         3.64 o                         
  -5   2   6         54.84         65.23         6.56 o                         
  -4   2   6         43.77         41.59         5.57 o                         
  -3   2   6       1330.04       1395.30        46.48 o                         
  -2   2   6         33.20         34.60         4.07 o                         
  -1   2   6        817.22        849.21        32.93 o                         
   0   2   6          0.99          6.16         2.58 o                         
   1   2   6       2793.43       3045.73        88.11 o                         
   2   2   6        107.85        130.12         5.94 o                         
   3   2   6        198.50        219.41         8.82 o                         
   4   2   6        364.93        437.47        23.21 o                         
   5   2   6        149.31        152.90        11.27 o                         
   6   2   6        610.51        575.19        26.70 o                         
   7   2   6         29.67         29.65         2.90 o                         
   8   2   6         64.07         71.89        13.26 o                         
  -6   3   6         27.60         31.95         7.10 o                         
  -5   3   6        137.41        127.94         7.39 o                         
  -4   3   6         35.47         32.32         3.36 o                         
  -3   3   6         47.93         42.73         4.74 o                         
  -2   3   6        914.85        952.76        37.24 o                         
  -1   3   6        969.26        988.82        46.77 o                         
   0   3   6       1961.35       2126.69        80.01 o                         
   1   3   6        802.91        940.60        36.03 o                         
   2   3   6        543.22        613.62        21.07 o                         
   3   3   6         83.40         99.38         6.25 o                         
   4   3   6        209.76        214.13        13.39 o                         
   5   3   6        351.04        305.58         9.94 o                         
   6   3   6         27.17         27.37         2.17 o                         
   7   3   6        364.87        384.70        16.13 o                         
  -6   4   6          2.70          3.66         2.10 o                         
  -5   4   6         58.93         67.14         5.79 o                         
  -4   4   6         92.63         83.98         7.43 o                         
  -3   4   6        349.59        309.11        23.87 o                         
  -2   4   6       1584.13       1555.77        76.24 o                         
  -1   4   6         10.90         15.98         4.67 o                         
   0   4   6       2072.81       2367.49        89.07 o                         
   1   4   6         73.36         66.61         6.25 o                         
   2   4   6       2471.75       2810.22       129.11 o                         
   3   4   6         16.39         11.10         3.90 o                         
   4   4   6          0.39         -0.35         3.68 o                         
   5   4   6         99.04         98.44         5.10 o                         
   6   4   6        118.07        113.59         7.05 o                         
   7   4   6        226.67        246.76        10.30 o                         
  -5   5   6         81.97         97.20         5.56 o                         
  -4   5   6         27.41         22.67         5.00 o                         
  -3   5   6          7.89         14.86         2.58 o                         
  -2   5   6        103.20        131.01        15.15 o                         
  -1   5   6        226.93        239.90        13.84 o                         
   0   5   6        699.76        689.89        27.39 o                         
   1   5   6       1218.98       1273.86        60.16 o                         
   2   5   6        604.62        700.62        34.37 o                         
   3   5   6         47.49         39.50        11.05 o                         
   4   5   6         11.09         10.56         2.19 o                         
   5   5   6         95.26         93.65         5.28 o                         
   6   5   6         11.60         10.43         1.94 o                         
   7   5   6          0.98          0.00         1.10 o                         
  -5   6   6          0.93          1.74         2.39 o                         
  -4   6   6         97.85        106.86         5.38 o                         
  -3   6   6         12.28         11.07         2.38 o                         
  -2   6   6         93.17         77.40         6.47 o                         
  -1   6   6        340.78        268.13        11.24 o                         
   0   6   6          4.19          4.36         2.92 o                         
   1   6   6       1280.78       1291.67        87.45 o                         
   2   6   6          0.20          2.06         1.68 o                         
   3   6   6       1571.67       1319.04        32.50 o                         
   4   6   6         15.38         16.35         2.73 o                         
   5   6   6         21.86         22.34         2.45 o                         
   6   6   6          0.26          0.27         4.10 o                         
  -4   7   6         98.85        112.18         6.00 o                         
  -3   7   6        154.97        160.18         6.32 o                         
  -2   7   6        113.26         88.91         5.70 o                         
  -1   7   6         15.60         11.94         1.78 o                         
   0   7   6        157.17        136.66         9.01 o                         
   1   7   6         87.51         80.93         4.83 o                         
   2   7   6       1073.73       1028.37        33.70 o                         
   3   7   6        369.14        357.15        16.81 o                         
   4   7   6         36.32         33.60         2.45 o                         
   5   7   6         56.05         67.76         5.23 o                         
   6   7   6         35.80         31.07         4.58 o                         
  -3   8   6        126.51        124.90         4.75 o                         
  -2   8   6         62.12         54.61         3.32 o                         
  -1   8   6         13.35         13.19         1.59 o                         
   0   8   6        171.23        123.12        10.10 o                         
   1   8   6         10.52         10.81         1.67 o                         
   2   8   6        202.77        202.03         7.39 o                         
   3   8   6         16.86         14.82         1.71 o                         
   4   8   6        403.65        473.73        23.37 o                         
   5   8   6         19.10         16.19         1.80 o                         
  -1   9   6         47.47         42.42         7.73 o                         
   0   9   6         30.94         31.93         2.17 o                         
   1   9   6          5.47          3.61         1.46 o                         
   2   9   6          5.11          6.84         1.21 o                         
   3   9   6        137.61        150.21         6.25 o                         
  -1  -8   7        131.73        158.63         8.44 o                         
   0  -8   7         46.29         39.46         4.42 o                         
   1  -8   7        305.44        308.97        14.73 o                         
   2  -8   7          3.22          2.53         1.58 o                         
  -3  -7   7          0.60         -0.95         1.28 o                         
  -2  -7   7         50.37         44.11         2.88 o                         
  -1  -7   7         37.40         37.09         2.72 o                         
   0  -7   7        261.61        232.17         9.58 o                         
   1  -7   7        166.23        184.44         9.60 o                         
   2  -7   7        250.11        261.36        18.31 o                         
   3  -7   7        247.33        249.68        17.05 o                         
   4  -7   7         90.18         96.29         6.95 o                         
  -4  -6   7          8.23          9.20         1.97 o                         
  -3  -6   7        118.56        120.67         7.10 o                         
  -2  -6   7         60.37         52.85         3.38 o                         
  -1  -6   7          6.23          5.78         2.07 o                         
   0  -6   7        152.43        141.88         7.80 o                         
   1  -6   7         27.98         25.62         7.26 o                         
   2  -6   7        729.71        603.53        40.09 o                         
   3  -6   7          0.02          0.00         2.21 o                         
   4  -6   7        441.59        513.56        34.09 o                         
   5  -6   7         18.60         14.21         1.89 o                         
  -5  -5   7         95.30         95.96         6.63 o                         
  -4  -5   7        239.28        239.23        12.66 o                         
  -3  -5   7        201.12        192.76        13.04 o                         
  -2  -5   7          0.98          2.71         1.76 o                         
  -1  -5   7          4.94          3.21         2.39 o                         
   0  -5   7         52.98         43.16         3.79 o                         
   1  -5   7        422.75        319.32        12.76 o                         
   2  -5   7        515.21        500.26        24.63 o                         
   3  -5   7        423.90        372.20        18.91 o                         
   4  -5   7        439.94        426.68        18.10 o                         
   5  -5   7        205.27        220.17        16.57 o                         
   6  -5   7         48.89         55.39         3.97 o                         
  -5  -4   7          8.86          9.21         2.09 o                         
  -4  -4   7        588.18        637.20        30.36 o                         
  -3  -4   7          4.35          7.03         3.29 o                         
  -2  -4   7        897.62        755.86        29.03 o                         
  -1  -4   7         49.68         26.83         7.26 o                         
   0  -4   7         72.24         34.43        11.84 o                         
   1  -4   7         88.96         58.55         5.94 o                         
   2  -4   7          0.03         -3.54         3.73 o                         
   3  -4   7        840.92        679.32        32.66 o                         
   4  -4   7         15.51         11.97         2.24 o                         
   5  -4   7        304.18        340.10        17.39 o                         
   6  -4   7          3.40          4.15         1.48 o                         
  -6  -3   7         54.01         62.43         4.45 o                         
  -5  -3   7         57.40         57.46         5.24 o                         
  -4  -3   7         60.21         57.19         4.10 o                         
  -3  -3   7       1083.54        896.93        34.80 o                         
  -2  -3   7       1246.67       1240.53        83.97 o                         
  -1  -3   7         57.12         28.41         6.31 o                         
   0  -3   7       1275.26       1251.29        60.04 o                         
   1  -3   7         33.39         32.75         6.05 o                         
   2  -3   7        174.12        168.31        17.35 o                         
   3  -3   7        572.30        560.27        30.62 o                         
   4  -3   7        422.82        327.54        14.12 o                         
   5  -3   7        400.35        357.06        13.67 o                         
   6  -3   7        380.05        410.54        27.49 o                         
   7  -3   7        151.19        145.94        21.29 o                         
  -6  -2   7          0.21         -1.25         1.59 o                         
  -5  -2   7        191.28        207.40         9.98 o                         
  -4  -2   7         52.74         46.18         3.71 o                         
  -3  -2   7       1490.02       1400.86        67.05 o                         
  -2  -2   7         63.57         61.13        14.68 o                         
  -1  -2   7       4493.63       5342.18       345.96 o                         
   0  -2   7        419.80        459.95        19.38 o                         
   1  -2   7        486.20        471.33        26.12 o                         
   2  -2   7         38.51         44.00        10.42 o                         
   3  -2   7         47.33         47.46        11.05 o                         
   4  -2   7       1248.40       1092.61       102.43 o                         
   5  -2   7         55.45         48.76         3.50 o                         
   6  -2   7        332.13        328.07        11.13 o                         
   7  -2   7         12.60         10.19         1.78 o                         
  -6  -1   7          0.10          1.34         3.68 o                         
  -5  -1   7         34.50         39.39         3.96 o                         
  -4  -1   7         57.70         52.25         3.83 o                         
  -3  -1   7        226.11        221.46        13.30 o                         
  -2  -1   7        644.53        724.45        35.59 o                         
  -1  -1   7       1003.97       1153.38        54.47 o                         
   0  -1   7        222.54        239.47        10.92 o                         
   1  -1   7       1994.00       2309.46        75.29 o                         
   2  -1   7        403.14        375.98        19.93 o                         
   3  -1   7          7.17          4.45         3.82 o                         
   4  -1   7        180.01        187.10        10.11 o                         
   5  -1   7        239.99        195.15         7.09 o                         
   6  -1   7        289.71        264.29         8.89 o                         
   7  -1   7        118.48        114.32         5.84 o                         
  -6   0   7         33.78         50.58         9.15 o                         
  -5   0   7         77.95         83.56         8.18 o                         
  -4   0   7         90.86         72.02         4.92 o                         
  -3   0   7        250.05        252.14        14.43 o                         
  -2   0   7        695.65        774.56        37.60 o                         
  -1   0   7        246.83        216.25        12.15 o                         
   0   0   7       6960.66       7818.98       251.53 o                         
   1   0   7         11.45         22.70         2.92 o                         
   2   0   7       3585.35       4347.67       162.44 o                         
   3   0   7        355.34        395.72        16.85 o                         
   4   0   7         19.96         26.69         4.32 o                         
   5   0   7        198.41        147.83         7.55 o                         
   6   0   7         41.48         37.59         3.79 o                         
   7   0   7         94.18         85.71         5.53 o                         
  -6   1   7         99.92        120.19         8.37 o                         
  -5   1   7        188.63        222.56        15.00 o                         
  -4   1   7         34.28         28.31         5.21 o                         
  -3   1   7          0.01          6.95         3.68 o                         
  -2   1   7        349.06        304.09        13.22 o                         
  -1   1   7       1477.82       1694.40        64.27 o                         
   0   1   7       1449.10       1674.12        54.77 o                         
   1   1   7       1563.00       1899.68        61.91 o                         
   2   1   7       4069.13       4923.60       183.58 o                         
   3   1   7        283.33        263.99        12.07 o                         
   4   1   7        237.64        218.76        16.26 o                         
   5   1   7         21.13         19.75         2.25 o                         
   6   1   7         25.35         18.86         2.90 o                         
   7   1   7        150.54        151.46         7.67 o                         
  -6   2   7        145.12        171.98        10.58 o                         
  -5   2   7        131.88        148.86        10.67 o                         
  -4   2   7        171.45        149.94        10.26 o                         
  -3   2   7         18.22         11.11         3.14 o                         
  -2   2   7        359.13        371.90        15.97 o                         
  -1   2   7       1399.59       1612.60        61.30 o                         
   0   2   7        394.17        381.74        15.85 o                         
   1   2   7       5017.29       5815.81       265.17 o                         
   2   2   7          0.68          2.50         2.78 o                         
   3   2   7        964.21       1040.81        34.88 o                         
   4   2   7         37.07         27.46        11.36 o                         
   5   2   7         51.21         40.81         3.10 o                         
   6   2   7          0.79         -1.65         2.18 o                         
   7   2   7         16.24         13.14         2.18 o                         
  -6   3   7        137.86        158.13        12.00 o                         
  -5   3   7        125.70        141.74        13.89 o                         
  -4   3   7        463.98        413.30        20.42 o                         
  -3   3   7        184.69        160.32        18.60 o                         
  -2   3   7        171.40        173.08         8.99 o                         
  -1   3   7        243.80        236.65        11.00 o                         
   0   3   7        493.98        481.25        19.56 o                         
   1   3   7        898.73        986.59        46.54 o                         
   2   3   7         98.22        111.32         6.88 o                         
   3   3   7        837.33        997.63        39.06 o                         
   4   3   7        316.38        331.37        18.75 o                         
   5   3   7        686.56        610.08        18.48 o                         
   6   3   7          0.93         -1.07         2.21 o                         
   7   3   7         11.09          9.99         2.37 o                         
  -5   4   7        285.57        324.73        27.78 o                         
  -4   4   7         51.47         66.76         6.01 o                         
  -3   4   7       1185.72       1138.50        43.38 o                         
  -2   4   7         60.10         35.35         5.34 o                         
  -1   4   7        765.90        721.57        28.91 o                         
   0   4   7        664.34        646.66        41.03 o                         
   1   4   7        214.89        239.87        13.16 o                         
   2   4   7       1885.64       1951.81        74.00 o                         
   3   4   7         65.77         72.62         5.58 o                         
   4   4   7        774.28        627.29        21.22 o                         
   5   4   7        132.80        139.64         6.09 o                         
   6   4   7        114.81        113.03         6.25 o                         
   7   4   7          4.82          5.26         2.23 o                         
  -5   5   7        218.29        262.94        18.63 o                         
  -4   5   7        186.47        182.93        10.67 o                         
  -3   5   7        660.37        640.57        24.06 o                         
  -2   5   7        246.64        205.07         8.20 o                         
  -1   5   7         95.49         88.57         7.80 o                         
   0   5   7         63.51         55.29        26.83 o                         
   1   5   7         68.81         54.86        14.84 o                         
   2   5   7        249.64        263.00        15.16 o                         
   3   5   7        140.21        117.90         8.22 o                         
   4   5   7        742.74        745.41        25.01 o                         
   5   5   7         52.23         46.95         5.01 o                         
   6   5   7        276.17        329.00        13.30 o                         
   7   5   7         35.21         31.64         2.78 o                         
  -4   6   7        230.58        253.68        13.27 o                         
  -3   6   7         63.83         85.06         5.55 o                         
  -2   6   7        497.83        453.80        21.68 o                         
  -1   6   7         26.64         23.31         3.04 o                         
   0   6   7        882.39        777.94        29.83 o                         
   1   6   7          8.86          6.67         2.13 o                         
   2   6   7          2.00          3.15         1.89 o                         
   3   6   7        472.99        425.98        11.19 o                         
   4   6   7        139.60        149.06         8.20 o                         
   5   6   7        238.53        240.00        10.32 o                         
   6   6   7         31.78         37.66         3.19 o                         
  -4   7   7        274.09        277.99        26.99 o                         
  -3   7   7         23.94         22.00         1.82 o                         
  -2   7   7        355.80        342.25        20.30 o                         
  -1   7   7        176.95        161.41         7.73 o                         
   0   7   7        213.47        198.29        14.64 o                         
   1   7   7          0.21         -1.06         1.99 o                         
   2   7   7         21.99         23.40         2.55 o                         
   3   7   7        145.81        138.04         5.72 o                         
   4   7   7         27.16         20.20         1.80 o                         
   5   7   7        393.24        472.68        22.32 o                         
  -2   8   7         18.56         27.37         5.19 o                         
  -1   8   7        229.57        205.54         7.38 o                         
   0   8   7         39.22         39.31         3.68 o                         
   1   8   7        433.35        486.63        19.02 o                         
   2   8   7          0.05          0.72         1.19 o                         
   3   8   7         96.77        103.54         4.86 o                         
   4   8   7         58.87         60.82         4.49 o                         
  -1   9   7        213.75        181.87        24.45 o                         
   0   9   7         11.41          8.20         1.28 o                         
   1   9   7         39.87         42.65         2.73 o                         
   2   9   7         18.79         14.57         1.47 o                         
   3   9   7        126.86        139.83         7.25 o                         
  -2  -7   8        176.38        179.37         9.02 o                         
  -1  -7   8         14.19         13.29         1.69 o                         
   0  -7   8         35.26         40.07         3.45 o                         
   1  -7   8         63.53         64.39         4.26 o                         
   2  -7   8          4.32          3.79         2.21 o                         
  -4  -6   8          0.14          0.63         1.89 o                         
  -3  -6   8        441.19        407.29        19.31 o                         
  -2  -6   8        171.97        154.06         6.56 o                         
  -1  -6   8        211.50        190.98        14.79 o                         
   0  -6   8         75.16         76.56         5.36 o                         
   1  -6   8        183.90        188.38         8.14 o                         
   2  -6   8         13.54         17.68         4.10 o                         
   3  -6   8         44.51         56.19         6.00 o                         
   4  -6   8         65.65         90.60         6.95 o                         
  -4  -5   8         38.94         31.86         3.21 o                         
  -3  -5   8        255.65        259.36        12.38 o                         
  -2  -5   8         39.82         40.69         2.88 o                         
  -1  -5   8       1100.20       1028.92        49.56 o                         
   0  -5   8        103.08         99.75         9.79 o                         
   1  -5   8        481.05        407.41        16.04 o                         
   2  -5   8         18.34         16.73         4.42 o                         
   3  -5   8          6.66          7.13         2.61 o                         
   4  -5   8        144.11        117.81         7.13 o                         
   5  -5   8         76.19         79.62         5.16 o                         
  -5  -4   8         70.64         83.28         8.84 o                         
  -4  -4   8         22.11         18.75         3.09 o                         
  -3  -4   8         51.08         52.39         3.36 o                         
  -2  -4   8       1047.30        949.29        36.02 o                         
  -1  -4   8        242.25        214.08        12.31 o                         
   0  -4   8        704.93        513.36        24.44 o                         
   1  -4   8        136.36        108.60         9.15 o                         
   2  -4   8         66.74         50.62         4.03 o                         
   3  -4   8         22.63         16.67         3.67 o                         
   4  -4   8          0.89         -0.56         2.20 o                         
   5  -4   8         20.16         19.98         2.76 o                         
   6  -4   8         17.46         17.61         1.98 o                         
  -5  -3   8         93.15         81.31         8.84 o                         
  -4  -3   8         30.28         32.27         3.67 o                         
  -3  -3   8        150.68        158.00         8.31 o                         
  -2  -3   8         75.33         64.36         4.55 o                         
  -1  -3   8         99.05         95.34        11.36 o                         
   0  -3   8       1304.37       1173.23       126.58 o                         
   1  -3   8        239.13        215.86        11.54 o                         
   2  -3   8        778.02        713.71        52.72 o                         
   3  -3   8         39.53         35.35         4.17 o                         
   4  -3   8         53.65         53.02         3.61 o                         
   5  -3   8        101.41         80.86         5.74 o                         
   6  -3   8          1.98          2.56         1.74 o                         
  -6  -2   8        110.55        126.74         7.25 o                         
  -5  -2   8         46.70         50.57         3.81 o                         
  -4  -2   8        990.41       1037.68        42.30 o                         
  -3  -2   8         99.44         82.95         6.02 o                         
  -2  -2   8        147.70        138.64        17.84 o                         
  -1  -2   8       1278.18       1452.64        96.92 o                         
   0  -2   8        199.38        210.46        12.82 o                         
   1  -2   8       1206.17       1257.94        49.09 o                         
   2  -2   8        267.74        255.16        15.42 o                         
   3  -2   8        241.93        256.20        22.57 o                         
   4  -2   8        217.02        176.81        14.22 o                         
   5  -2   8          2.77          1.50         2.00 o                         
   6  -2   8          1.56          1.71         2.36 o                         
   7  -2   8         34.04         33.33         2.41 o                         
  -6  -1   8        323.20        422.88        20.64 o                         
  -5  -1   8         10.58         15.67         2.93 o                         
  -4  -1   8        339.49        328.83        12.24 o                         
  -3  -1   8         24.13         17.35         3.35 o                         
  -2  -1   8         87.11         80.17         7.55 o                         
  -1  -1   8        534.75        548.70        34.57 o                         
   0  -1   8         41.68         54.22        11.68 o                         
   1  -1   8       1271.65       1320.64        50.97 o                         
   2  -1   8        218.93        234.33        14.16 o                         
   3  -1   8       2053.63       2039.14       110.63 o                         
   4  -1   8          4.40          9.15         7.89 o                         
   5  -1   8        134.10        110.82         5.55 o                         
   6  -1   8        114.90        115.05         5.72 o                         
   7  -1   8          0.02          0.49         1.40 o                         
  -6   0   8         96.87         99.64         7.91 o                         
  -5   0   8        197.74        210.46        14.52 o                         
  -4   0   8        200.97        194.08         9.47 o                         
  -3   0   8       1169.81        373.74        29.67 o                         
  -2   0   8         14.34         15.32         4.13 o                         
  -1   0   8        470.42        522.58        26.22 o                         
   0   0   8        415.88        409.98        14.64 o                         
   1   0   8        292.88        317.54        11.86 o                         
   2   0   8        303.97        308.53        13.74 o                         
   3   0   8         42.01         43.49         7.58 o                         
   4   0   8        417.28        403.00        35.83 o                         
   5   0   8        368.03        293.21        13.16 o                         
   6   0   8         14.78         16.90         2.41 o                         
   7   0   8          6.13          7.26         2.23 o                         
  -6   1   8          7.64          8.31         1.36 o                         
  -5   1   8        673.37        800.12        38.50 o                         
  -4   1   8         14.28         20.79         4.99 o                         
  -3   1   8        428.17        369.73        22.02 o                         
  -2   1   8         22.89         46.71         6.11 o                         
  -1   1   8        888.23        993.59        38.64 o                         
   0   1   8        213.24        221.47         8.79 o                         
   1   1   8        140.70        153.01         8.45 o                         
   2   1   8        606.87        706.69        28.17 o                         
   3   1   8          1.96          1.68         3.72 o                         
   4   1   8       2134.88       2069.33        97.32 o                         
   5   1   8          5.45          3.67         1.76 o                         
   6   1   8        158.17        154.65         7.88 o                         
   7   1   8         34.82         36.23         3.18 o                         
  -6   2   8         85.45         76.40         5.24 o                         
  -5   2   8        162.24        160.43         7.49 o                         
  -4   2   8        443.26        405.53        29.04 o                         
  -3   2   8        323.34        265.42        15.63 o                         
  -2   2   8       2649.85       2730.26       103.02 o                         
  -1   2   8        150.87        181.37         9.23 o                         
   0   2   8        168.98        182.79        10.94 o                         
   1   2   8        172.00        216.53        17.36 o                         
   2   2   8       1297.46       1491.88        57.04 o                         
   3   2   8        171.58        169.23         8.79 o                         
   4   2   8         88.13         98.46         9.18 o                         
   5   2   8        347.06        290.52        10.75 o                         
   6   2   8        168.09        165.92        10.74 o                         
   7   2   8         84.63         96.75         8.52 o                         
  -5   3   8          0.24          2.00         2.15 o                         
  -4   3   8        529.65        512.00        24.99 o                         
  -3   3   8        127.67        108.45         6.21 o                         
  -2   3   8        478.16        459.78        19.43 o                         
  -1   3   8         57.01         59.39         5.27 o                         
   0   3   8       1092.56       1070.77        52.98 o                         
   1   3   8         44.62         39.58         5.30 o                         
   2   3   8         41.50         25.89         6.31 o                         
   3   3   8        646.56        671.05        27.02 o                         
   4   3   8          8.41          5.82         2.38 o                         
   5   3   8        927.55        907.30        30.10 o                         
   6   3   8        103.03         98.10         6.81 o                         
   7   3   8        133.71        141.64         7.54 o                         
  -5   4   8         21.17         24.62         4.42 o                         
  -4   4   8         87.17         92.37         5.29 o                         
  -3   4   8        264.30        254.43        10.96 o                         
  -2   4   8        478.48        417.80        17.00 o                         
  -1   4   8       2075.08       1960.02        74.60 o                         
   0   4   8       1002.95        948.58        37.24 o                         
   1   4   8         12.72         14.58         3.78 o                         
   2   4   8          0.42          4.44         4.58 o                         
   3   4   8        728.96        747.31        30.19 o                         
   4   4   8        121.74        100.16         5.09 o                         
   5   4   8          8.84         11.12         2.00 o                         
   6   4   8        168.84        175.73         6.85 o                         
   7   4   8        126.24        129.82        13.42 o                         
  -5   5   8         30.75         27.15         4.10 o                         
  -4   5   8          1.46          0.95         1.53 o                         
  -3   5   8        548.40        544.64        21.38 o                         
  -2   5   8          0.18          2.34         2.12 o                         
  -1   5   8        314.32        267.88        11.36 o                         
   0   5   8         15.28         15.15         4.10 o                         
   1   5   8       1595.02       1459.59        96.60 o                         
   2   5   8         49.26         40.94         4.46 o                         
   3   5   8         81.94         76.27         5.29 o                         
   4   5   8        291.51        285.32        11.57 o                         
   5   5   8         11.84         16.42         2.04 o                         
   6   5   8        417.88        465.63        21.22 o                         
  -4   6   8         13.74         13.39         2.34 o                         
  -3   6   8        106.44        113.18         4.61 o                         
  -2   6   8         26.54         26.28         3.22 o                         
  -1   6   8        147.13        142.85         6.99 o                         
   0   6   8       1465.55       1319.75        50.29 o                         
   1   6   8        369.21        342.00        13.97 o                         
   2   6   8        395.98        367.68        12.97 o                         
   3   6   8        113.57        109.93         4.48 o                         
   4   6   8        150.69        157.11         5.77 o                         
   5   6   8         62.64         55.98         3.05 o                         
   6   6   8          2.59          0.97         1.74 o                         
  -3   7   8          2.47          2.94         1.21 o                         
  -2   7   8        134.64        135.98         6.75 o                         
  -1   7   8          0.31          1.49         1.44 o                         
   0   7   8        116.44        118.73         5.99 o                         
   1   7   8         61.24         43.49        10.42 o                         
   2   7   8       1312.59       1371.94        56.89 o                         
   3   7   8         13.21         11.26         1.37 o                         
   4   7   8          9.98         10.16         1.48 o                         
   5   7   8          5.47          4.10         2.84 o                         
  -2   8   8         53.37         57.24         3.06 o                         
  -1   8   8         27.43         26.24         2.43 o                         
   0   8   8        211.67        233.02         9.66 o                         
   1   8   8        524.42        522.53        20.11 o                         
   2   8   8        295.87        279.33        12.58 o                         
   3   8   8         75.01         72.56         4.00 o                         
   4   8   8         38.03         40.55         2.80 o                         
   0   9   8          4.80          4.01         0.91 o                         
   1   9   8         43.29         42.92         2.37 o                         
   2   9   8         51.99         44.02         3.63 o                         
  -1  -7   9         15.33         12.98         2.21 o                         
   0  -7   9        259.32        267.48        14.21 o                         
   1  -7   9          2.76          3.96         1.89 o                         
   2  -7   9         19.47         19.77         1.89 o                         
  -3  -6   9         13.92         10.47         1.66 o                         
  -2  -6   9        104.89         87.76         4.10 o                         
  -1  -6   9         69.59         68.34         4.57 o                         
   0  -6   9         33.65         35.16         3.01 o                         
   1  -6   9          7.41          6.56         2.21 o                         
   3  -6   9        137.07        163.18        11.36 o                         
   4  -6   9         26.18         25.57         3.16 o                         
  -4  -5   9        146.21        139.60         7.25 o                         
  -3  -5   9         11.42         12.98         2.04 o                         
  -2  -5   9         35.88         35.05         2.80 o                         
  -1  -5   9         24.80         27.77         4.10 o                         
   0  -5   9         13.78          9.96         2.46 o                         
   1  -5   9        516.45        485.93        23.10 o                         
   3  -5   9        145.86        133.22        17.36 o                         
   4  -5   9         12.31         16.73         3.16 o                         
  -4  -4   9        144.53        131.40        10.81 o                         
  -3  -4   9        104.05         92.78         5.19 o                         
  -2  -4   9         13.49          9.96         2.34 o                         
  -1  -4   9        189.49        188.72         9.81 o                         
   0  -4   9         86.25         74.67         5.36 o                         
   1  -4   9        102.76         99.88         6.63 o                         
   2  -4   9         76.43         71.66         7.26 o                         
   3  -4   9        408.76        405.38        21.43 o                         
   4  -4   9        102.27        111.28        10.16 o                         
   5  -4   9         10.08          7.48         2.33 o                         
   6  -4   9         83.18        115.54        10.10 o                         
  -5  -3   9        108.44        108.40        17.21 o                         
  -4  -3   9          7.26          7.91         2.36 o                         
  -3  -3   9        247.85        255.89        11.45 o                         
  -2  -3   9        136.12        120.60         5.86 o                         
  -1  -3   9        184.79        166.11         9.04 o                         
   0  -3   9          5.45          3.85         2.29 o                         
   1  -3   9          5.46          1.94         3.16 o                         
   2  -3   9       1669.85       1437.42        66.95 o                         
   3  -3   9          7.05          4.30         2.23 o                         
   4  -3   9        195.66        202.00         9.36 o                         
   5  -3   9         38.22         39.53         3.37 o                         
   6  -3   9        132.65        128.56         6.21 o                         
  -5  -2   9         69.95         84.47         6.06 o                         
  -4  -2   9        479.05        523.15        21.00 o                         
  -3  -2   9        139.20        134.91         7.62 o                         
  -2  -2   9        155.86        135.09         8.13 o                         
  -1  -2   9        282.89        239.89        21.15 o                         
   0  -2   9        320.68        318.50        25.26 o                         
   1  -2   9          5.95          3.01         4.40 o                         
   2  -2   9         90.71         96.14         8.71 o                         
   3  -2   9        102.33         81.22         5.18 o                         
   4  -2   9        485.67        423.75        20.79 o                         
   5  -2   9        238.90        267.42        19.41 o                         
   6  -2   9         25.88         22.98         4.30 o                         
  -5  -1   9          1.43          1.34         2.01 o                         
  -4  -1   9        207.56        219.80        10.69 o                         
  -3  -1   9         46.16         48.50         6.74 o                         
  -2  -1   9       1034.58        846.54        39.85 o                         
  -1  -1   9         37.23         32.20         7.26 o                         
   0  -1   9        820.30        840.58        57.77 o                         
   1  -1   9         21.85         27.09         7.98 o                         
   2  -1   9        332.53        348.41        22.26 o                         
   3  -1   9       1356.62       1328.92        89.02 o                         
   4  -1   9         10.45         10.68         2.15 o                         
   5  -1   9        299.05        278.39        18.15 o                         
   6  -1   9          0.07          0.76         1.84 o                         
   7  -1   9         92.68         94.25         6.51 o                         
  -5   0   9          7.19         12.08         3.49 o                         
  -4   0   9         80.72         82.82         5.82 o                         
  -3   0   9       1226.12       1074.03        41.17 o                         
  -2   0   9        705.76        603.53        43.88 o                         
  -1   0   9        187.97        202.97        12.49 o                         
   0   0   9        513.22        470.98        33.78 o                         
   1   0   9       1862.63       2044.09        94.65 o                         
   2   0   9        155.84        163.26         8.86 o                         
   3   0   9         18.72         24.71         5.83 o                         
   4   0   9        161.01        156.77         9.86 o                         
   5   0   9        292.51        283.81        12.43 o                         
   6   0   9        312.01        302.37        17.03 o                         
   7   0   9         38.94         39.32         2.97 o                         
  -5   1   9          1.89          3.13         1.75 o                         
  -4   1   9         35.59         26.48         4.55 o                         
  -3   1   9        233.65        190.41         9.20 o                         
  -2   1   9         72.17         68.50        10.10 o                         
  -1   1   9       1757.10       1892.34        88.73 o                         
   0   1   9         30.46         32.80         8.99 o                         
   1   1   9       1289.93       1407.63        54.12 o                         
   2   1   9          0.33          5.82         3.47 o                         
   3   1   9        114.29        115.71         9.34 o                         
   4   1   9        792.60        637.52        25.14 o                         
   5   1   9         47.19         42.48         3.03 o                         
   6   1   9        159.46        181.32         8.77 o                         
   7   1   9          0.98          0.39         1.71 o                         
  -5   2   9         28.04         35.34         3.28 o                         
  -4   2   9          9.33          8.26         3.19 o                         
  -3   2   9        119.23         90.36         6.31 o                         
  -2   2   9        819.74        590.34        28.68 o                         
  -1   2   9       1207.50       1223.24        47.51 o                         
   0   2   9        337.60        359.45        13.49 o                         
   1   2   9       1157.69       1176.16        67.08 o                         
   2   2   9        816.62        864.13        41.41 o                         
   3   2   9         21.66         22.22         4.01 o                         
   4   2   9         52.45         47.97         3.77 o                         
   5   2   9          3.63          2.37         1.95 o                         
   6   2   9        121.61        128.69         5.64 o                         
   7   2   9         62.00         66.60         4.32 o                         
  -5   3   9        121.52        122.98        13.73 o                         
  -4   3   9          1.91          2.74         1.98 o                         
  -3   3   9        123.92        112.39         6.09 o                         
  -2   3   9         28.87         27.87         3.48 o                         
  -1   3   9         27.55         36.21         4.73 o                         
   0   3   9       2681.79       2726.12       102.78 o                         
   1   3   9         88.74         94.71        10.42 o                         
   2   3   9       1342.98       1220.52        57.70 o                         
   3   3   9         47.53         19.44         4.62 o                         
   4   3   9        431.47        419.77        17.06 o                         
   5   3   9        126.83        116.35         5.33 o                         
   6   3   9         10.97         12.54         2.01 o                         
   7   3   9         13.35         12.25         1.53 o                         
  -5   4   9         66.34         82.41        12.47 o                         
  -4   4   9        154.51        161.99         8.92 o                         
  -3   4   9        285.49        264.63        10.99 o                         
  -2   4   9          4.11          1.90         2.55 o                         
  -1   4   9        683.24        588.02        23.08 o                         
   0   4   9        374.59        300.55        16.83 o                         
   1   4   9       1163.68       1044.52        49.89 o                         
   2   4   9        679.95        328.92        25.26 o                         
   3   4   9        573.09        487.69        16.76 o                         
   4   4   9        181.57        164.97         9.17 o                         
   5   4   9          0.40          1.58         1.99 o                         
   6   4   9          0.12         -0.11         1.44 o                         
   7   4   9         20.57         16.73         2.84 o                         
  -4   5   9        196.75        190.74         9.59 o                         
  -3   5   9         91.83         93.11         4.44 o                         
  -2   5   9         81.22         83.78         6.36 o                         
  -1   5   9         18.24         18.04         3.06 o                         
   0   5   9         82.63         74.97         4.92 o                         
   1   5   9        943.13        849.80        34.08 o                         
   2   5   9         60.95         45.39         2.69 o                         
   3   5   9        803.72        712.98        26.03 o                         
   4   5   9         30.06         31.56         3.02 o                         
   5   5   9        146.41        158.05        11.66 o                         
   6   5   9          2.82          1.10         1.37 o                         
  -3   6   9        132.45        154.73         6.61 o                         
  -2   6   9         98.07         89.85         4.71 o                         
  -1   6   9        127.38        127.60         6.53 o                         
   0   6   9          2.33          3.25         2.07 o                         
   1   6   9         76.75         73.53         4.84 o                         
   2   6   9        381.01        343.04        15.52 o                         
   3   6   9        144.62        141.95         5.78 o                         
   4   6   9        299.53        293.07        14.49 o                         
   5   6   9        253.39        297.70        11.37 o                         
   6   6   9          6.92          5.94         1.66 o                         
  -3   7   9        166.07        152.45         7.48 o                         
  -2   7   9          1.32          4.52         1.34 o                         
  -1   7   9        282.78        252.68        13.17 o                         
   0   7   9          6.98          4.17         2.12 o                         
   1   7   9         69.19         70.68         4.84 o                         
   2   7   9         56.02         59.73         3.83 o                         
   3   7   9        131.12        106.75         4.73 o                         
   4   7   9        505.87        587.52        27.57 o                         
   5   7   9          2.84          1.58         2.53 o                         
  -1   8   9        164.53        158.95         5.78 o                         
   0   8   9          0.63          0.80         1.23 o                         
   1   8   9         18.13         15.71         1.62 o                         
   2   8   9          1.30          1.48         1.00 o                         
   3   8   9         67.69         67.13         6.63 o                         
  -2  -6  10         90.02         96.29         6.95 o                         
  -1  -6  10         68.92         73.58         4.24 o                         
   0  -6  10         37.23         45.84         3.41 o                         
   1  -6  10          7.71          6.67         1.44 o                         
   2  -6  10        162.22        186.86        13.26 o                         
   3  -6  10         47.55         56.51         5.05 o                         
  -3  -5  10          2.90          4.10         1.89 o                         
  -2  -5  10        271.06        271.78        13.06 o                         
  -1  -5  10         13.67         11.20         3.31 o                         
   0  -5  10        278.83        320.44        15.63 o                         
   1  -5  10        125.62        118.03         5.59 o                         
   2  -5  10         36.98         40.20         3.23 o                         
   3  -5  10        100.26        120.47         7.13 o                         
   4  -5  10          0.67          1.89         2.21 o                         
  -4  -4  10         81.83         75.02         6.07 o                         
  -3  -4  10         75.85         55.89         4.31 o                         
  -2  -4  10        310.26        326.01        13.19 o                         
  -1  -4  10        419.20        449.50        50.81 o                         
   0  -4  10        514.87        554.92        26.34 o                         
   1  -4  10         42.60         42.15         2.99 o                         
   2  -4  10         12.13         13.00         2.56 o                         
   3  -4  10        222.85        240.67        20.52 o                         
   4  -4  10         48.25         49.06         6.63 o                         
   5  -4  10         16.90         16.73         4.42 o                         
  -4  -3  10          3.97          4.20         1.97 o                         
  -3  -3  10        212.58        190.50        10.46 o                         
  -2  -3  10          5.27          6.66         1.88 o                         
  -1  -3  10       1142.17       1131.48        52.35 o                         
   0  -3  10          0.66          2.25         2.34 o                         
   1  -3  10       1422.90       1268.23        47.69 o                         
   2  -3  10         13.64         12.76         2.43 o                         
   3  -3  10         94.43         98.66         5.54 o                         
   4  -3  10         44.83         44.49         3.77 o                         
   5  -3  10         29.43         25.67         4.45 o                         
   6  -3  10         82.51         74.71        12.79 o                         
  -5  -2  10          9.73          7.41         1.89 o                         
  -4  -2  10         11.87         11.76         3.33 o                         
  -3  -2  10        167.61        167.89        15.45 o                         
  -2  -2  10        321.71        295.81        14.83 o                         
  -1  -2  10        634.61        496.27        23.77 o                         
   0  -2  10       1425.94       1296.18        59.71 o                         
   1  -2  10       1248.11       1164.88        69.37 o                         
   2  -2  10        125.17        106.53         6.36 o                         
   3  -2  10         54.24         52.83         3.76 o                         
   4  -2  10        129.85        131.62         6.33 o                         
   5  -2  10         23.75         20.44         4.15 o                         
   6  -2  10         14.20         13.01         1.91 o                         
  -5  -1  10         73.70         83.36         5.34 o                         
  -4  -1  10          9.57          6.27         3.01 o                         
  -3  -1  10          4.06          2.56         2.02 o                         
  -2  -1  10        505.84        492.05        19.82 o                         
  -1  -1  10         10.29          7.12         3.23 o                         
   0  -1  10       1211.97       1193.49        80.82 o                         
   1  -1  10         17.83         27.15         7.26 o                         
   2  -1  10       1127.13       1249.56        70.71 o                         
   3  -1  10          0.07          0.61         2.01 o                         
   4  -1  10        214.77        212.40        11.44 o                         
   5  -1  10          0.07          0.85         4.22 o                         
   6  -1  10         28.41         20.86         6.03 o                         
  -5   0  10        159.77        169.31        11.87 o                         
  -4   0  10         33.33         39.81         6.11 o                         
  -3   0  10         63.61         55.72         4.01 o                         
  -2   0  10        565.58        519.46        20.86 o                         
  -1   0  10        110.15         84.35         8.20 o                         
   0   0  10        598.96        599.43        42.62 o                         
   1   0  10        678.43        760.12        52.72 o                         
   2   0  10        615.59        648.35        33.10 o                         
   3   0  10        538.41        514.22        20.49 o                         
   4   0  10        347.30        324.05        13.21 o                         
   5   0  10         89.25         84.82         5.63 o                         
   6   0  10         29.27         30.12         2.87 o                         
   7   0  10         11.08         10.26         3.47 o                         
  -5   1  10         11.86         14.79         2.02 o                         
  -4   1  10        659.38        615.88        28.85 o                         
  -3   1  10         31.50         27.09         2.90 o                         
  -2   1  10          1.13          0.18         2.52 o                         
  -1   1  10        344.51        216.85        18.31 o                         
   0   1  10          0.44          3.94         3.32 o                         
   1   1  10       1108.60       1103.44        52.46 o                         
   2   1  10        172.64        194.47        14.36 o                         
   3   1  10       1718.45       1697.85        78.02 o                         
   4   1  10        125.14        114.68         5.46 o                         
   5   1  10        520.96        528.20        25.87 o                         
   6   1  10          5.30          4.92         1.63 o                         
   7   1  10         42.10         45.00         3.54 o                         
  -5   2  10        137.54        180.69        15.15 o                         
  -4   2  10        317.64        321.29        15.96 o                         
  -3   2  10         29.81         30.07         2.83 o                         
  -2   2  10        318.75        268.22        13.73 o                         
  -1   2  10        172.61        124.37         7.48 o                         
   0   2  10        280.45        290.71        13.28 o                         
   1   2  10        240.50        233.10        11.28 o                         
   2   2  10        413.18        450.77        32.52 o                         
   3   2  10        948.76        822.54        31.52 o                         
   4   2  10        147.33        126.83         6.50 o                         
   5   2  10         85.87         84.32         5.48 o                         
   6   2  10        127.56        139.83         5.92 o                         
   7   2  10         53.12         54.59         4.09 o                         
  -4   3  10         33.78         32.98         8.21 o                         
  -3   3  10        734.05        769.81        40.27 o                         
  -2   3  10         10.79          8.74         2.78 o                         
  -1   3  10         15.38         12.98         2.96 o                         
   0   3  10          1.45         -0.32         2.84 o                         
   2   3  10        481.12        459.61        23.49 o                         
   3   3  10         13.25          9.24         2.42 o                         
   4   3  10        417.43        433.47        17.54 o                         
   5   3  10         57.71         69.57         5.03 o                         
   6   3  10        428.63        524.87        21.22 o                         
  -4   4  10        139.76        144.44         7.89 o                         
  -3   4  10        138.51        136.89         6.25 o                         
  -2   4  10        297.63        334.08        13.78 o                         
  -1   4  10       1163.28       1073.70        50.00 o                         
   0   4  10        113.18         98.35         5.46 o                         
   1   4  10          1.30          1.92         1.96 o                         
   2   4  10         76.50         78.43         5.29 o                         
   3   4  10         55.20         50.77         3.22 o                         
   4   4  10        537.44        560.82        34.80 o                         
   5   4  10        195.08        202.00        12.20 o                         
   6   4  10         80.60         82.78         4.71 o                         
  -4   5  10         90.20         89.97         6.95 o                         
  -3   5  10          0.16          3.99         1.40 o                         
  -2   5  10        811.43        926.77        43.19 o                         
  -1   5  10         24.60         15.46         3.19 o                         
   0   5  10         26.65         24.43         2.15 o                         
   1   5  10         42.39         24.81         2.59 o                         
   2   5  10        106.10         94.51         4.79 o                         
   3   5  10        117.69        101.32         5.42 o                         
   4   5  10          6.59          4.33         1.86 o                         
   5   5  10        393.20        421.78        18.19 o                         
   6   5  10         60.62         68.14         4.05 o                         
  -3   6  10         62.84         66.50         3.20 o                         
  -2   6  10        161.90        166.87         8.82 o                         
  -1   6  10         13.63         18.34         2.22 o                         
   0   6  10        693.68        687.63        32.17 o                         
   1   6  10         95.61         91.74         5.02 o                         
   2   6  10        186.31        180.43         9.71 o                         
   3   6  10          0.91          0.90         1.61 o                         
   4   6  10         15.73         17.24         2.00 o                         
   5   6  10        149.98        172.14         9.84 o                         
  -2   7  10         43.61         43.23         2.41 o                         
  -1   7  10        257.04        271.63        10.75 o                         
   0   7  10         24.43         18.51         1.81 o                         
   1   7  10        140.44        149.84         6.80 o                         
   2   7  10        103.01        112.76         6.47 o                         
   3   7  10        160.45        143.42         5.32 o                         
   4   7  10          5.13          2.08         1.89 o                         
   0   8  10         22.37         17.48         1.55 o                         
   1   8  10        519.66        517.26        22.49 o                         
   2   8  10         24.09         19.76         2.78 o                         
   0  -6  11         25.97         21.19         2.01 o                         
   1  -6  11         50.30         50.21         4.11 o                         
  -2  -5  11        159.77        167.60        11.68 o                         
  -1  -5  11          0.13          3.34         1.43 o                         
   0  -5  11        457.98        481.71        30.29 o                         
   1  -5  11         12.12         16.45         2.84 o                         
   2  -5  11        600.55        725.28        27.82 o                         
   3  -5  11         69.51         79.33         5.21 o                         
  -3  -4  11         16.02         15.50         2.34 o                         
  -2  -4  11         34.48         31.56         2.52 o                         
  -1  -4  11        112.79        110.93         6.24 o                         
   0  -4  11        404.70        475.22        22.66 o                         
   1  -4  11        113.12        111.76         5.28 o                         
   2  -4  11        114.37        127.67         7.13 o                         
   3  -4  11         43.09         44.96         3.19 o                         
   4  -4  11        143.67        172.84         9.17 o                         
  -4  -3  11         15.12         13.94         2.27 o                         
  -3  -3  11          0.65          2.20         2.23 o                         
  -2  -3  11        269.35        288.92        12.09 o                         
  -1  -3  11         18.61         21.32         2.57 o                         
   0  -3  11          0.80          0.57         2.43 o                         
   1  -3  11        199.77        195.57         8.32 o                         
   2  -3  11         72.09         72.40         6.47 o                         
   3  -3  11        666.11        689.25        33.23 o                         
   4  -3  11         37.35         36.32         3.85 o                         
   5  -3  11        149.68        168.55        13.89 o                         
  -4  -2  11        262.69        327.51        16.17 o                         
  -3  -2  11        413.96        441.66        21.86 o                         
  -2  -2  11        351.11        356.43        14.50 o                         
  -1  -2  11          4.60          8.24         2.18 o                         
   0  -2  11          1.87          2.07         2.43 o                         
   1  -2  11        353.30        337.83        13.49 o                         
   2  -2  11         96.35         99.73         6.36 o                         
   3  -2  11        113.26        126.64         6.56 o                         
   4  -2  11        114.69        120.22         5.92 o                         
   5  -2  11        414.35        514.83        35.99 o                         
   6  -2  11         17.82         18.94         4.10 o                         
  -4  -1  11         33.72         47.51         4.78 o                         
  -3  -1  11         93.54        100.64         7.50 o                         
  -2  -1  11         58.56         63.47         4.78 o                         
  -1  -1  11        224.94        213.25        11.49 o                         
   0  -1  11         47.40         39.86         4.10 o                         
   1  -1  11         56.81         52.41         4.76 o                         
   2  -1  11        126.46        116.47         7.03 o                         
   3  -1  11        244.14        254.77        11.02 o                         
   4  -1  11        946.84       1001.88        38.26 o                         
   5  -1  11         32.73         27.41         4.40 o                         
   6  -1  11        139.61        128.49        10.73 o                         
  -4   0  11          1.42          5.10         1.58 o                         
  -3   0  11        597.34        618.98        24.10 o                         
  -2   0  11         89.14         95.85         5.79 o                         
  -1   0  11        139.87        130.56         8.13 o                         
   0   0  11         26.79         25.26         4.74 o                         
   1   0  11        101.21        101.66         6.47 o                         
   2   0  11        574.12        528.81        25.89 o                         
   3   0  11          1.04         -0.62         2.21 o                         
   4   0  11          5.09          6.91         1.99 o                         
   5   0  11        131.19        120.38         7.36 o                         
   6   0  11        254.23        337.44        24.62 o                         
  -4   1  11        243.77        266.71        13.47 o                         
  -3   1  11         92.27         78.48         4.63 o                         
  -2   1  11         32.47         35.09         6.11 o                         
  -1   1  11        190.49        174.86        13.57 o                         
   0   1  11        569.94        456.14        30.94 o                         
   1   1  11         25.24         22.41         3.01 o                         
   2   1  11        331.77        302.36        15.07 o                         
   3   1  11          4.43          4.89         2.90 o                         
   4   1  11        288.87        251.35        10.56 o                         
   5   1  11        487.40        534.99        21.07 o                         
   6   1  11         10.61          8.80         2.07 o                         
  -4   2  11        159.77        153.85         8.22 o                         
  -3   2  11          0.13          3.47         2.23 o                         
  -2   2  11        910.85        860.11        52.56 o                         
  -1   2  11        137.99        132.32         7.92 o                         
   0   2  11        924.07        741.27        35.04 o                         
   1   2  11          0.49         -0.32         3.79 o                         
   2   2  11        110.96        114.88         7.14 o                         
   3   2  11        613.61        561.38        22.09 o                         
   4   2  11          1.20          3.04         2.09 o                         
   5   2  11         17.07         17.63         3.06 o                         
   6   2  11         21.77         20.72         2.33 o                         
  -4   3  11         30.04         31.39         2.80 o                         
  -3   3  11        110.16        120.72         5.73 o                         
  -2   3  11         67.97         63.34         5.24 o                         
  -1   3  11        102.61        101.74         6.81 o                         
   0   3  11        382.86        327.03        13.31 o                         
   1   3  11        471.01        424.89        29.36 o                         
   2   3  11         69.15         62.25         5.92 o                         
   3   3  11        111.62        106.70         5.73 o                         
   4   3  11         50.66         40.88         3.44 o                         
   5   3  11        231.47        258.46        10.85 o                         
   6   3  11         77.41         79.48         8.05 o                         
  -4   4  11         53.65         47.35         4.10 o                         
  -3   4  11        111.56        113.16         7.10 o                         
  -2   4  11         53.92         64.65         5.13 o                         
  -1   4  11        765.04        769.59        36.05 o                         
   0   4  11         23.70         27.05         4.19 o                         
   1   4  11       1129.89       1122.15        73.87 o                         
   2   4  11         29.05         25.05         2.92 o                         
   3   4  11         52.37         51.86         3.38 o                         
   4   4  11        114.19        117.21         8.02 o                         
   5   4  11          0.31          0.98         1.75 o                         
   6   4  11          0.57          0.96         1.39 o                         
  -3   5  11         38.41         33.05         2.46 o                         
  -2   5  11         54.95         65.01         4.80 o                         
  -1   5  11        235.34        230.01        12.63 o                         
   0   5  11        121.38        120.24         9.31 o                         
   1   5  11        295.47        238.65        12.05 o                         
   2   5  11        362.56        359.66        12.58 o                         
   3   5  11        132.96        146.56         8.24 o                         
   4   5  11         61.45         65.49         3.50 o                         
   5   5  11          0.36          0.82         1.20 o                         
  -2   6  11        143.43        136.22         6.92 o                         
  -1   6  11         65.97         63.42         4.31 o                         
   0   6  11        388.71        385.39        13.10 o                         
   1   6  11          6.62          8.78         3.33 o                         
   2   6  11        364.65        365.69        14.63 o                         
   3   6  11         12.63         12.31         1.71 o                         
   4   6  11         81.30         83.12         8.95 o                         
   5   6  11          1.23          1.09         1.02 o                         
  -1   7  11          3.71          3.97         0.84 o                         
   0   7  11         86.46         85.33         3.51 o                         
   1   7  11         36.92         39.53         2.83 o                         
   2   7  11         21.15         19.66         1.84 o                         
   3   7  11        208.12        201.62        10.04 o                         
  -1  -5  12         47.44         50.59         3.45 o                         
   0  -5  12         24.16         23.21         2.23 o                         
   1  -5  12         84.28         90.69         5.23 o                         
   2  -5  12         72.65         74.84         3.59 o                         
  -2  -4  12          0.12         -0.91         1.44 o                         
  -1  -4  12        176.08        169.89         7.12 o                         
   0  -4  12         22.41         22.11         2.43 o                         
   1  -4  12         42.69         52.53         3.62 o                         
   2  -4  12          1.39          2.20         1.38 o                         
   3  -4  12          7.20          6.01         1.67 o                         
   4  -4  12        211.65        230.11        16.73 o                         
  -3  -3  12         60.13         48.93         5.37 o                         
  -2  -3  12         47.58         48.35         4.02 o                         
  -1  -3  12         21.49         21.72         3.47 o                         
   0  -3  12        257.82        291.41        19.57 o                         
   1  -3  12         43.43         41.99         4.76 o                         
   2  -3  12        213.53        242.24        12.16 o                         
   3  -3  12        162.67        177.60         9.04 o                         
   4  -3  12         30.50         31.88         5.06 o                         
  -3  -2  12         24.38         23.85         2.88 o                         
  -2  -2  12        109.98        106.79         5.41 o                         
  -1  -2  12          0.25          2.67         1.66 o                         
   0  -2  12        299.57        337.30        16.51 o                         
   1  -2  12         33.30         34.08         2.90 o                         
   2  -2  12         88.13        109.02         6.70 o                         
   3  -2  12          0.18          0.66         1.90 o                         
   4  -2  12          0.00         -0.07         1.67 o                         
   5  -2  12         77.98         86.81         9.15 o                         
  -3  -1  12          0.67          1.49         2.06 o                         
  -2  -1  12        193.77        208.28         9.27 o                         
  -1  -1  12        128.87        134.48        10.73 o                         
   0  -1  12        295.15        288.15        14.28 o                         
   1  -1  12        403.31        398.17        15.67 o                         
   2  -1  12         40.85         44.83         5.68 o                         
   3  -1  12        448.33        494.60        19.59 o                         
   4  -1  12          5.38          3.63         1.62 o                         
   5  -1  12          6.81          4.78         1.76 o                         
  -4   0  12         64.91         57.77         7.58 o                         
  -3   0  12        115.76        119.49         6.97 o                         
  -2   0  12         16.59         24.88         6.00 o                         
  -1   0  12        675.58        680.26        32.90 o                         
   0   0  12          5.55          6.31         4.10 o                         
   1   0  12        206.67        200.79        10.38 o                         
   2   0  12        114.15        123.51         7.13 o                         
   3   0  12        207.52        243.17        13.36 o                         
   4   0  12          1.49          1.92         1.52 o                         
   5   0  12         12.10         14.21         2.86 o                         
   6   0  12         29.85         38.20         6.00 o                         
  -4   1  12        104.53         95.34         7.58 o                         
  -3   1  12         23.31         19.72         1.97 o                         
  -2   1  12         10.86         11.97         2.11 o                         
  -1   1  12        260.50        270.51        19.57 o                         
   0   1  12        109.51         80.50         8.21 o                         
   1   1  12        330.39        300.50        21.15 o                         
   2   1  12        385.69        395.10        19.08 o                         
   3   1  12         68.85         68.19         5.12 o                         
   4   1  12        193.77        190.54        17.09 o                         
   5   1  12         12.22         16.59         2.63 o                         
   6   1  12          3.01          2.79         1.81 o                         
  -3   2  12        171.74        168.53        10.26 o                         
  -2   2  12         89.62        105.44         6.47 o                         
  -1   2  12        122.84        103.20         9.79 o                         
   0   2  12        526.05        417.69        20.09 o                         
   1   2  12          0.49          3.79         3.79 o                         
   2   2  12        241.57        239.55        12.05 o                         
   3   2  12         35.31         28.10         2.88 o                         
   4   2  12         84.81         92.43         4.26 o                         
   5   2  12          0.46          1.80         1.95 o                         
   6   2  12         46.47         58.72         4.09 o                         
  -3   3  12        127.31        120.73         6.24 o                         
  -2   3  12        221.13        234.52        11.72 o                         
  -1   3  12          9.70          7.58         3.63 o                         
   0   3  12         80.03         72.32         5.08 o                         
   1   3  12        127.39        120.91        10.42 o                         
   2   3  12        448.86        449.19        30.62 o                         
   3   3  12        220.48        212.83         9.14 o                         
   4   3  12         83.68         98.98         5.36 o                         
   5   3  12        184.40        198.40        12.62 o                         
   6   3  12         47.98         42.52         3.20 o                         
  -3   4  12         24.84         27.07         2.23 o                         
  -2   4  12        391.08        351.49        16.74 o                         
  -1   4  12          0.21          4.10         2.01 o                         
   0   4  12         67.84         56.80         3.69 o                         
   1   4  12        106.08        102.60         9.47 o                         
   2   4  12         47.53         49.66         3.55 o                         
   3   4  12        168.78        170.74         5.86 o                         
   4   4  12         14.30         15.11         1.90 o                         
   5   4  12        159.44        198.47        12.62 o                         
  -2   5  12        323.40        315.39        17.68 o                         
  -1   5  12         27.49         27.65         5.52 o                         
   0   5  12         16.29         14.09         1.84 o                         
   1   5  12         13.18         11.18         2.11 o                         
   2   5  12          2.68          3.50         1.55 o                         
   3   5  12        223.96        250.73        13.62 o                         
   4   5  12        120.98        130.30         6.74 o                         
   5   5  12        136.99        160.68         6.73 o                         
  -1   6  12        154.31        147.75         7.59 o                         
   0   6  12          4.94          5.49         1.28 o                         
   1   6  12        272.60        287.13        20.04 o                         
   2   6  12         10.07         12.33         1.71 o                         
   3   6  12          2.33          2.53         1.13 o                         
   4   6  12         54.14         59.16         6.31 o                         
   1   7  12         50.90         50.35         5.17 o                         
   2   7  12         33.03         35.82         2.73 o                         
   0  -4  13         10.57         10.83         1.44 o                         
   1  -4  13        282.99        334.50        13.45 o                         
   2  -4  13         15.56         16.80         1.69 o                         
  -2  -3  13          0.32         -0.95         3.16 o                         
  -1  -3  13        119.14        130.58         5.72 o                         
   0  -3  13        175.33        207.05        10.38 o                         
   1  -3  13         38.70         46.85         3.01 o                         
   2  -3  13        354.56        374.52        14.68 o                         
   3  -3  13        261.61        337.18        13.46 o                         
  -2  -2  13         27.65         25.53         2.57 o                         
  -1  -2  13          0.95          1.48         1.95 o                         
   0  -2  13         28.32         32.40         3.00 o                         
   1  -2  13         29.43         27.89         3.03 o                         
   2  -2  13        500.11        626.11        24.22 o                         
   3  -2  13          9.23          7.67         1.66 o                         
   4  -2  13        142.57        159.45         8.83 o                         
  -3  -1  13        101.88        113.33         9.79 o                         
  -2  -1  13          3.66          2.47         2.23 o                         
  -1  -1  13          1.09          3.20         2.34 o                         
   0  -1  13        194.37        185.49         9.49 o                         
   1  -1  13         87.99         95.84         4.92 o                         
   2  -1  13         45.78         50.44         3.80 o                         
   3  -1  13        199.99        219.30        10.21 o                         
   4  -1  13        299.19        347.02        18.43 o                         
   5  -1  13         50.73         56.23         3.86 o                         
  -3   0  13          5.00          7.58         3.79 o                         
  -2   0  13        403.56        438.49        21.19 o                         
  -1   0  13          4.58         10.01         2.79 o                         
   0   0  13         61.74         71.35         7.89 o                         
   1   0  13          1.74          4.12         1.78 o                         
   2   0  13         61.33         63.46         4.54 o                         
   3   0  13        199.29        247.22        12.59 o                         
   4   0  13          5.08          5.05         1.47 o                         
   5   0  13        294.16        333.80        16.05 o                         
  -3   1  13        256.98        226.95        15.47 o                         
  -2   1  13        245.25        173.28        12.94 o                         
  -1   1  13         40.97         55.56         6.95 o                         
   0   1  13         98.65        100.07         8.52 o                         
   1   1  13        255.10        224.11        12.00 o                         
   2   1  13          3.61         10.18         3.63 o                         
   3   1  13         18.80         20.53         2.43 o                         
   4   1  13        309.41        329.04        28.73 o                         
   5   1  13        313.69        314.32        15.48 o                         
  -3   2  13        303.42        246.52        16.73 o                         
  -2   2  13         12.45         10.07         2.84 o                         
  -1   2  13        562.29        577.02        38.51 o                         
   0   2  13         51.75         35.07         3.55 o                         
   1   2  13         64.35         68.82         7.26 o                         
   2   2  13          5.02          2.37         2.20 o                         
   3   2  13         14.41         16.71         2.34 o                         
   4   2  13        283.59        310.29        21.15 o                         
   5   2  13          0.16          2.53         1.89 o                         
  -2   3  13        101.57        117.87         6.36 o                         
  -1   3  13        227.53        210.29        10.38 o                         
   0   3  13         93.14        102.45         6.36 o                         
   1   3  13        365.20        362.69        24.94 o                         
   2   3  13        179.86        163.81        12.00 o                         
   3   3  13          6.01          4.20         1.67 o                         
   4   3  13         77.39         84.76         4.65 o                         
   5   3  13         31.97         32.85         2.48 o                         
  -2   4  13        114.95        121.30         6.36 o                         
  -1   4  13          3.94          7.09         1.62 o                         
   0   4  13        894.45        864.55        41.83 o                         
   2   4  13        322.41        376.27        25.57 o                         
   3   4  13          4.83          7.21         1.64 o                         
   4   4  13         45.56         47.43         2.55 o                         
  -1   5  13        156.32        155.46         7.92 o                         
   0   5  13        223.57        211.17         8.50 o                         
   1   5  13        158.30        191.91        13.89 o                         
   2   5  13        254.33        295.10        13.68 o                         
   3   5  13        151.57        148.79         6.25 o                         
   4   5  13         34.39         35.83         7.26 o                         
   0   6  13         36.10         36.36         4.55 o                         
   1   6  13        275.57        301.45        20.20 o                         
   2   6  13          1.94          3.27         1.15 o                         
   3   6  13        243.84        275.25        18.63 o                         
   0  -3  14        148.51        149.76         6.30 o                         
   1  -3  14          2.80          3.53         1.18 o                         
   2  -3  14          0.03          0.72         1.40 o                         
  -1  -2  14        454.16        520.20        24.54 o                         
   0  -2  14        138.40        157.91         6.91 o                         
   1  -2  14        168.09        194.87         7.08 o                         
   2  -2  14          0.81          0.09         1.39 o                         
   3  -2  14          0.07         -0.44         1.31 o                         
  -1  -1  14        408.16        455.25        40.87 o                         
   0  -1  14         81.51         86.55         8.37 o                         
   1  -1  14        264.31        269.22        10.63 o                         
   2  -1  14         52.36         60.23         3.54 o                         
   3  -1  14         10.71         11.83         1.62 o                         
   4  -1  14         75.72         83.94         4.93 o                         
  -2   0  14        230.95        227.26        15.47 o                         
  -1   0  14         94.26        114.91         9.15 o                         
   0   0  14        359.81        429.31        29.04 o                         
   1   0  14         48.76         50.93         3.38 o                         
   2   0  14        215.25        257.89        17.99 o                         
   3   0  14          2.01          2.98         2.05 o                         
   4   0  14         15.71         15.36         1.86 o                         
  -2   1  14        100.46        111.44         8.21 o                         
  -1   1  14         52.48         83.03         7.58 o                         
   0   1  14        396.18        426.21        48.46 o                         
   1   1  14        134.87        136.38        14.21 o                         
   2   1  14        408.09        457.19        21.54 o                         
   3   1  14         99.86        104.80         5.69 o                         
   4   1  14        121.47        133.54         9.79 o                         
  -2   2  14         74.34         76.71         6.00 o                         
  -1   2  14        174.18        216.53        15.47 o                         
   0   2  14         29.95         33.32         8.84 o                         
   1   2  14        752.19        729.37       106.84 o                         
   2   2  14         46.86         57.46         6.31 o                         
   3   2  14        201.37        207.37         8.32 o                         
   4   2  14          1.94          0.00         1.58 o                         
  -1   3  14         63.57         72.92         6.63 o                         
   0   3  14         95.42        102.49         5.91 o                         
   1   3  14        276.97        295.45        20.20 o                         
   2   3  14         78.99         84.29         7.26 o                         
   3   3  14        288.38        312.07        12.15 o                         
   4   3  14         17.83         16.17         2.53 o                         
  -1   4  14        171.39        173.60        12.00 o                         
   0   4  14         27.82         26.08         2.34 o                         
   1   4  14         14.81         18.63         3.47 o                         
   2   4  14        359.94        438.95        20.65 o                         
   3   4  14         45.12         55.97         3.64 o                         
   1   5  14         19.76         25.51         2.53 o                         
   2   5  14        148.03        169.18        11.68 o                         
   1  -1  15        316.04        321.85        15.29 o                         
   2  -1  15         10.58         15.13         1.74 o                         
   0   0  15        132.26        137.01         9.79 o                         
   1   0  15         31.30         28.46         6.63 o                         
   2   0  15         78.12         86.78         4.89 o                         
   3   0  15         32.39         31.38         2.56 o                         
   0   1  15         59.62         47.21         6.63 o                         
   1   1  15          5.17          2.53         1.79 o                         
   2   1  15        179.85        194.78         9.60 o                         
   3   1  15          2.89          4.08         1.21 o                         
   0   2  15         47.57         42.09         2.78 o                         
   1   2  15          5.06          6.93         2.53 o                         
   2   2  15          7.86          8.52         2.53 o                         
   3   2  15         76.39         77.03         6.00 o                         
   1   3  15          2.77          2.53         2.21 o                         
   2   3  15         16.89         18.58         2.01 o                         
                                                                                
