# Supplementary material for: Crystal structures of 4-bromo-2-formyl-1-tosyl-1H-pyrrole, (E)-4-bromo-2-(2-nitro­vin­yl)-1-tosyl-1H-pyrrole and 6-(4-bromo-1-tosyl­pyrrol-2-yl)-4,4-dimethyl-5-nitro­hexan-2-one
Source: Acta Crystallogr E Crystallogr Commun. 2021 Mar 5;77(Pt 4):341–5. doi: 10.1107/S2056989021002280 (PMC8025855; doi:10.1107/S2056989021002280)
Supplement: Supplementary file 6 [file e-77-00341-3sup4.hkl]

data_3                                                                          
_shelx_title ' CJK_041_a.res in P2(1)/c'                                        
_shelx_refln_list_code          4                                               
_shelx_F_calc_maximum      326.02                                               
_exptl_crystal_F_000       968.00                                               
_reflns_d_resolution_high  0.4898                                               
                                                                                
loop_                                                                           
 _space_group_symop_operation_xyz                                               
 'x, y, z'                                                                      
 '-x, y+1/2, -z+1/2'                                                            
 '-x, -y, -z'                                                                   
 'x, -y-1/2, z-1/2'                                                             
                                                                                
_cell_length_a     7.7375                                                       
_cell_length_b    15.9728                                                       
_cell_length_c    16.7621                                                       
_cell_angle_alpha  90.000                                                       
_cell_angle_beta   93.055                                                       
_cell_angle_gamma  90.000                                                       
                                                                                
_shelx_F_squared_multiplier     1.000                                           
                                                                                
loop_                                                                           
 _refln_index_h                                                                 
 _refln_index_k                                                                 
 _refln_index_l                                                                 
 _refln_F_squared_calc                                                          
 _refln_F_squared_meas                                                          
 _refln_F_squared_sigma                                                         
 _refln_observed_status                                                         
   1   0   0         78.99        125.16         1.89 o                         
   2   0   0      13292.10      13875.26       146.70 o                         
   3   0   0      14715.77      15704.13       154.03 o                         
   4   0   0       5483.68       5612.28        39.12 o                         
   5   0   0       1135.28       1077.69         8.56 o                         
   6   0   0       5127.28       5451.57        44.41 o                         
   7   0   0       4667.64       4846.31        31.44 o                         
   8   0   0        106.69         85.50         2.69 o                         
   9   0   0       1648.05       1611.81        11.49 o                         
  10   0   0         25.86         17.41         3.28 o                         
  11   0   0        656.62        656.30         7.15 o                         
  12   0   0        836.79        829.46         9.35 o                         
  13   0   0          8.42          4.62         6.20 o                         
  14   0   0         26.69         23.02         5.33 o                         
  15   0   0          0.87          6.17         8.22 o                         
   1   1   0       1226.71       1322.77         6.84 o                         
   2   1   0        655.19        702.77         4.09 o                         
   3   1   0       6573.94       6869.60        65.91 o                         
   4   1   0        881.36        885.44         5.27 o                         
   5   1   0        488.84        487.40         3.63 o                         
   6   1   0        207.29        220.34         3.57 o                         
   7   1   0        812.85        766.94         4.16 o                         
   8   1   0        305.62        278.80         2.42 o                         
   9   1   0          0.41         -1.89         1.89 o                         
  10   1   0        140.39        121.58         2.49 o                         
  11   1   0        320.19        330.95         4.19 o                         
  12   1   0         24.10         28.77         3.27 o                         
  13   1   0          1.45          0.77         3.51 o                         
  14   1   0         14.75         15.92         3.82 o                         
  15   1   0        141.91        141.24         4.97 o                         
   0   2   0       9063.40       8406.56       160.22 o                         
   1   2   0      33111.03      26806.76       343.43 o                         
   2   2   0      12025.72      12622.72        68.55 o                         
   3   2   0        977.98       1118.23         6.45 o                         
   4   2   0       1075.22       1013.86         5.53 o                         
   5   2   0       1325.96       1345.08         7.33 o                         
   6   2   0        254.80        231.12         5.29 o                         
   7   2   0       4346.63       4304.04        19.27 o                         
   8   2   0        439.46        412.38         2.80 o                         
   9   2   0        302.89        285.50         2.92 o                         
  10   2   0         39.93         38.24         2.50 o                         
  11   2   0        516.35        519.81         4.75 o                         
  12   2   0        152.78        154.65         3.44 o                         
  13   2   0         17.10         13.42         3.41 o                         
  14   2   0          4.09          1.12         4.36 o                         
  15   2   0         44.63         51.79         4.54 o                         
   1   3   0       4827.90       4983.85        25.73 o                         
   2   3   0       1131.46       1296.03         6.68 o                         
   3   3   0       4433.29       4221.44        27.15 o                         
   4   3   0       5830.71       5766.35        28.15 o                         
   5   3   0       1370.20       1529.47         8.15 o                         
   6   3   0        474.12        454.05         5.22 o                         
   7   3   0       1191.98       1061.98         6.30 o                         
   8   3   0       3805.01       3779.24        16.58 o                         
   9   3   0         33.55         30.32         1.99 o                         
  10   3   0       2313.66       2319.82        11.35 o                         
  11   3   0        721.93        725.65         5.40 o                         
  12   3   0         74.61         72.78         3.31 o                         
  13   3   0         36.44         36.12         3.74 o                         
  14   3   0         63.04         59.81         4.52 o                         
  15   3   0        220.73        234.59         8.63 o                         
   0   4   0       8412.97       8220.94        70.25 o                         
   1   4   0       5765.48       5847.54        32.71 o                         
   2   4   0        867.01        883.83         4.90 o                         
   3   4   0        905.21       1054.33         6.17 o                         
   4   4   0        795.53        817.77         4.72 o                         
   5   4   0          3.11          5.43         1.40 o                         
   6   4   0        166.57        145.81         2.92 o                         
   7   4   0       2495.20       2607.59        11.31 o                         
   8   4   0        440.42        404.94         2.81 o                         
   9   4   0        113.34        111.45         2.09 o                         
  10   4   0        104.32        103.72         2.53 o                         
  11   4   0         39.92         37.03         2.80 o                         
  12   4   0         37.61         36.55         3.41 o                         
  13   4   0         22.01         21.11         4.12 o                         
  14   4   0         11.66         15.78         4.42 o                         
  15   4   0         40.98         48.34         5.89 o                         
   1   5   0       6925.64       7187.06        41.31 o                         
   2   5   0       2744.05       2947.43        14.45 o                         
   3   5   0       4123.61       4264.10        21.51 o                         
   4   5   0       1059.70       1038.63         5.71 o                         
   5   5   0       2368.14       2591.06        14.49 o                         
   6   5   0       1546.15       1696.30         7.92 o                         
   7   5   0         84.77         82.74         1.91 o                         
   8   5   0       1125.76       1112.46         5.76 o                         
   9   5   0         46.38         37.05         2.03 o                         
  10   5   0        439.21        430.73         4.22 o                         
  11   5   0         94.99        101.90         3.01 o                         
  12   5   0         90.07         96.10         3.79 o                         
  13   5   0        323.35        324.05         7.52 o                         
  14   5   0          1.61         10.03         4.40 o                         
  15   5   0         35.15         49.36         5.03 o                         
   0   6   0      22891.73      21088.35       331.50 o                         
   1   6   0       1364.32       1445.28         8.76 o                         
   2   6   0       1608.41       1677.88         8.73 o                         
   3   6   0       1994.85       1979.91        10.11 o                         
   4   6   0        503.72        419.14         2.90 o                         
   5   6   0       6093.25       6180.48        32.18 o                         
   6   6   0        582.65        586.59         3.78 o                         
   7   6   0       4192.94       4047.34        17.24 o                         
   8   6   0        671.19        657.85         3.64 o                         
   9   6   0        262.35        271.29         3.04 o                         
  10   6   0         42.72         38.28         2.65 o                         
  11   6   0       1308.15       1337.20         8.09 o                         
  12   6   0         22.26         24.76         3.86 o                         
  13   6   0          5.44         11.63         4.20 o                         
  14   6   0        266.57        293.88         7.44 o                         
  15   6   0          3.70         14.49         4.46 o                         
   1   7   0       1419.65       1738.02        10.01 o                         
   2   7   0         74.98        108.07         1.75 o                         
   3   7   0         87.76         57.89         1.75 o                         
   4   7   0        418.14        422.86         2.92 o                         
   5   7   0        689.85        721.02         6.83 o                         
   6   7   0       2170.89       2230.77        10.02 o                         
   7   7   0       2346.79       2261.08         9.65 o                         
   8   7   0        793.52        753.48         4.03 o                         
   9   7   0         85.36         89.26         2.19 o                         
  10   7   0        136.50        127.89         2.68 o                         
  11   7   0        602.24        609.81         5.70 o                         
  12   7   0        175.70        171.72         4.03 o                         
  13   7   0         26.57         26.24         4.16 o                         
  14   7   0        154.37        158.51         4.89 o                         
  15   7   0          1.15         12.68         4.63 o                         
   0   8   0       6127.00       6725.80        55.95 o                         
   1   8   0        158.35        183.30         1.96 o                         
   2   8   0       4487.94       4365.21        20.68 o                         
   3   8   0       2557.00       2543.40        12.67 o                         
   4   8   0        812.11        728.80         4.53 o                         
   5   8   0       1435.38       1399.30         6.89 o                         
   6   8   0        109.76        119.04         1.79 o                         
   7   8   0       2357.00       2311.26         9.88 o                         
   8   8   0        305.97        304.19         2.88 o                         
   9   8   0       1429.13       1459.64         7.20 o                         
  10   8   0        144.79        154.36         3.60 o                         
  11   8   0        168.50        173.22         5.49 o                         
  12   8   0        523.24        521.83         6.13 o                         
  13   8   0        212.44        226.72         5.44 o                         
  14   8   0         21.42         36.03         4.77 o                         
  15   8   0          8.20         13.52         4.69 o                         
   1   9   0       7182.43       7316.03        35.81 o                         
   2   9   0        884.02        955.23         5.34 o                         
   3   9   0       2685.29       2631.89        17.99 o                         
   4   9   0       4093.43       4048.88        21.22 o                         
   5   9   0       1237.15       1152.04         5.51 o                         
   6   9   0         58.78         68.60         1.44 o                         
   7   9   0        919.95        896.04         4.55 o                         
   8   9   0       1230.98       1185.48         5.82 o                         
   9   9   0         99.44         94.62         2.30 o                         
  10   9   0        441.06        446.93         5.19 o                         
  11   9   0        823.73        831.51         6.48 o                         
  12   9   0         11.17         20.44         3.98 o                         
  13   9   0         87.63         89.75         4.70 o                         
  14   9   0          5.66          6.96         4.70 o                         
  15   9   0        104.80        109.60         5.42 o                         
   0  10   0       1468.44       1495.08        12.74 o                         
   1  10   0       2673.58       2771.86        13.78 o                         
   2  10   0         83.77         92.17         2.28 o                         
   3  10   0        250.56        278.88         2.86 o                         
   4  10   0        142.19        161.00         2.45 o                         
   5  10   0       2569.76       2566.37        11.11 o                         
   6  10   0         60.15         62.72         1.46 o                         
   7  10   0        558.99        539.52         3.57 o                         
   8  10   0         20.08         22.83         2.09 o                         
   9  10   0        120.40        124.27         2.71 o                         
  10  10   0         32.61         32.51         3.01 o                         
  11  10   0          6.56          8.37         3.73 o                         
  12  10   0         10.26          2.07         4.28 o                         
  13  10   0         68.65         70.78         4.61 o                         
  14  10   0          0.91          7.19         4.78 o                         
  15  10   0         41.17         52.57         7.90 o                         
   1  11   0       4958.05       4811.12        24.29 o                         
   2  11   0       3976.71       3985.54        21.77 o                         
   3  11   0        961.19        954.75         6.38 o                         
   4  11   0         20.85         21.35         1.31 o                         
   5  11   0        192.31        184.69         2.06 o                         
   6  11   0       3723.44       3584.67        16.14 o                         
   7  11   0          3.40         -1.90         1.92 o                         
   8  11   0       1706.03       1706.00         9.08 o                         
   9  11   0         48.82         49.84         2.67 o                         
  10  11   0        768.69        786.36         6.03 o                         
  11  11   0         71.28         78.37         3.75 o                         
  12  11   0        210.65        202.00         4.68 o                         
  13  11   0        205.14        205.54         5.07 o                         
  14  11   0         68.73         67.01         4.83 o                         
   0  12   0       8364.28       8558.92        74.26 o                         
   1  12   0         86.77         65.59         3.15 o                         
   2  12   0        829.38        746.52         5.77 o                         
   3  12   0       3528.42       3463.57        15.27 o                         
   4  12   0       1501.06       1425.51         6.62 o                         
   5  12   0        863.64        808.92         4.02 o                         
   6  12   0        577.85        536.16         3.38 o                         
   7  12   0        659.56        668.69         4.35 o                         
   8  12   0          3.59         -2.61         2.61 o                         
   9  12   0       1374.51       1402.57         8.05 o                         
  10  12   0          4.24          5.82         3.20 o                         
  11  12   0        187.28        191.57         3.91 o                         
  12  12   0         15.18         12.26         4.35 o                         
  13  12   0         53.46         50.17         4.76 o                         
  14  12   0         17.97         34.02         4.77 o                         
   1  13   0       1159.13       1117.78         7.85 o                         
   2  13   0         51.83         44.83         1.79 o                         
   3  13   0         77.05         90.68         2.68 o                         
   4  13   0         66.59         93.89         1.82 o                         
   5  13   0       1785.71       1733.58         7.73 o                         
   6  13   0        175.72        171.12         2.45 o                         
   7  13   0         47.61         52.73         2.12 o                         
   8  13   0          1.77          2.13         2.48 o                         
   9  13   0         12.67         11.45         2.80 o                         
  10  13   0        111.02        112.72         3.37 o                         
  11  13   0         75.56         77.42         3.70 o                         
  12  13   0          1.59          2.00         4.20 o                         
  13  13   0        134.77        132.32         4.93 o                         
  14  13   0         94.32         97.52         4.60 o                         
   0  14   0        535.78        555.49         5.84 o                         
   1  14   0          1.90          0.55         1.39 o                         
   2  14   0      14052.26      13362.87        58.88 o                         
   3  14   0        831.34        809.63         4.30 o                         
   4  14   0       2533.22       2411.80        10.71 o                         
   5  14   0       2722.38       2692.33        12.28 o                         
   6  14   0        133.61        136.34         2.25 o                         
   7  14   0        216.93        211.79         3.35 o                         
   8  14   0        364.87        363.17         4.12 o                         
   9  14   0        692.34        681.34         5.53 o                         
  10  14   0        205.50        213.30         4.05 o                         
  11  14   0         42.86         37.85         3.75 o                         
  12  14   0          5.81          5.08         4.10 o                         
  13  14   0        127.58        134.10         4.96 o                         
  14  14   0         99.34         97.47         4.58 o                         
   1  15   0       2030.86       1944.19         8.77 o                         
   2  15   0        282.37        326.00         4.26 o                         
   3  15   0         10.13         21.50         1.40 o                         
   4  15   0        830.99        872.95         4.64 o                         
   5  15   0        131.54        119.66         1.93 o                         
   6  15   0        724.71        743.22         4.68 o                         
   7  15   0        176.89        163.93         2.98 o                         
   8  15   0        351.22        342.82         4.50 o                         
   9  15   0         55.55         57.45         3.37 o                         
  10  15   0        248.35        246.22         4.72 o                         
  11  15   0         46.69         47.31         3.94 o                         
  12  15   0         59.41         54.82         4.33 o                         
  13  15   0         81.63         79.86         4.72 o                         
   0  16   0        373.88        351.14         3.82 o                         
   1  16   0        104.25        107.23         1.57 o                         
   2  16   0       1547.61       1482.24         6.66 o                         
   3  16   0        676.30        653.72         4.15 o                         
   4  16   0        248.74        232.15         2.65 o                         
   5  16   0       1219.60       1249.36         6.47 o                         
   6  16   0         35.93         35.62         2.22 o                         
   7  16   0         63.64         70.56         2.75 o                         
   8  16   0         51.21         47.09         3.27 o                         
   9  16   0        173.01        159.45         3.68 o                         
  10  16   0         50.42         46.97         3.83 o                         
  11  16   0          5.58          3.59         4.12 o                         
  12  16   0          0.77         -1.88         4.45 o                         
  13  16   0         87.06         81.37         4.94 o                         
   1  17   0       1670.11       1671.00         7.70 o                         
   2  17   0        191.46        185.61         2.43 o                         
   3  17   0       1289.67       1272.90         6.74 o                         
   4  17   0        103.76        100.24         2.07 o                         
   5  17   0       1397.12       1400.99         7.42 o                         
   6  17   0       1995.31       2012.42        10.53 o                         
   7  17   0         30.25         21.49         2.77 o                         
   8  17   0        826.23        843.88         6.39 o                         
   9  17   0         26.90         19.20         3.55 o                         
  10  17   0        129.49        126.76         4.02 o                         
  11  17   0          4.35          0.91         4.30 o                         
  12  17   0        301.78        301.12         7.95 o                         
  13  17   0        366.91        384.48         8.58 o                         
   0  18   0         38.43         48.91         2.56 o                         
   1  18   0          2.76          4.35         1.80 o                         
   2  18   0        498.54        493.14         3.44 o                         
   3  18   0        262.79        266.38         3.14 o                         
   4  18   0         54.57         55.08         2.50 o                         
   5  18   0          3.36          3.28         2.37 o                         
   6  18   0         47.26         46.15         2.87 o                         
   7  18   0         88.34         92.94         3.34 o                         
   8  18   0         96.88         96.12         3.61 o                         
   9  18   0        212.31        213.82         4.38 o                         
  10  18   0        183.39        177.44         4.52 o                         
  11  18   0          9.32         11.50         4.76 o                         
  12  18   0          2.27         -0.51         4.77 o                         
  13  18   0         27.46         22.26         6.80 o                         
   1  19   0        313.10        296.44         3.13 o                         
   2  19   0        201.45        195.47         2.85 o                         
   3  19   0        120.45        126.17         2.47 o                         
   4  19   0         31.03         31.09         2.40 o                         
   5  19   0         25.44         25.24         2.62 o                         
   6  19   0        262.48        255.04         4.22 o                         
   7  19   0          5.75         -3.41         3.41 o                         
   8  19   0         34.15         28.22         3.96 o                         
   9  19   0         23.68         14.57         4.42 o                         
  10  19   0        208.77        208.72         5.06 o                         
  11  19   0          6.52          8.27         5.21 o                         
  12  19   0         41.32         35.62         5.58 o                         
   0  20   0         24.37         27.25         3.09 o                         
   1  20   0          0.58         -2.11         2.11 o                         
   2  20   0       1242.05       1275.12         7.01 o                         
   3  20   0       2227.88       2252.31        11.30 o                         
   4  20   0        236.04        243.13         3.82 o                         
   5  20   0        877.58        892.34         6.20 o                         
   6  20   0         50.41         44.41         3.20 o                         
   7  20   0         39.39         38.01         3.49 o                         
   8  20   0         10.68          3.33         4.10 o                         
   9  20   0        519.55        516.99         7.37 o                         
  10  20   0        147.16        134.96         4.96 o                         
  11  20   0          7.73         10.93         5.20 o                         
  12  20   0         18.17         16.62         5.58 o                         
   1  21   0        821.80        833.36         5.21 o                         
   2  21   0         13.38         19.33         2.60 o                         
   3  21   0         66.21         82.85         2.70 o                         
   4  21   0         22.09         23.57         2.80 o                         
   5  21   0        598.58        626.03         5.57 o                         
   6  21   0        227.38        226.66         4.08 o                         
   7  21   0          0.30         -3.81         3.81 o                         
   8  21   0         15.74          8.55         3.96 o                         
   9  21   0          0.66         -4.43         4.43 o                         
  10  21   0         18.71         15.55         4.59 o                         
  11  21   0         11.54         14.39         5.00 o                         
  12  21   0         39.18         38.89         5.48 o                         
   0  22   0        154.27        160.50         5.18 o                         
   1  22   0         28.51         32.96         2.70 o                         
   2  22   0        923.43        919.10         5.96 o                         
   3  22   0         25.40         19.46         2.91 o                         
   4  22   0        179.66        180.55         3.23 o                         
   5  22   0        534.48        546.55         5.46 o                         
   6  22   0         66.10         67.79         3.92 o                         
   7  22   0         53.10         50.55         4.08 o                         
   8  22   0        164.54        159.19         4.46 o                         
   9  22   0         25.57         17.54         4.61 o                         
  10  22   0         19.78          9.03         4.67 o                         
  11  22   0          3.57          4.89         5.48 o                         
   1  23   0        614.22        618.77         5.16 o                         
   2  23   0        105.80        111.10         3.07 o                         
   3  23   0        373.89        381.67         4.70 o                         
   4  23   0        205.28        208.57         3.72 o                         
   5  23   0         76.36         71.20         3.52 o                         
   6  23   0        445.51        441.95         6.20 o                         
   7  23   0         71.40         65.97         4.46 o                         
   8  23   0         75.08         86.80         4.40 o                         
   9  23   0          2.95         -4.83         4.83 o                         
  10  23   0         68.85         69.30         6.09 o                         
  11  23   0         18.48         23.53         5.99 o                         
   0  24   0         64.26         54.25         4.79 o                         
   1  24   0         66.88         72.30         3.28 o                         
   2  24   0        223.68        230.05         3.99 o                         
   3  24   0         65.47         64.60         3.30 o                         
   4  24   0          7.16         -1.82         3.44 o                         
   5  24   0        118.40        122.03         3.94 o                         
   6  24   0          8.86         11.09         4.18 o                         
   7  24   0        121.27        122.63         4.65 o                         
   8  24   0         33.29         31.12         4.89 o                         
   9  24   0         11.08          9.43         4.93 o                         
  10  24   0          9.41          9.79         5.05 o                         
   1  25   0         68.27         71.76         3.53 o                         
   2  25   0        137.90        143.66         3.53 o                         
   3  25   0        116.57        121.84         3.56 o                         
   4  25   0        532.60        553.92         5.84 o                         
   5  25   0          9.09          0.26         4.17 o                         
   6  25   0        148.15        136.78         4.77 o                         
   7  25   0         11.02          5.92         4.61 o                         
   8  25   0        126.20        119.29         4.79 o                         
   9  25   0          6.19         -4.44         5.17 o                         
  10  25   0         68.96         65.30         5.40 o                         
   0  26   0         88.13         89.17         5.48 o                         
   1  26   0         76.71         78.31         3.81 o                         
   2  26   0        536.01        546.34         5.86 o                         
   3  26   0        173.84        180.15         3.78 o                         
   4  26   0         73.39         76.70         3.82 o                         
   5  26   0        217.87        217.18         4.83 o                         
   6  26   0         18.79         10.76         4.71 o                         
   7  26   0          5.52          5.83         4.92 o                         
   8  26   0          0.76         -4.30         4.61 o                         
   9  26   0         88.83         98.83         5.55 o                         
   1  27   0          1.87          8.37         4.01 o                         
   2  27   0          6.96         14.77         4.09 o                         
   3  27   0        147.45        150.71         3.97 o                         
   4  27   0         95.47        102.41         4.12 o                         
   5  27   0         30.42         25.29         4.76 o                         
   6  27   0         76.75         80.89         5.04 o                         
   7  27   0         28.71         18.18         4.97 o                         
   8  27   0         24.86         17.40         6.57 o                         
   0  28   0        360.81        376.96         8.60 o                         
   1  28   0        114.53        117.98         4.40 o                         
   2  28   0         67.67         67.00         4.29 o                         
   3  28   0         47.33         52.33         4.16 o                         
   4  28   0        159.33        162.47         4.50 o                         
   5  28   0         41.24         36.01         4.89 o                         
   6  28   0         46.54         42.26         5.54 o                         
   7  28   0        121.09        115.80         5.15 o                         
   8  28   0         19.29         15.73         5.24 o                         
   1  29   0         27.24         41.93         4.61 o                         
   2  29   0         10.18         10.53         4.31 o                         
   3  29   0         69.00         71.92         4.79 o                         
   4  29   0         16.52         28.70         4.59 o                         
   5  29   0         19.59         27.30         4.89 o                         
   6  29   0        121.33        122.38         5.12 o                         
   7  29   0         37.90         34.38         5.03 o                         
   0  30   0         71.55         72.21         6.65 o                         
   1  30   0         13.39         10.78         4.58 o                         
   2  30   0          3.61          6.67         4.48 o                         
   3  30   0          6.84          5.96         4.78 o                         
   4  30   0         38.74         45.40         5.37 o                         
   5  30   0          1.65          8.60         5.18 o                         
   6  30   0          1.74         -1.49         4.81 o                         
   1  31   0         58.06         54.16         4.65 o                         
   2  31   0          9.36          7.89         4.65 o                         
   3  31   0        125.94        123.37         4.71 o                         
   4  31   0         99.55         95.87         6.64 o                         
   0  32   0          1.69         -0.15         6.80 o                         
   1  32   0         23.52         21.05         4.61 o                         
   2  32   0          6.01         14.00         4.75 o                         
   3  32   0          6.77          1.00         7.00 o                         
 -15   1   1        128.60        136.32         4.82 o                         
 -14   1   1         25.19         28.71         5.26 o                         
 -13   1   1        137.11        137.79         4.43 o                         
 -12   1   1        379.27        396.70         5.28 o                         
 -11   1   1        611.73        608.11         5.04 o                         
 -10   1   1         36.39         20.39         2.39 o                         
  -9   1   1       2148.83       2115.44         9.45 o                         
  -8   1   1          3.28         -1.43         1.43 o                         
  -7   1   1       1266.01       1229.43         6.03 o                         
  -6   1   1        108.14        132.83         3.62 o                         
  -5   1   1      11524.54      11109.84        92.29 o                         
  -4   1   1       5359.30       5393.81        26.44 o                         
  -3   1   1         25.63         28.94         1.17 o                         
  -2   1   1       2777.66       3019.13        18.97 o                         
  -1   1   1       2942.75       3094.80        22.88 o                         
   0   1   1       4141.61       3438.24        95.10 o                         
   1   1   1      10634.49      10285.34        72.13 o                         
   2   1   1      16128.69      15473.25        93.52 o                         
   3   1   1      13692.33      13763.55        82.36 o                         
   4   1   1        270.32        252.59         2.51 o                         
   5   1   1       1296.31       1436.51         7.94 o                         
   6   1   1       1337.66       1235.55        11.53 o                         
   7   1   1       3250.23       3143.83        14.79 o                         
   8   1   1        242.58        228.68         2.39 o                         
   9   1   1       1020.72        996.66         5.57 o                         
  10   1   1        175.66        175.32         3.13 o                         
  11   1   1        125.25        119.97         3.72 o                         
  12   1   1          5.59          2.09         3.24 o                         
  13   1   1        377.56        366.22         5.19 o                         
  14   1   1        117.76        113.65         4.27 o                         
  15   1   1          1.54          5.57         4.66 o                         
 -15   2   1         83.23         92.31         5.73 o                         
 -14   2   1          3.72          8.93         4.33 o                         
 -13   2   1        303.90        306.65         5.61 o                         
 -12   2   1        473.35        471.28         5.14 o                         
 -11   2   1         32.57         27.96         2.84 o                         
 -10   2   1        162.53        157.46         3.64 o                         
  -9   2   1         11.33          9.66         1.90 o                         
  -8   2   1       1926.31       1923.03         8.38 o                         
  -7   2   1        307.33        257.46         2.73 o                         
  -6   2   1        562.24        523.63         6.21 o                         
  -5   2   1        327.56        292.81         2.70 o                         
  -4   2   1       9828.40      10486.30        74.42 o                         
  -3   2   1        712.45        707.32         5.59 o                         
  -2   2   1       2182.11       2221.62        12.07 o                         
  -1   2   1      14949.46      14378.51        72.03 o                         
   0   2   1       1304.16       1373.50         8.98 o                         
   1   2   1       3606.98       3767.85        26.05 o                         
   2   2   1        191.50        210.97         1.76 o                         
   3   2   1       5578.71       5711.30        30.83 o                         
   4   2   1        643.97        921.40         5.16 o                         
   5   2   1       1946.27       1916.78        10.62 o                         
   6   2   1       4538.56       4581.00        27.21 o                         
   7   2   1         65.39         67.81         1.58 o                         
   8   2   1        671.08        629.68         3.58 o                         
   9   2   1         14.37         10.07         1.96 o                         
  10   2   1       2926.07       2989.14        14.68 o                         
  11   2   1        306.51        298.12         4.14 o                         
  12   2   1        176.66        169.24         3.36 o                         
  13   2   1         91.31         90.28         3.62 o                         
  14   2   1         42.31         44.74         4.25 o                         
  15   2   1         26.83         33.69         5.24 o                         
 -15   3   1         31.39         38.41         4.56 o                         
 -14   3   1         17.42         23.29         4.82 o                         
 -13   3   1        111.13        110.36         3.78 o                         
 -12   3   1         42.79         48.10         3.35 o                         
 -11   3   1          4.71          2.41         2.75 o                         
 -10   3   1         89.00         86.93         2.34 o                         
  -9   3   1         95.86        103.72         2.59 o                         
  -8   3   1         73.41         56.59         1.68 o                         
  -7   3   1        989.95        924.99         4.56 o                         
  -6   3   1         29.97         35.79         2.19 o                         
  -5   3   1         63.94         58.28         2.93 o                         
  -4   3   1        891.24        980.36         5.81 o                         
  -3   3   1        564.59        655.26         8.71 o                         
  -2   3   1         59.32         69.72         1.10 o                         
  -1   3   1       4705.06       5000.45        27.40 o                         
   0   3   1        214.37        241.95         1.89 o                         
   1   3   1       1285.90       1500.69         7.86 o                         
   2   3   1        197.04        279.63         3.41 o                         
   3   3   1       1305.48       1443.98         7.87 o                         
   4   3   1         21.31         16.13         1.32 o                         
   5   3   1        420.94        434.06         3.69 o                         
   6   3   1        147.36        116.12         3.85 o                         
   7   3   1         62.47         60.61         1.77 o                         
   8   3   1         25.46         17.19         1.56 o                         
   9   3   1        160.25        152.19         2.39 o                         
  10   3   1         20.90         25.39         2.50 o                         
  11   3   1        124.71        123.35         2.99 o                         
  12   3   1          6.84          1.97         3.24 o                         
  13   3   1          0.12          0.85         3.73 o                         
  14   3   1         13.19         11.19         4.38 o                         
  15   3   1          4.61         19.25         5.86 o                         
 -15   4   1        197.75        209.41         8.13 o                         
 -14   4   1         13.08         11.85         4.56 o                         
 -13   4   1        202.03        210.92         5.37 o                         
 -12   4   1        642.81        654.88         6.11 o                         
 -11   4   1        175.69        169.78         3.42 o                         
 -10   4   1        513.12        507.69         4.06 o                         
  -9   4   1        119.79        119.62         2.11 o                         
  -8   4   1       2171.47       2062.57         9.15 o                         
  -7   4   1        478.15        494.23         3.99 o                         
  -6   4   1       3279.12       3345.40        19.30 o                         
  -5   4   1       2057.57       2090.98        12.31 o                         
  -4   4   1       4111.75       4299.84        22.50 o                         
  -3   4   1      12318.21      12816.87        84.63 o                         
  -2   4   1        513.50        507.97         2.97 o                         
  -1   4   1       8113.89       7956.63        46.63 o                         
   0   4   1      10490.09      10612.05        65.84 o                         
   1   4   1       8222.12       8355.40        46.69 o                         
   2   4   1       7766.55       8134.65        54.78 o                         
   3   4   1      15233.59      15247.16        86.55 o                         
   4   4   1       3262.94       3248.38        16.06 o                         
   5   4   1       6354.48       6700.78        36.12 o                         
   6   4   1       1844.87       1729.01        11.93 o                         
   7   4   1        279.70        279.13         3.71 o                         
   8   4   1       1808.62       1911.89         8.54 o                         
   9   4   1        230.70        215.48         2.93 o                         
  10   4   1       1526.75       1535.71         8.03 o                         
  11   4   1         58.54         62.33         2.92 o                         
  12   4   1        229.44        224.95         5.64 o                         
  13   4   1        171.98        168.06         4.32 o                         
  14   4   1         86.57         85.91         4.51 o                         
  15   4   1         33.15         46.18         4.70 o                         
 -15   5   1          1.43         13.33         4.56 o                         
 -14   5   1         13.29         14.43         4.61 o                         
 -13   5   1         11.01          8.04         3.96 o                         
 -12   5   1        605.09        616.49         6.48 o                         
 -11   5   1       1299.06       1311.48         7.93 o                         
 -10   5   1         33.70         32.39         2.39 o                         
  -9   5   1        302.52        308.90         3.54 o                         
  -8   5   1         32.54         21.45         1.53 o                         
  -7   5   1        246.26        245.53         4.56 o                         
  -6   5   1       2848.91       2742.41        14.15 o                         
  -5   5   1       3565.83       3506.83        20.13 o                         
  -4   5   1       1805.54       1914.25         9.69 o                         
  -3   5   1        437.16        517.08         3.28 o                         
  -2   5   1      15319.42      16020.38       104.47 o                         
  -1   5   1        423.45        504.29         3.31 o                         
   0   5   1       2379.91       2505.07        14.81 o                         
   1   5   1        125.81        165.98         1.72 o                         
   2   5   1       1554.91       1504.04         8.38 o                         
   3   5   1        891.42        816.15         7.58 o                         
   4   5   1         59.12         63.03         2.78 o                         
   5   5   1         25.26         32.89         1.48 o                         
   6   5   1       1637.58       1596.19         8.20 o                         
   7   5   1       3653.51       3530.30        15.46 o                         
   8   5   1          1.71         -1.59         1.59 o                         
   9   5   1        701.83        679.13         4.45 o                         
  10   5   1        167.30        176.22         3.09 o                         
  11   5   1        229.43        222.75         3.69 o                         
  12   5   1        103.92        100.00         3.88 o                         
  13   5   1         49.07         55.84         4.22 o                         
  14   5   1        104.71        106.99         4.66 o                         
  15   5   1          0.94         14.92         4.55 o                         
 -15   6   1          3.35          9.86         5.64 o                         
 -14   6   1         11.41         16.47         4.60 o                         
 -13   6   1          3.59          1.67         4.14 o                         
 -12   6   1         22.29         27.67         3.50 o                         
 -11   6   1         82.28         94.10         3.16 o                         
 -10   6   1       1525.89       1519.00         8.27 o                         
  -9   6   1         89.56         99.54         2.14 o                         
  -8   6   1          6.50          1.86         1.59 o                         
  -7   6   1          1.87         -1.43         1.43 o                         
  -6   6   1        101.08        113.96         2.25 o                         
  -5   6   1        658.01        698.98         4.78 o                         
  -4   6   1       2722.96       2937.73        13.38 o                         
  -3   6   1       7975.92       8533.96        45.05 o                         
  -2   6   1       1117.50       1212.14         6.44 o                         
  -1   6   1       9543.35      10438.89        65.15 o                         
   0   6   1        196.33        184.26         2.07 o                         
   1   6   1       7138.34       7255.34        44.19 o                         
   2   6   1        806.21        908.19         5.08 o                         
   3   6   1        291.61        332.43         2.75 o                         
   4   6   1        232.94        178.83         2.16 o                         
   5   6   1         10.16         11.21         1.44 o                         
   6   6   1         65.21         57.90         1.60 o                         
   7   6   1        553.23        597.09         3.44 o                         
   8   6   1       1821.99       1831.63         8.25 o                         
   9   6   1        267.02        276.52         3.04 o                         
  10   6   1         35.32         31.98         2.49 o                         
  11   6   1         49.70         54.15         3.12 o                         
  12   6   1         25.66         28.23         3.97 o                         
  13   6   1          1.29         10.82         4.15 o                         
  14   6   1         33.91         40.81         4.50 o                         
  15   6   1        163.27        169.16         4.75 o                         
 -15   7   1         12.41         21.38         4.49 o                         
 -14   7   1         86.38        105.75         4.78 o                         
 -13   7   1         71.57         76.64         5.27 o                         
 -12   7   1        124.82        130.49         3.90 o                         
 -11   7   1        227.16        233.46         5.24 o                         
 -10   7   1        134.71        130.31         2.84 o                         
  -9   7   1        360.93        363.03         3.33 o                         
  -8   7   1        288.29        289.44         2.65 o                         
  -7   7   1        451.36        471.95         3.05 o                         
  -6   7   1         31.40         34.55         1.36 o                         
  -5   7   1       3090.21       3001.38        16.71 o                         
  -4   7   1       2453.20       2423.45        11.77 o                         
  -3   7   1       4871.49       4777.98        35.07 o                         
  -2   7   1       2540.05       2524.13        12.88 o                         
  -1   7   1       1211.78       1234.34         7.63 o                         
   0   7   1       3071.46       2975.46        17.67 o                         
   1   7   1       1662.24       1966.34        10.55 o                         
   2   7   1       6558.34       6517.27        32.72 o                         
   3   7   1         17.45         22.28         1.07 o                         
   4   7   1       1783.38       1828.01         9.10 o                         
   5   7   1       2750.35       2603.89        13.60 o                         
   6   7   1       1761.27       1768.93         8.13 o                         
   7   7   1       1989.67       1863.44         9.07 o                         
   8   7   1         41.80         45.21         2.10 o                         
   9   7   1        468.66        472.46         3.64 o                         
  10   7   1        515.84        533.49         4.63 o                         
  11   7   1        166.60        164.47         3.44 o                         
  12   7   1         39.17         47.57         3.99 o                         
  13   7   1         49.95         51.86         4.22 o                         
  14   7   1        126.45        136.36         4.74 o                         
  15   7   1         19.57         27.22         4.57 o                         
 -15   8   1         56.32         51.73         4.64 o                         
 -14   8   1         15.39         28.81         4.94 o                         
 -13   8   1        167.21        175.93         5.73 o                         
 -12   8   1        152.36        136.19         4.29 o                         
 -11   8   1        130.30        129.74         4.33 o                         
 -10   8   1         21.93         23.42         2.50 o                         
  -9   8   1        239.92        237.86         3.04 o                         
  -8   8   1       1202.61       1142.39         5.61 o                         
  -7   8   1        234.35        246.01         2.48 o                         
  -6   8   1        953.38        884.35         4.36 o                         
  -5   8   1       1660.18       1658.96         8.68 o                         
  -4   8   1       1012.88        950.56         5.94 o                         
  -3   8   1         11.08         18.25         1.19 o                         
  -2   8   1          7.82          5.64         1.12 o                         
  -1   8   1      13022.67      12727.10        65.15 o                         
   0   8   1        597.53        557.30         3.42 o                         
   1   8   1        129.82        109.87         1.67 o                         
   2   8   1        495.73        561.27         3.36 o                         
   3   8   1       2720.01       2823.45        14.04 o                         
   4   8   1        542.49        547.41         3.71 o                         
   5   8   1       1628.55       1547.98         8.10 o                         
   6   8   1       1087.42       1076.88         5.00 o                         
   7   8   1         82.38         94.42         1.60 o                         
   8   8   1         24.41         24.81         1.69 o                         
   9   8   1        381.48        363.49         3.65 o                         
  10   8   1       1239.62       1243.70         7.24 o                         
  11   8   1        234.58        254.22         4.54 o                         
  12   8   1        115.93        113.95         3.95 o                         
  13   8   1         48.57         51.22         4.29 o                         
  14   8   1         26.17         36.47         4.52 o                         
  15   8   1          8.75         15.60         4.69 o                         
 -15   9   1          0.62         -2.42         5.86 o                         
 -14   9   1        222.14        221.46         5.42 o                         
 -13   9   1        137.85        138.48         4.63 o                         
 -12   9   1          7.35          5.79         4.14 o                         
 -11   9   1        124.90        122.23         3.67 o                         
 -10   9   1         75.14         77.32         2.63 o                         
  -9   9   1          8.30          7.00         2.08 o                         
  -8   9   1          3.52         -0.90         1.78 o                         
  -7   9   1        525.32        511.29         3.17 o                         
  -6   9   1        612.57        628.81         3.45 o                         
  -5   9   1        141.13        143.76         2.08 o                         
  -4   9   1        672.63        704.99         4.52 o                         
  -3   9   1         29.24         26.62         1.54 o                         
  -2   9   1       2153.08       2108.80        10.68 o                         
  -1   9   1          1.26          3.49         1.06 o                         
   0   9   1       2387.27       2427.08        12.48 o                         
   1   9   1        215.00        267.72         2.33 o                         
   2   9   1        570.26        636.67         4.24 o                         
   3   9   1        135.03        136.75         2.56 o                         
   4   9   1       7262.96       7194.31        37.25 o                         
   5   9   1       1074.32       1042.14         5.16 o                         
   6   9   1          2.34          0.56         1.40 o                         
   7   9   1        315.35        304.77         2.58 o                         
   8   9   1          2.11         -1.91         1.91 o                         
   9   9   1         11.55          9.36         2.32 o                         
  10   9   1         13.61         12.54         2.80 o                         
  11   9   1         86.82         95.50         3.50 o                         
  12   9   1        284.67        305.31         5.89 o                         
  13   9   1          3.17          4.64         4.53 o                         
  14   9   1          9.88         16.40         4.88 o                         
  15   9   1         18.37         27.60         4.63 o                         
 -15  10   1         17.04         20.66         5.32 o                         
 -14  10   1         25.30         31.75         5.00 o                         
 -13  10   1        113.53        123.06         4.69 o                         
 -12  10   1        154.53        143.55         4.41 o                         
 -11  10   1        209.77        219.20         4.23 o                         
 -10  10   1        634.85        657.60         5.49 o                         
  -9  10   1          4.30         -0.58         2.36 o                         
  -8  10   1       1610.53       1622.53         8.36 o                         
  -7  10   1         15.51         11.04         1.95 o                         
  -6  10   1       3606.18       3461.09        14.46 o                         
  -5  10   1       1314.81       1265.22         6.11 o                         
  -4  10   1       1997.49       1926.43        11.04 o                         
  -3  10   1       7010.07       7008.70        37.68 o                         
  -2  10   1        339.93        334.13         3.01 o                         
  -1  10   1       7052.43       6979.95        36.49 o                         
   0  10   1        164.89        177.21         2.33 o                         
   1  10   1       1936.44       1793.81         9.20 o                         
   2  10   1       3989.02       4043.44        22.03 o                         
   3  10   1       3630.96       3615.96        19.78 o                         
   4  10   1         55.72         64.06         1.92 o                         
   5  10   1        296.93        298.28         2.65 o                         
   6  10   1       1383.10       1341.01         6.05 o                         
   7  10   1       1105.84       1097.01         5.81 o                         
   8  10   1        983.60        982.90         5.43 o                         
   9  10   1          7.23          6.33         2.45 o                         
  10  10   1        652.41        665.57         5.31 o                         
  11  10   1         13.53         12.00         3.66 o                         
  12  10   1        287.12        288.33         6.04 o                         
  13  10   1         19.67         22.11         4.71 o                         
  14  10   1         65.96         62.28         4.80 o                         
 -14  11   1         14.37         17.95         4.89 o                         
 -13  11   1         53.16         53.57         4.62 o                         
 -12  11   1         68.49         61.09         4.38 o                         
 -11  11   1        516.91        531.08         5.62 o                         
 -10  11   1        118.97        129.61         3.25 o                         
  -9  11   1        353.41        344.48         3.98 o                         
  -8  11   1          0.22         -1.83         2.25 o                         
  -7  11   1          7.82          7.52         1.94 o                         
  -6  11   1         21.16         12.17         1.44 o                         
  -5  11   1       1590.71       1597.58         7.03 o                         
  -4  11   1       1037.68       1026.32         5.54 o                         
  -3  11   1         33.33         27.88         1.68 o                         
  -2  11   1        427.18        449.06         3.40 o                         
  -1  11   1       1827.17       1941.53        11.13 o                         
   0  11   1        282.64        333.97         3.35 o                         
   1  11   1        335.28        382.36         3.24 o                         
   2  11   1       1448.09       1522.97         9.32 o                         
   3  11   1        991.14        991.62         6.59 o                         
   4  11   1        719.35        689.68         3.57 o                         
   5  11   1          7.78         10.19         1.35 o                         
   6  11   1         97.55         84.91         1.65 o                         
   7  11   1        925.78        902.59         5.00 o                         
   8  11   1         72.97         73.94         2.40 o                         
   9  11   1        657.85        658.61         5.18 o                         
  10  11   1          1.31         -1.66         3.14 o                         
  11  11   1          5.24          0.64         3.59 o                         
  12  11   1          1.40         -2.25         4.12 o                         
  13  11   1          3.97          6.98         4.67 o                         
  14  11   1         12.98         18.21         5.41 o                         
 -14  12   1         11.78         18.71         4.75 o                         
 -13  12   1         73.01         73.83         4.78 o                         
 -12  12   1          2.71          1.96         4.29 o                         
 -11  12   1        250.55        260.19         4.95 o                         
 -10  12   1        868.72        887.64         6.22 o                         
  -9  12   1         11.14          6.14         2.68 o                         
  -8  12   1        439.21        446.81         4.06 o                         
  -7  12   1          1.40         -1.98         1.98 o                         
  -6  12   1       1539.34       1525.65         7.14 o                         
  -5  12   1       1931.67       1839.11         7.97 o                         
  -4  12   1        741.06        775.11         3.93 o                         
  -3  12   1       2097.44       2148.38         9.70 o                         
  -2  12   1         29.25         31.81         1.90 o                         
  -1  12   1        644.29        607.43         5.82 o                         
   0  12   1        691.27        702.88         5.74 o                         
   1  12   1       7865.62       8012.17        49.22 o                         
   2  12   1        269.24        283.72         3.79 o                         
   3  12   1         86.56        114.52         2.04 o                         
   4  12   1       3317.20       3172.17        13.60 o                         
   5  12   1         38.58         37.17         1.45 o                         
   6  12   1         20.38         17.77         1.63 o                         
   7  12   1        146.80        132.65         2.17 o                         
   8  12   1       1662.89       1696.91         9.09 o                         
   9  12   1        100.58         98.18         2.92 o                         
  10  12   1        145.36        143.54         3.37 o                         
  11  12   1         72.64         64.47         3.87 o                         
  12  12   1        130.84        126.95         4.29 o                         
  13  12   1        146.45        148.56         4.95 o                         
  14  12   1         63.41         69.07         4.85 o                         
 -14  13   1        284.21        281.64         9.59 o                         
 -13  13   1        196.01        186.26         5.03 o                         
 -12  13   1         17.38         14.30         4.40 o                         
 -11  13   1        562.50        577.00         5.98 o                         
 -10  13   1          3.56          6.81         3.10 o                         
  -9  13   1        540.54        534.91         4.84 o                         
  -8  13   1          7.26          1.28         2.48 o                         
  -7  13   1        564.22        554.76         4.11 o                         
  -6  13   1        215.64        206.58         2.55 o                         
  -5  13   1        119.82        127.67         1.93 o                         
  -4  13   1         20.84         22.91         1.32 o                         
  -3  13   1       3414.37       3291.06        15.70 o                         
  -2  13   1       3446.94       3306.50        16.81 o                         
  -1  13   1        146.83        140.95         2.95 o                         
   0  13   1       7099.79       7046.97        56.16 o                         
   1  13   1        591.42        594.64         4.84 o                         
   2  13   1       2074.03       2267.83        12.24 o                         
   3  13   1        225.68        213.73         2.43 o                         
   4  13   1       3999.15       3876.18        16.52 o                         
   5  13   1       1777.91       1752.81         7.99 o                         
   6  13   1       1019.06        987.83         5.23 o                         
   7  13   1       1578.76       1598.61         8.04 o                         
   8  13   1        136.96        142.82         2.70 o                         
   9  13   1        918.64        936.55         6.24 o                         
  10  13   1         20.76         12.49         3.25 o                         
  11  13   1        254.90        266.66         5.07 o                         
  12  13   1        132.65        131.36         4.36 o                         
  13  13   1          7.09         14.76         4.53 o                         
  14  13   1         27.91         30.42         4.77 o                         
 -14  14   1         13.45         17.49         5.26 o                         
 -13  14   1        126.81        122.94         4.99 o                         
 -12  14   1         33.90         31.90         4.25 o                         
 -11  14   1          0.94         -2.38         3.70 o                         
 -10  14   1         94.49         94.62         3.36 o                         
  -9  14   1          7.64         -0.29         2.88 o                         
  -8  14   1         30.41         28.46         2.58 o                         
  -7  14   1         17.84         14.19         2.16 o                         
  -6  14   1        143.09        152.65         2.38 o                         
  -5  14   1        116.34        120.33         1.94 o                         
  -4  14   1        599.06        544.44         3.29 o                         
  -3  14   1         12.58         27.38         1.67 o                         
  -2  14   1         11.96         19.67         1.39 o                         
  -1  14   1        349.68        354.42         2.85 o                         
   0  14   1        577.73        595.23         4.21 o                         
   1  14   1        140.65        188.59         3.17 o                         
   2  14   1        180.14        205.64         2.21 o                         
   3  14   1          3.11          9.29         1.27 o                         
   4  14   1         13.91         22.53         1.44 o                         
   5  14   1        338.10        359.31         2.84 o                         
   6  14   1         16.59         11.96         2.07 o                         
   7  14   1         19.77         12.57         2.37 o                         
   8  14   1        547.94        559.56         4.91 o                         
   9  14   1          3.55         -1.55         2.99 o                         
  10  14   1         57.66         52.23         3.48 o                         
  11  14   1          3.93          9.27         3.92 o                         
  12  14   1          6.55         10.29         4.17 o                         
  13  14   1          0.94          6.24         4.50 o                         
  14  14   1         25.83         34.50         4.62 o                         
 -14  15   1        133.62        115.19        17.91 o                         
 -13  15   1        112.40        112.37         4.89 o                         
 -12  15   1          3.89          5.13         4.23 o                         
 -11  15   1         11.53          6.98         3.92 o                         
 -10  15   1        103.98        101.00         3.62 o                         
  -9  15   1         98.55         92.27         3.33 o                         
  -8  15   1          6.53          0.16         2.97 o                         
  -7  15   1       1878.16       1907.03         9.97 o                         
  -6  15   1        734.50        701.31         4.42 o                         
  -5  15   1         84.52         97.79         1.88 o                         
  -4  15   1        297.02        288.38         3.34 o                         
  -3  15   1       2881.71       2795.59        12.33 o                         
  -2  15   1        700.54        711.70         3.81 o                         
  -1  15   1        669.41        655.72         3.61 o                         
   0  15   1       1407.97       1352.72         6.49 o                         
   1  15   1        464.48        432.85         2.90 o                         
   2  15   1         76.64         89.63         2.87 o                         
   3  15   1         13.54          7.95         1.44 o                         
   4  15   1       2278.42       2273.66        10.18 o                         
   5  15   1        707.21        728.29         4.19 o                         
   6  15   1          7.81          8.93         2.19 o                         
   7  15   1         24.07         18.20         2.55 o                         
   8  15   1          3.06         -1.50         2.99 o                         
   9  15   1        235.06        238.56         4.50 o                         
  10  15   1          2.21         -2.73         3.81 o                         
  11  15   1        347.43        351.86         6.41 o                         
  12  15   1        187.04        191.62         4.83 o                         
  13  15   1          3.09          7.27         4.89 o                         
 -13  16   1         49.17         58.89         5.40 o                         
 -12  16   1         45.39         45.98         4.41 o                         
 -11  16   1        163.31        164.83         4.42 o                         
 -10  16   1        313.25        313.10         5.45 o                         
  -9  16   1        175.84        181.15         3.72 o                         
  -8  16   1        230.66        211.87         4.08 o                         
  -7  16   1         15.95         13.99         2.52 o                         
  -6  16   1       1776.10       1803.17         8.90 o                         
  -5  16   1        272.87        273.06         3.30 o                         
  -4  16   1        284.01        279.49         2.78 o                         
  -3  16   1       4400.19       4351.17        19.34 o                         
  -2  16   1         60.96         60.69         1.56 o                         
  -1  16   1       1062.73       1013.94         5.18 o                         
   0  16   1        103.45        100.06         1.59 o                         
   1  16   1       2260.85       2173.93         9.74 o                         
   2  16   1         17.75         14.13         1.50 o                         
   3  16   1         70.81         80.44         1.71 o                         
   4  16   1        135.46        123.37         2.01 o                         
   5  16   1         98.75        104.55         2.13 o                         
   6  16   1        377.42        364.87         3.86 o                         
   7  16   1        140.57        151.11         3.01 o                         
   8  16   1        983.61       1003.12         6.88 o                         
   9  16   1         54.86         45.26         3.41 o                         
  10  16   1         20.80         13.15         3.96 o                         
  11  16   1         10.29          9.64         4.56 o                         
  12  16   1        181.12        184.19         4.85 o                         
  13  16   1         23.10         22.72         4.79 o                         
 -13  17   1          0.16          2.29         6.33 o                         
 -12  17   1         41.44         43.30         4.63 o                         
 -11  17   1          6.97          7.87         4.43 o                         
 -10  17   1         30.59         26.20         3.90 o                         
  -9  17   1         65.99         58.67         3.69 o                         
  -8  17   1          1.25         -3.35         3.35 o                         
  -7  17   1        311.99        297.39         4.17 o                         
  -6  17   1         34.26         34.92         2.57 o                         
  -5  17   1          0.13         10.46         2.22 o                         
  -4  17   1          2.17          6.24         1.89 o                         
  -3  17   1         25.72         29.76         1.80 o                         
  -2  17   1        173.33        177.35         2.37 o                         
  -1  17   1          1.03          1.15         1.48 o                         
   0  17   1         59.83         74.30         1.64 o                         
   1  17   1          9.62         12.27         1.70 o                         
   2  17   1          1.20          3.90         1.60 o                         
   3  17   1          5.96          4.27         2.02 o                         
   4  17   1        366.34        362.83         3.12 o                         
   5  17   1         26.92         31.10         2.12 o                         
   6  17   1          1.89         -2.56         2.56 o                         
   7  17   1         37.38         44.94         2.91 o                         
   8  17   1         26.18         23.26         3.31 o                         
   9  17   1         10.82         -0.15         3.77 o                         
  10  17   1          0.04         -4.28         4.28 o                         
  11  17   1         11.08          7.71         5.16 o                         
  12  17   1         23.15         24.24         4.56 o                         
  13  17   1          4.03         10.70         4.64 o                         
 -13  18   1         76.36         81.07         7.49 o                         
 -12  18   1          3.93          9.10         5.19 o                         
 -11  18   1         33.47         28.60         4.69 o                         
 -10  18   1        712.46        737.28         7.22 o                         
  -9  18   1         28.04         15.94         3.84 o                         
  -8  18   1         16.97         19.96         3.50 o                         
  -7  18   1          7.30          2.75         3.20 o                         
  -6  18   1        333.60        320.36         3.98 o                         
  -5  18   1        293.22        305.04         3.72 o                         
  -4  18   1        344.73        347.01         3.50 o                         
  -3  18   1        660.02        636.50         4.15 o                         
  -2  18   1        333.80        346.88         3.04 o                         
  -1  18   1       1785.30       1731.45         8.23 o                         
   0  18   1        138.85        145.57         2.17 o                         
   1  18   1       1261.57       1245.84         6.43 o                         
   2  18   1        554.53        541.30         3.59 o                         
   3  18   1        526.86        525.31         3.74 o                         
   4  18   1        417.72        427.34         3.62 o                         
   5  18   1       1034.98       1003.97         5.78 o                         
   6  18   1        424.91        425.55         4.37 o                         
   7  18   1        389.85        389.74         4.64 o                         
   8  18   1        955.49        994.69         7.24 o                         
   9  18   1          9.03         -1.08         3.90 o                         
  10  18   1          7.07          5.80         4.34 o                         
  11  18   1          2.56          1.44         4.52 o                         
  12  18   1        118.66        114.58         4.78 o                         
  13  18   1         13.35         14.22         4.74 o                         
 -12  19   1          8.86         13.46         5.26 o                         
 -11  19   1          4.18         12.80         5.19 o                         
 -10  19   1         17.74         27.37         4.75 o                         
  -9  19   1         26.07         17.51         4.50 o                         
  -8  19   1        107.24         89.93         4.02 o                         
  -7  19   1        706.78        727.39         6.52 o                         
  -6  19   1        265.86        254.52         4.03 o                         
  -5  19   1        145.23        146.09         3.69 o                         
  -4  19   1         13.98         14.34         2.49 o                         
  -3  19   1       1131.50       1149.39         6.04 o                         
  -2  19   1         62.94         70.77         2.06 o                         
  -1  19   1          1.16          0.56         1.90 o                         
   0  19   1        447.87        430.09         3.38 o                         
   1  19   1        573.79        558.54         3.86 o                         
   2  19   1        385.06        380.43         3.57 o                         
   3  19   1        128.18        135.21         2.43 o                         
   4  19   1        974.21        972.64         6.00 o                         
   5  19   1       1310.79       1328.25         7.42 o                         
   6  19   1         23.50         17.73         2.94 o                         
   7  19   1         55.40         53.82         3.32 o                         
   8  19   1          8.55         -0.11         3.46 o                         
   9  19   1         67.65         66.90         4.26 o                         
  10  19   1          1.34          4.42         4.56 o                         
  11  19   1        317.24        316.56         6.59 o                         
  12  19   1         47.34         48.37         5.70 o                         
 -12  20   1         16.16         12.79         5.16 o                         
 -11  20   1          2.84         -1.96         5.22 o                         
 -10  20   1        102.28        109.28         4.89 o                         
  -9  20   1         16.08          6.21         4.60 o                         
  -8  20   1        110.71        104.73         4.27 o                         
  -7  20   1         27.43         16.21         3.65 o                         
  -6  20   1         41.03         36.22         3.06 o                         
  -5  20   1         57.87         61.68         2.96 o                         
  -4  20   1        245.34        253.96         3.84 o                         
  -3  20   1        216.98        223.52         3.30 o                         
  -2  20   1        539.10        542.33         3.95 o                         
  -1  20   1         84.23         91.94         2.34 o                         
   0  20   1        123.64        125.93         2.38 o                         
   1  20   1        218.25        221.17         3.23 o                         
   2  20   1        368.06        380.26         3.81 o                         
   3  20   1        214.07        230.11         3.52 o                         
   4  20   1         48.63         53.45         2.70 o                         
   5  20   1         15.96         19.13         2.86 o                         
   6  20   1        117.34        115.29         3.38 o                         
   7  20   1         98.36        107.46         4.32 o                         
   8  20   1        151.47        158.05         5.10 o                         
   9  20   1         35.84         28.85         5.59 o                         
  10  20   1         39.51         31.60         5.13 o                         
  11  20   1          4.37          3.71         5.22 o                         
  12  20   1         17.74         22.01         5.48 o                         
 -12  21   1          5.42          5.14         5.04 o                         
 -11  21   1         49.06         46.35         5.24 o                         
 -10  21   1          9.21         12.42         4.91 o                         
  -9  21   1         33.79         35.89         5.48 o                         
  -8  21   1          3.32         -4.26         4.26 o                         
  -7  21   1        365.45        358.88         5.81 o                         
  -6  21   1        476.61        451.07         5.58 o                         
  -5  21   1        119.21        121.34         3.34 o                         
  -4  21   1         10.40          9.48         2.96 o                         
  -3  21   1        654.93        665.68         4.92 o                         
  -2  21   1        455.69        453.06         4.03 o                         
  -1  21   1         58.02         48.25         2.41 o                         
   0  21   1       1088.40       1089.13         6.27 o                         
   1  21   1        158.95        162.53         2.82 o                         
   2  21   1         51.59         51.64         2.60 o                         
   3  21   1         88.51         92.17         2.81 o                         
   4  21   1        852.65        860.79         5.94 o                         
   5  21   1        195.00        194.36         3.79 o                         
   6  21   1         21.02         15.12         3.63 o                         
   7  21   1        126.58        133.66         3.83 o                         
   8  21   1         64.32         63.18         4.00 o                         
   9  21   1        253.08        249.43         7.13 o                         
  10  21   1          0.54          0.07         4.87 o                         
  11  21   1         29.35         28.07         4.96 o                         
  12  21   1         85.02         85.30         6.95 o                         
 -11  22   1        110.54        104.50         5.87 o                         
 -10  22   1        172.05        169.19         5.20 o                         
  -9  22   1         23.08         17.96         5.12 o                         
  -8  22   1         28.49         24.95         4.48 o                         
  -7  22   1         16.04          5.89         3.99 o                         
  -6  22   1        172.13        174.92         3.95 o                         
  -5  22   1          3.14         -0.54         3.24 o                         
  -4  22   1          6.49          6.11         2.94 o                         
  -3  22   1        442.05        443.60         4.43 o                         
  -2  22   1          5.68          3.38         2.62 o                         
  -1  22   1         13.58         18.05         2.55 o                         
   0  22   1        184.42        192.16         3.69 o                         
   1  22   1        837.92        854.19         5.65 o                         
   2  22   1        168.56        180.46         3.13 o                         
   3  22   1          6.13         13.37         3.06 o                         
   4  22   1         11.77         10.81         3.09 o                         
   5  22   1          4.59          7.11         3.40 o                         
   6  22   1         16.94         14.27         3.86 o                         
   7  22   1        699.12        707.17         6.99 o                         
   8  22   1        315.31        338.82         6.78 o                         
   9  22   1         21.45         13.60         4.52 o                         
  10  22   1          3.43          5.30         4.87 o                         
  11  22   1          3.77          9.08         6.02 o                         
 -11  23   1          5.03         -1.84         5.44 o                         
 -10  23   1          0.56         -5.15         5.15 o                         
  -9  23   1          4.43         -1.50         5.25 o                         
  -8  23   1          0.27         -1.25         4.75 o                         
  -7  23   1          8.82          9.36         4.31 o                         
  -6  23   1          3.28         -3.79         3.79 o                         
  -5  23   1          4.02         -1.02         3.45 o                         
  -4  23   1        123.51        129.62         3.64 o                         
  -3  23   1         69.10         67.73         3.13 o                         
  -2  23   1         43.97         50.70         2.95 o                         
  -1  23   1         47.23         46.05         2.87 o                         
   0  23   1          2.97          5.36         3.00 o                         
   1  23   1         24.43         27.34         2.85 o                         
   2  23   1        451.71        449.10         4.74 o                         
   3  23   1        135.86        126.55         3.35 o                         
   4  23   1          7.31          7.14         3.30 o                         
   5  23   1          1.01          1.92         3.87 o                         
   6  23   1         17.15         15.68         4.03 o                         
   7  23   1          7.30          7.05         4.33 o                         
   8  23   1         13.96          9.50         4.37 o                         
   9  23   1          1.00         -3.32         4.73 o                         
  10  23   1         27.81         29.39         5.04 o                         
  11  23   1          4.69         11.08         4.82 o                         
 -10  24   1         51.84         54.54         5.79 o                         
  -9  24   1          6.13          4.59         5.17 o                         
  -8  24   1        328.12        350.71         7.47 o                         
  -7  24   1         18.55         21.31         4.61 o                         
  -6  24   1        259.60        255.59         5.17 o                         
  -5  24   1         14.99         10.53         3.62 o                         
  -4  24   1          9.09          5.48         3.44 o                         
  -3  24   1        257.62        253.65         4.61 o                         
  -2  24   1        217.74        217.82         3.61 o                         
  -1  24   1        330.13        320.50         5.08 o                         
   0  24   1          6.46          2.98         3.22 o                         
   1  24   1        749.79        750.93         5.85 o                         
   2  24   1        105.34        103.04         3.30 o                         
   3  24   1        135.29        147.50         3.54 o                         
   4  24   1        285.00        290.71         5.06 o                         
   5  24   1        154.43        147.41         4.53 o                         
   6  24   1         13.67          7.27         4.35 o                         
   7  24   1         18.50         12.35         4.51 o                         
   8  24   1        199.62        188.82         4.94 o                         
   9  24   1         26.90         20.32         5.19 o                         
  10  24   1        127.86        138.32         8.57 o                         
 -10  25   1          3.97         10.73         5.22 o                         
  -9  25   1         13.61         12.73         5.45 o                         
  -8  25   1         35.09         34.24         5.14 o                         
  -7  25   1        185.56        178.01         5.12 o                         
  -6  25   1        191.54        197.57         4.60 o                         
  -5  25   1         22.25         19.35         3.98 o                         
  -4  25   1          5.83         -0.31         3.66 o                         
  -3  25   1        475.82        482.58         5.45 o                         
  -2  25   1        265.44        298.93         4.84 o                         
  -1  25   1          4.77          4.69         3.62 o                         
   0  25   1         82.39         97.59         3.55 o                         
   1  25   1        259.70        263.20         4.64 o                         
   2  25   1         96.40         99.66         3.45 o                         
   3  25   1         16.30         15.92         3.41 o                         
   4  25   1        482.44        511.70         5.78 o                         
   5  25   1        107.42        107.34         4.64 o                         
   6  25   1          5.83          4.20         4.93 o                         
   7  25   1         43.51         35.50         4.92 o                         
   8  25   1          0.79         -4.45         4.56 o                         
   9  25   1         11.66          8.30         5.15 o                         
  10  25   1          0.40         -1.22         5.46 o                         
  -9  26   1         53.96         54.59         5.88 o                         
  -8  26   1        162.71        160.88         6.77 o                         
  -7  26   1        102.30         98.24         5.06 o                         
  -6  26   1         42.67         34.96         4.79 o                         
  -5  26   1         30.69         27.04         4.13 o                         
  -4  26   1         17.14         16.64         3.84 o                         
  -3  26   1         23.59         25.11         3.63 o                         
  -2  26   1        126.36        133.82         4.63 o                         
  -1  26   1        556.72        578.84         6.19 o                         
   0  26   1        111.95        115.57         3.82 o                         
   1  26   1         50.16         59.96         3.79 o                         
   2  26   1         81.36         89.02         3.70 o                         
   3  26   1        101.68        108.41         3.65 o                         
   4  26   1          2.51          2.69         3.72 o                         
   5  26   1          1.64          4.76         4.53 o                         
   6  26   1        174.13        171.60         4.98 o                         
   7  26   1          0.33         -3.29         4.92 o                         
   8  26   1         22.83         20.42         4.95 o                         
   9  26   1         78.58         72.19         5.31 o                         
  -8  27   1          7.10          3.05         5.28 o                         
  -7  27   1         38.65         32.42         5.26 o                         
  -6  27   1         32.12         32.57         5.21 o                         
  -5  27   1         75.65         75.17         4.30 o                         
  -4  27   1        114.53        114.87         4.22 o                         
  -3  27   1          2.98          7.77         4.01 o                         
  -2  27   1          8.79          4.85         4.09 o                         
  -1  27   1          3.35          6.72         3.89 o                         
   0  27   1        265.19        260.05         5.19 o                         
   1  27   1         41.00         53.36         4.14 o                         
   2  27   1        654.52        682.88         6.51 o                         
   3  27   1        174.84        177.66         3.93 o                         
   4  27   1        361.66        382.66         5.77 o                         
   5  27   1         68.37         67.89         4.87 o                         
   6  27   1         37.06         38.98         4.97 o                         
   7  27   1         39.74         38.81         5.00 o                         
   8  27   1          0.28         -2.89         4.89 o                         
  -8  28   1          3.51         -0.53         6.77 o                         
  -7  28   1         16.67         12.07         5.22 o                         
  -6  28   1          1.11          4.19         5.20 o                         
  -5  28   1         22.91         23.04         4.65 o                         
  -4  28   1         40.16         48.05         4.51 o                         
  -3  28   1        177.65        192.06         4.55 o                         
  -2  28   1          4.13          3.99         4.18 o                         
  -1  28   1         11.67         14.85         3.92 o                         
   0  28   1          0.12          0.73         4.04 o                         
   1  28   1         45.80         60.13         4.30 o                         
   2  28   1          0.11          7.41         4.06 o                         
   3  28   1         33.79         33.68         4.01 o                         
   4  28   1         18.37         24.49         4.51 o                         
   5  28   1          7.87         11.31         4.89 o                         
   6  28   1          3.60         14.29         4.94 o                         
   7  28   1        106.49        106.89         5.10 o                         
   8  28   1        106.25        101.78         5.24 o                         
  -7  29   1          3.07         -3.41         5.15 o                         
  -6  29   1         64.59         60.27         5.31 o                         
  -5  29   1         64.41         52.60         5.65 o                         
  -4  29   1        244.03        245.26         5.30 o                         
  -3  29   1         30.89         33.10         4.80 o                         
  -2  29   1          2.14          9.55         4.49 o                         
  -1  29   1         89.43         90.65         4.68 o                         
   0  29   1          2.86          4.59         4.57 o                         
   1  29   1         41.04         42.03         4.61 o                         
   2  29   1        297.76        304.91         6.08 o                         
   3  29   1          1.62          1.86         4.54 o                         
   4  29   1          7.76         11.77         4.91 o                         
   5  29   1          1.33          1.72         4.88 o                         
   6  29   1         19.22         11.40         4.97 o                         
   7  29   1         59.39         54.98         4.92 o                         
  -6  30   1         54.01         58.79         5.61 o                         
  -5  30   1         30.51         40.10         5.58 o                         
  -4  30   1         28.17         32.07         4.89 o                         
  -3  30   1         43.81         49.63         4.85 o                         
  -2  30   1          1.13          9.05         4.38 o                         
  -1  30   1        337.79        371.56         6.93 o                         
   0  30   1          9.19          4.46         4.54 o                         
   1  30   1          5.36          6.49         4.67 o                         
   2  30   1          1.67         -3.87         4.60 o                         
   3  30   1         27.24         28.02         4.53 o                         
   4  30   1         11.28         11.31         5.49 o                         
   5  30   1         30.15         27.40         4.86 o                         
   6  30   1          4.99         -0.46         4.85 o                         
  -4  31   1          0.40          3.06         5.54 o                         
  -3  31   1         23.64         32.87         4.62 o                         
  -2  31   1          3.18          2.12         4.81 o                         
  -1  31   1          0.83          9.77         4.60 o                         
   0  31   1          8.72         10.21         4.72 o                         
   1  31   1         31.58         28.75         4.63 o                         
   2  31   1         16.62         19.00         4.60 o                         
   3  31   1          5.84          5.89         4.67 o                         
   4  31   1          7.49          2.47         5.42 o                         
  -3  32   1         22.05         10.73         7.27 o                         
  -2  32   1         26.10         28.49         4.79 o                         
  -1  32   1         21.34         16.05         4.78 o                         
   0  32   1        201.94        188.13         5.17 o                         
   1  32   1         53.13         53.96         4.66 o                         
   2  32   1         23.63         22.04         4.70 o                         
 -15   0   2         51.77         57.78         8.49 o                         
 -14   0   2        716.33        749.93        11.71 o                         
 -13   0   2        679.80        687.86         8.91 o                         
 -12   0   2          8.91          0.55         4.91 o                         
 -11   0   2        659.36        667.29         7.43 o                         
 -10   0   2        807.28        824.42         6.54 o                         
  -9   0   2       4000.92       3968.90        23.49 o                         
  -8   0   2        188.23        166.68         2.92 o                         
  -7   0   2       4344.34       4086.13        26.61 o                         
  -6   0   2        842.68        947.95        10.29 o                         
  -5   0   2       3987.54       3786.32        26.36 o                         
  -4   0   2       6016.52       6546.98        45.07 o                         
  -3   0   2       1201.71       1173.20         9.80 o                         
  -2   0   2     106286.13      77215.10       707.87 o                         
  -1   0   2          6.36         12.82         1.85 o                         
   0   0   2       1759.22       1870.98        27.74 o                         
   1   0   2         21.43         25.32         1.72 o                         
   2   0   2      18912.76      18307.33       236.48 o                         
   3   0   2        764.31       1158.35        10.84 o                         
   4   0   2      11894.63      12765.80        97.60 o                         
   5   0   2      17866.01      18501.15       159.88 o                         
   6   0   2       1928.14       1922.56        21.41 o                         
   7   0   2       2415.05       2389.11        17.30 o                         
   8   0   2       1099.89        989.67         7.63 o                         
   9   0   2       3125.66       3185.14        21.16 o                         
  10   0   2        181.51        168.69         4.58 o                         
  11   0   2        220.19        219.25         5.29 o                         
  12   0   2         39.98         41.48         4.38 o                         
  13   0   2        186.98        185.68         5.53 o                         
  14   0   2         60.78         66.24         6.32 o                         
  15   0   2        117.36        105.98        10.08 o                         
 -15   1   2         17.20         22.97         4.31 o                         
 -14   1   2          0.72         12.63         4.01 o                         
 -13   1   2        126.25        135.47         4.02 o                         
 -12   1   2          6.07          6.07         3.39 o                         
 -11   1   2         41.36         37.98         2.85 o                         
 -10   1   2        184.51        180.51         2.88 o                         
  -9   1   2         84.34         92.75         1.82 o                         
  -8   1   2        626.39        649.25         3.53 o                         
  -7   1   2        208.70        227.96         2.17 o                         
  -6   1   2       2279.25       2274.06        15.47 o                         
  -5   1   2       2721.02       2816.90        13.65 o                         
  -4   1   2       5239.88       5968.15        29.98 o                         
  -3   1   2       2452.81       2919.61        18.07 o                         
  -2   1   2      13455.11      13699.98        87.80 o                         
  -1   1   2         66.24         85.61         2.14 o                         
   0   1   2         95.91        114.21         2.01 o                         
   1   1   2      28927.57      24768.05       241.67 o                         
   2   1   2        157.96        165.12         3.31 o                         
   3   1   2         81.87         79.78         1.96 o                         
   4   1   2         26.92         21.07         1.15 o                         
   5   1   2        539.24        517.57         4.17 o                         
   6   1   2       1529.63       1453.47        11.92 o                         
   7   1   2         28.28         34.50         1.44 o                         
   8   1   2         26.90         18.81         1.68 o                         
   9   1   2        366.61        381.55         3.45 o                         
  10   1   2        215.73        210.05         3.37 o                         
  11   1   2         79.76         87.26         2.81 o                         
  12   1   2        253.86        227.15         3.92 o                         
  13   1   2         42.30         44.18         3.63 o                         
  14   1   2          0.54          1.57         4.36 o                         
  15   1   2          1.63          7.74         4.64 o                         
 -15   2   2          0.43          7.83         4.53 o                         
 -14   2   2        240.25        232.36         6.50 o                         
 -13   2   2        152.22        151.14         4.11 o                         
 -12   2   2        133.92        128.91         3.46 o                         
 -11   2   2          9.44          6.40         2.71 o                         
 -10   2   2        100.01         93.80         2.38 o                         
  -9   2   2        752.84        762.72         4.51 o                         
  -8   2   2          0.99         -1.43         1.43 o                         
  -7   2   2       1397.80       1406.32         6.58 o                         
  -6   2   2       1062.29       1096.54         8.36 o                         
  -5   2   2        638.24        581.25         6.87 o                         
  -4   2   2       2460.74       2736.63        15.62 o                         
  -3   2   2       2669.95       2924.88        18.12 o                         
  -2   2   2       9158.82       9958.83        65.43 o                         
  -1   2   2         29.06         28.70         0.83 o                         
   0   2   2      12820.29      12386.63       114.74 o                         
   1   2   2       2818.75       2932.12        17.22 o                         
   2   2   2      10795.79      10709.46        58.57 o                         
   3   2   2        850.99        997.81         6.17 o                         
   4   2   2       9038.96       9552.05        47.86 o                         
   5   2   2       1523.14       1744.98         9.43 o                         
   6   2   2       1311.42       1367.37        13.21 o                         
   7   2   2         63.08         79.13         2.83 o                         
   8   2   2        299.36        278.28         2.55 o                         
   9   2   2        463.52        443.92         3.51 o                         
  10   2   2        184.36        189.09         4.04 o                         
  11   2   2        122.02        116.57         3.70 o                         
  12   2   2         99.75         94.26         3.31 o                         
  13   2   2         25.72         28.56         3.66 o                         
  14   2   2         13.87         11.05         4.17 o                         
  15   2   2          0.75          8.02         5.39 o                         
 -15   3   2         26.40         34.67         4.60 o                         
 -14   3   2         16.80         15.93         4.53 o                         
 -13   3   2        344.48        366.93         5.63 o                         
 -12   3   2        240.54        237.42         4.53 o                         
 -11   3   2        100.85         96.76         2.89 o                         
 -10   3   2        204.30        188.63         3.00 o                         
  -9   3   2        511.17        515.66         3.67 o                         
  -8   3   2        919.01        889.74         4.63 o                         
  -7   3   2        201.09        139.54         2.23 o                         
  -6   3   2      15549.23      15679.55        96.65 o                         
  -5   3   2       1579.52       1424.18         9.41 o                         
  -4   3   2       2568.51       2785.00        15.31 o                         
  -3   3   2       8352.88       8574.09        50.09 o                         
  -2   3   2      10944.68      11522.43        60.57 o                         
  -1   3   2      41515.13      35006.82       381.83 o                         
   0   3   2       2786.36       2837.45        18.95 o                         
   1   3   2      23368.84      21792.69       232.46 o                         
   2   3   2       2440.68       2327.31        15.08 o                         
   3   3   2      12080.31      12714.88        74.72 o                         
   4   3   2         35.20         24.21         1.30 o                         
   5   3   2       5932.57       5947.06        31.01 o                         
   6   3   2       4286.64       4224.77        28.84 o                         
   7   3   2        865.45        745.58         4.19 o                         
   8   3   2       2973.72       2962.46        15.23 o                         
   9   3   2          3.36         -1.96         1.96 o                         
  10   3   2         46.25         45.17         2.49 o                         
  11   3   2        133.29        123.44         2.99 o                         
  12   3   2        457.88        451.10         5.46 o                         
  13   3   2        359.41        380.51         5.56 o                         
  14   3   2         55.57         56.28         4.12 o                         
  15   3   2         55.86         64.00         5.08 o                         
 -15   4   2         14.93         26.86         6.00 o                         
 -14   4   2          4.80         -0.05         4.48 o                         
 -13   4   2         31.36         28.81         3.85 o                         
 -12   4   2         32.07         35.95         3.41 o                         
 -11   4   2         16.75         13.71         2.75 o                         
 -10   4   2        709.31        709.03         4.82 o                         
  -9   4   2        836.58        832.38         4.72 o                         
  -8   4   2        600.55        557.18         3.44 o                         
  -7   4   2          7.47          6.72         1.84 o                         
  -6   4   2        278.84        244.36         2.88 o                         
  -5   4   2         22.70         28.65         1.69 o                         
  -4   4   2        131.44        156.52         2.21 o                         
  -3   4   2        136.48        120.68         1.99 o                         
  -2   4   2       6352.02       6585.16        37.24 o                         
  -1   4   2       2199.24       2249.97        12.73 o                         
   0   4   2       3871.32       4294.49        29.22 o                         
   1   4   2       1903.35       2130.79        12.92 o                         
   2   4   2       1826.30       1737.71        12.38 o                         
   3   4   2        157.55        143.10         2.70 o                         
   4   4   2        311.98        269.05         2.51 o                         
   5   4   2       1756.49       1881.03        10.82 o                         
   6   4   2        167.92        150.22         2.43 o                         
   7   4   2          2.15          0.80         1.45 o                         
   8   4   2        274.32        250.27         2.60 o                         
   9   4   2        313.20        303.18         3.14 o                         
  10   4   2        191.74        183.11         3.06 o                         
  11   4   2          6.38         -1.73         2.98 o                         
  12   4   2          1.61         -1.88         3.50 o                         
  13   4   2         13.98         11.13         3.65 o                         
  14   4   2         28.49         28.00         4.45 o                         
  15   4   2         36.28         47.67         5.68 o                         
 -15   5   2        114.29        117.82         7.30 o                         
 -14   5   2          0.95         -2.10         4.56 o                         
 -13   5   2         33.99         34.37         3.93 o                         
 -12   5   2        204.75        204.55         6.15 o                         
 -11   5   2        246.89        252.67         3.97 o                         
 -10   5   2        490.63        495.79         4.19 o                         
  -9   5   2        760.47        775.50         4.64 o                         
  -8   5   2       1821.88       1831.13         8.03 o                         
  -7   5   2          6.20          6.87         1.38 o                         
  -6   5   2       2125.65       2010.69         9.68 o                         
  -5   5   2        881.40        885.46         8.85 o                         
  -4   5   2       3998.97       4261.61        21.56 o                         
  -3   5   2       2963.34       2928.78        16.22 o                         
  -2   5   2       1616.81       1703.10         8.78 o                         
  -1   5   2        446.48        466.01         3.97 o                         
   0   5   2      14148.11      14875.43        93.62 o                         
   1   5   2      10654.82      10798.88        70.76 o                         
   2   5   2         52.79         51.36         1.52 o                         
   3   5   2       3121.59       3213.50        16.91 o                         
   4   5   2       2701.76       2848.21        13.39 o                         
   5   5   2        166.52        173.35         3.98 o                         
   6   5   2       3684.35       3610.07        18.07 o                         
   7   5   2        432.98        402.68         2.90 o                         
   8   5   2        447.26        466.20         3.24 o                         
   9   5   2          4.50          3.69         1.98 o                         
  10   5   2        818.37        821.14         5.35 o                         
  11   5   2          8.71          6.33         3.05 o                         
  12   5   2        165.70        169.77         4.15 o                         
  13   5   2          3.09          7.41         4.06 o                         
  14   5   2         29.28         29.14         4.49 o                         
  15   5   2        161.15        171.86         4.76 o                         
 -15   6   2          2.39          9.92         4.44 o                         
 -14   6   2         52.84         55.35         4.62 o                         
 -13   6   2        342.37        350.81         6.72 o                         
 -12   6   2        220.95        232.83         5.53 o                         
 -11   6   2         11.31         13.48         2.86 o                         
 -10   6   2        274.97        282.77         3.70 o                         
  -9   6   2       3483.05       3495.90        15.55 o                         
  -8   6   2         94.16         84.72         1.80 o                         
  -7   6   2       1034.16       1109.98         5.24 o                         
  -6   6   2       1171.80       1095.64         5.75 o                         
  -5   6   2       1836.71       1902.44        11.38 o                         
  -4   6   2       1666.32       1698.10         8.51 o                         
  -3   6   2       6467.70       6613.03        33.20 o                         
  -2   6   2       7555.58       7682.57        40.74 o                         
  -1   6   2         11.88         15.34         1.01 o                         
   0   6   2       2028.41       2173.60        13.64 o                         
   1   6   2       1657.92       1959.71        11.98 o                         
   2   6   2       1567.28       1418.80         8.64 o                         
   3   6   2       3702.44       4012.27        19.66 o                         
   4   6   2       5992.99       5866.45        26.20 o                         
   5   6   2       3891.16       3833.28        19.59 o                         
   6   6   2        146.14        123.80         2.43 o                         
   7   6   2       1749.80       1741.94         7.97 o                         
   8   6   2          5.54          3.50         1.67 o                         
   9   6   2       2868.84       2814.96        13.03 o                         
  10   6   2        379.70        388.22         4.13 o                         
  11   6   2         70.58         64.38         3.29 o                         
  12   6   2        542.80        561.85         6.26 o                         
  13   6   2        336.01        347.39         6.03 o                         
  14   6   2         78.85         91.38         4.65 o                         
  15   6   2         48.64         64.09         4.51 o                         
 -15   7   2         10.96         14.98         4.61 o                         
 -14   7   2         71.32         71.58         4.73 o                         
 -13   7   2         53.27         56.32         3.95 o                         
 -12   7   2         33.37         45.19         3.61 o                         
 -11   7   2        128.59        131.52         3.76 o                         
 -10   7   2          6.58         11.22         2.98 o                         
  -9   7   2        164.32        173.20         3.82 o                         
  -8   7   2        231.79        229.70         2.71 o                         
  -7   7   2       1530.90       1419.65         6.32 o                         
  -6   7   2       1428.15       1383.63         6.30 o                         
  -5   7   2        509.19        463.96         3.97 o                         
  -4   7   2        127.17        127.62         2.01 o                         
  -3   7   2       1435.39       1549.44         8.00 o                         
  -2   7   2         19.44         17.81         0.94 o                         
  -1   7   2        172.16        201.80         2.39 o                         
   0   7   2       1108.47       1365.59         8.90 o                         
   1   7   2       8274.78       8677.42        47.26 o                         
   2   7   2        449.80        486.93         3.24 o                         
   3   7   2       1079.58       1202.02         6.24 o                         
   4   7   2        650.99        683.35         4.14 o                         
   5   7   2       2006.88       1879.51        10.42 o                         
   6   7   2       2675.98       2621.34        11.97 o                         
   7   7   2         17.40         24.74         1.41 o                         
   8   7   2          0.33         -0.79         1.83 o                         
   9   7   2        995.06       1000.54         5.81 o                         
  10   7   2        237.42        243.21         3.90 o                         
  11   7   2        315.56        323.42         4.62 o                         
  12   7   2        312.92        334.59         5.95 o                         
  13   7   2          5.37          9.20         4.10 o                         
  14   7   2         89.54         96.73         4.65 o                         
  15   7   2          3.20         10.15         4.45 o                         
 -15   8   2          0.83          0.90         5.34 o                         
 -14   8   2        222.62        215.90         7.60 o                         
 -13   8   2         14.24         12.83         4.26 o                         
 -12   8   2         69.08         67.87         4.13 o                         
 -11   8   2        943.76        975.61         6.65 o                         
 -10   8   2         27.22         28.08         2.50 o                         
  -9   8   2        311.56        320.90         3.17 o                         
  -8   8   2         43.69         52.40         1.99 o                         
  -7   8   2       2567.27       2629.43        11.14 o                         
  -6   8   2          4.11          6.58         1.47 o                         
  -5   8   2       2411.55       2383.77        12.02 o                         
  -4   8   2       1834.11       1848.69         9.53 o                         
  -3   8   2        572.51        572.13         3.51 o                         
  -2   8   2       7086.47       7565.51        36.98 o                         
  -1   8   2        788.54        735.95         4.85 o                         
   0   8   2       4165.94       4105.95        23.14 o                         
   1   8   2        714.95        923.67         5.04 o                         
   2   8   2       3138.92       3119.03        17.05 o                         
   3   8   2        115.31        104.77         2.07 o                         
   4   8   2        886.55        868.61         5.11 o                         
   5   8   2       8359.75       8108.53        34.26 o                         
   6   8   2       1314.81       1287.62         6.11 o                         
   7   8   2       5342.38       5247.59        22.79 o                         
   8   8   2        762.19        761.22         4.47 o                         
   9   8   2       1080.27       1107.54         6.24 o                         
  10   8   2        611.12        611.63         5.28 o                         
  11   8   2        728.43        761.63         6.03 o                         
  12   8   2         48.60         52.05         4.03 o                         
  13   8   2         84.29         88.26         4.18 o                         
  14   8   2        156.24        159.66         4.78 o                         
  15   8   2          4.54          9.17         4.63 o                         
 -15   9   2         30.41         40.80         5.02 o                         
 -14   9   2         32.66         44.34         4.94 o                         
 -13   9   2        203.32        210.82         5.50 o                         
 -12   9   2         39.02         33.14         4.18 o                         
 -11   9   2         61.88         61.99         3.48 o                         
 -10   9   2        470.86        446.21         4.17 o                         
  -9   9   2        233.56        225.85         3.28 o                         
  -8   9   2        750.08        742.26         4.31 o                         
  -7   9   2          5.47          3.83         1.56 o                         
  -6   9   2       7548.86       7092.85        29.94 o                         
  -5   9   2        224.52        237.26         2.18 o                         
  -4   9   2        925.57        916.29         5.63 o                         
  -3   9   2       1435.10       1463.77         7.94 o                         
  -2   9   2        311.25        292.41         2.44 o                         
  -1   9   2       3891.38       3970.70        21.60 o                         
   0   9   2         11.67         11.86         1.29 o                         
   1   9   2       3567.37       3591.65        18.21 o                         
   2   9   2       6521.68       7168.13        38.85 o                         
   3   9   2       3812.20       3829.24        20.06 o                         
   4   9   2        435.90        440.43         3.45 o                         
   5   9   2       2017.95       1961.64         8.89 o                         
   6   9   2       1772.32       1713.43         7.30 o                         
   7   9   2          4.40          5.17         1.59 o                         
   8   9   2       1479.95       1501.89         7.45 o                         
   9   9   2          0.02         -1.98         2.26 o                         
  10   9   2        228.99        231.85         4.23 o                         
  11   9   2         48.56         44.49         3.85 o                         
  12   9   2        429.83        443.13         6.04 o                         
  13   9   2         87.32         93.32         4.39 o                         
  14   9   2         48.57         55.77         5.18 o                         
  15   9   2         14.00         24.01         5.43 o                         
 -15  10   2          3.87          5.57         5.30 o                         
 -14  10   2          8.34          8.57         4.71 o                         
 -13  10   2         44.02         47.85         4.82 o                         
 -12  10   2        131.73        128.91         4.38 o                         
 -11  10   2        155.65        150.44         4.29 o                         
 -10  10   2        455.60        448.64         4.41 o                         
  -9  10   2        176.11        164.00         3.01 o                         
  -8  10   2          2.42         -2.12         2.12 o                         
  -7  10   2        591.66        584.81         3.70 o                         
  -6  10   2          0.72          0.14         1.45 o                         
  -5  10   2         11.11          9.55         1.38 o                         
  -4  10   2         21.04         23.68         2.38 o                         
  -3  10   2        751.88        833.61         5.22 o                         
  -2  10   2        173.33        181.86         2.34 o                         
  -1  10   2        278.13        228.97         2.69 o                         
   0  10   2       2830.94       2876.21        15.94 o                         
   1  10   2       3381.36       3744.81        18.43 o                         
   2  10   2        100.50        149.75         2.73 o                         
   3  10   2       1970.32       1998.55        10.88 o                         
   4  10   2        495.98        484.59         3.14 o                         
   5  10   2        435.26        388.40         2.50 o                         
   6  10   2         37.03         36.70         1.44 o                         
   7  10   2        902.11        867.23         4.46 o                         
   8  10   2         80.05         87.94         2.23 o                         
   9  10   2          0.20          2.70         2.42 o                         
  10  10   2         65.77         61.37         2.97 o                         
  11  10   2        130.54        123.26         3.61 o                         
  12  10   2         49.68         46.70         4.06 o                         
  13  10   2          0.48          2.43         4.53 o                         
  14  10   2          2.36          4.77         4.78 o                         
 -14  11   2         65.44         75.32         4.84 o                         
 -13  11   2         62.29         69.03         4.59 o                         
 -12  11   2         21.08         20.71         4.10 o                         
 -11  11   2        303.46        310.79         5.39 o                         
 -10  11   2        201.67        212.41         5.11 o                         
  -9  11   2        371.35        374.55         3.96 o                         
  -8  11   2       1373.49       1388.51         7.42 o                         
  -7  11   2         19.08         17.64         1.85 o                         
  -6  11   2        313.71        299.17         2.44 o                         
  -5  11   2        948.54        908.27         4.29 o                         
  -4  11   2       5702.45       5419.31        25.45 o                         
  -3  11   2       5537.51       5371.91        30.33 o                         
  -2  11   2        243.49        252.42         3.07 o                         
  -1  11   2       5290.92       5201.82        29.33 o                         
   0  11   2          6.23          6.28         1.54 o                         
   1  11   2       4536.12       4768.95        25.92 o                         
   2  11   2       1970.87       2070.81        12.21 o                         
   3  11   2       3420.45       3256.53        17.97 o                         
   4  11   2       2283.37       2209.60         9.08 o                         
   5  11   2        194.62        176.84         2.59 o                         
   6  11   2        333.75        323.28         2.55 o                         
   7  11   2        400.69        387.40         3.10 o                         
   8  11   2        180.75        183.72         2.89 o                         
   9  11   2         72.29         63.33         2.87 o                         
  10  11   2        488.05        481.19         5.30 o                         
  11  11   2         99.22         93.73         3.88 o                         
  12  11   2          6.69          8.38         4.06 o                         
  13  11   2          9.93          3.58         4.71 o                         
  14  11   2        108.53        114.43         4.95 o                         
 -14  12   2         98.08         99.20         5.24 o                         
 -13  12   2         46.48         51.11         4.77 o                         
 -12  12   2         48.12         45.28         4.15 o                         
 -11  12   2        117.75        119.34         3.69 o                         
 -10  12   2        516.62        532.59         5.01 o                         
  -9  12   2        127.95        129.60         3.02 o                         
  -8  12   2          6.49          5.16         2.29 o                         
  -7  12   2       1001.03        952.41         5.24 o                         
  -6  12   2        240.66        205.18         2.32 o                         
  -5  12   2       1903.32       1826.73         8.06 o                         
  -4  12   2        948.36        815.51         4.14 o                         
  -3  12   2        113.81        145.23         1.98 o                         
  -2  12   2       2512.08       2417.14        14.17 o                         
  -1  12   2       1877.78       1781.61        12.49 o                         
   0  12   2        917.54        831.08         6.44 o                         
   1  12   2        127.10        119.72         3.66 o                         
   2  12   2       8583.25       8376.30        54.17 o                         
   3  12   2        536.16        500.15         3.38 o                         
   4  12   2       3308.65       3219.39        14.16 o                         
   5  12   2       1151.39       1118.60         5.27 o                         
   6  12   2        525.48        498.51         3.37 o                         
   7  12   2       1049.63       1055.64         5.75 o                         
   8  12   2          0.78         -2.36         2.36 o                         
   9  12   2        229.06        221.57         3.95 o                         
  10  12   2         11.27          3.44         3.34 o                         
  11  12   2         33.43         31.74         3.99 o                         
  12  12   2         78.96         86.17         4.25 o                         
  13  12   2         27.03         30.84         4.52 o                         
  14  12   2        109.95        115.81         4.94 o                         
 -14  13   2         11.85         17.59         5.01 o                         
 -13  13   2         54.76         46.43         4.75 o                         
 -12  13   2         91.65         90.61         4.30 o                         
 -11  13   2        118.59        123.10         3.74 o                         
 -10  13   2          4.51          5.67         3.10 o                         
  -9  13   2         50.29         50.11         2.83 o                         
  -8  13   2        192.67        199.32         3.47 o                         
  -7  13   2        197.67        194.35         3.16 o                         
  -6  13   2          2.33          6.27         1.69 o                         
  -5  13   2         18.44         10.70         1.60 o                         
  -4  13   2       1417.12       1377.78         6.43 o                         
  -3  13   2        896.88        814.68         4.32 o                         
  -2  13   2        292.35        288.77         2.45 o                         
  -1  13   2        207.72        196.83         2.76 o                         
   0  13   2         12.24         16.95         3.00 o                         
   1  13   2         44.31         48.26         1.86 o                         
   2  13   2          7.20          8.92         1.55 o                         
   3  13   2       2567.94       2611.62        12.58 o                         
   4  13   2       1076.97       1026.91         5.21 o                         
   5  13   2        209.31        218.17         2.33 o                         
   6  13   2         47.11         43.92         1.87 o                         
   7  13   2          6.54          7.22         2.09 o                         
   8  13   2         93.83         89.41         2.56 o                         
   9  13   2        287.56        283.24         4.41 o                         
  10  13   2         76.98         70.44         3.39 o                         
  11  13   2        217.34        212.00         4.25 o                         
  12  13   2         92.78         96.24         4.13 o                         
  13  13   2          3.75          9.18         4.52 o                         
  14  13   2         30.15         40.15         4.71 o                         
 -14  14   2         41.30         44.37         5.06 o                         
 -13  14   2         14.70         12.81         4.70 o                         
 -12  14   2        273.34        279.99         5.50 o                         
 -11  14   2        496.71        513.01         5.85 o                         
 -10  14   2          9.61          3.03         3.23 o                         
  -9  14   2        764.83        784.77         5.75 o                         
  -8  14   2        303.01        291.78         3.86 o                         
  -7  14   2       2782.99       2764.25        13.11 o                         
  -6  14   2        540.35        513.47         3.58 o                         
  -5  14   2       1714.31       1681.61         7.78 o                         
  -4  14   2       2609.16       2439.47        11.14 o                         
  -3  14   2        217.58        206.93         2.40 o                         
  -2  14   2        104.12        105.73         2.03 o                         
  -1  14   2       1241.18       1244.29         6.42 o                         
   0  14   2      11337.99      10726.43        51.67 o                         
   1  14   2          4.96          5.17         1.76 o                         
   2  14   2       4104.99       3882.07        16.99 o                         
   3  14   2       1452.55       1372.43         5.90 o                         
   4  14   2       1659.94       1644.50         7.51 o                         
   5  14   2        463.98        486.86         3.36 o                         
   6  14   2       1203.70       1213.84         6.73 o                         
   7  14   2       2812.70       2862.75        14.37 o                         
   8  14   2         12.27          1.09         2.88 o                         
   9  14   2        260.12        254.26         4.84 o                         
  10  14   2         12.39          5.54         3.52 o                         
  11  14   2        879.82        921.30         7.87 o                         
  12  14   2         66.53         72.18         4.23 o                         
  13  14   2         27.82         30.85         4.55 o                         
  14  14   2         60.77         77.37         7.58 o                         
 -14  15   2         27.96         30.96         6.75 o                         
 -13  15   2          8.97          9.11         5.25 o                         
 -12  15   2         16.88         19.89         4.00 o                         
 -11  15   2         56.73         59.46         3.85 o                         
 -10  15   2         93.38         90.71         3.47 o                         
  -9  15   2         87.42         93.75         3.26 o                         
  -8  15   2        594.06        623.50         4.98 o                         
  -7  15   2         30.35         29.17         2.44 o                         
  -6  15   2        767.76        788.53         4.71 o                         
  -5  15   2          2.51          2.31         1.85 o                         
  -4  15   2       1498.07       1513.86         7.43 o                         
  -3  15   2       2414.64       2380.80        10.62 o                         
  -2  15   2         28.62         28.28         1.39 o                         
  -1  15   2        801.91        824.31         4.13 o                         
   0  15   2          0.70         23.61         6.51 o                         
   1  15   2         42.65         55.28         1.54 o                         
   2  15   2         70.09         59.58         1.40 o                         
   3  15   2        188.22        173.03         2.81 o                         
   4  15   2        359.36        350.34         2.73 o                         
   5  15   2        549.11        540.08         3.70 o                         
   6  15   2        227.80        224.49         3.33 o                         
   7  15   2         43.66         40.56         2.60 o                         
   8  15   2        444.52        457.11         4.79 o                         
   9  15   2         16.61          5.28         3.55 o                         
  10  15   2         29.97         28.58         4.09 o                         
  11  15   2          0.47          1.58         4.60 o                         
  12  15   2         96.15         96.02         4.62 o                         
  13  15   2          2.09          5.20         4.72 o                         
 -13  16   2          1.53          7.90         5.91 o                         
 -12  16   2        122.04        122.22         4.63 o                         
 -11  16   2         81.93         88.62         4.37 o                         
 -10  16   2         67.47         55.52         3.96 o                         
  -9  16   2         44.69         51.70         3.68 o                         
  -8  16   2         32.98         24.33         3.27 o                         
  -7  16   2        884.62        910.81         6.00 o                         
  -6  16   2         62.11         53.80         2.29 o                         
  -5  16   2        281.61        272.77         3.32 o                         
  -4  16   2        889.80        895.67         4.83 o                         
  -3  16   2        128.90        147.57         2.68 o                         
  -2  16   2        377.21        373.50         2.72 o                         
  -1  16   2        523.15        522.39         3.08 o                         
   0  16   2       1476.12       1436.75         6.49 o                         
   1  16   2         59.07         59.02         1.50 o                         
   2  16   2        358.12        309.58         2.44 o                         
   3  16   2         29.04         27.95         1.65 o                         
   4  16   2        511.05        528.78         3.33 o                         
   5  16   2        104.81        111.37         2.28 o                         
   6  16   2        152.92        149.05         3.13 o                         
   7  16   2        111.66        113.12         2.85 o                         
   8  16   2         14.66         11.48         3.03 o                         
   9  16   2         52.54         46.73         3.70 o                         
  10  16   2         54.38         55.38         4.28 o                         
  11  16   2        125.96        121.62         4.86 o                         
  12  16   2         53.64         52.74         4.64 o                         
  13  16   2          1.51          2.84         4.76 o                         
 -13  17   2          3.50          1.32         5.86 o                         
 -12  17   2          5.23          0.17         4.83 o                         
 -11  17   2        195.65        191.38         4.56 o                         
 -10  17   2        399.29        399.62         6.09 o                         
  -9  17   2        110.04         99.79         3.88 o                         
  -8  17   2        551.40        550.40         5.87 o                         
  -7  17   2        219.29        212.39         3.80 o                         
  -6  17   2        397.31        397.27         4.14 o                         
  -5  17   2         23.57         22.88         2.83 o                         
  -4  17   2       3108.80       3099.42        14.49 o                         
  -3  17   2       2762.66       2754.32        12.27 o                         
  -2  17   2        458.49        468.32         3.10 o                         
  -1  17   2       2448.92       2388.31        10.66 o                         
   0  17   2         10.25          7.69         1.50 o                         
   1  17   2       1219.93       1206.90         6.17 o                         
   2  17   2        270.47        253.07         2.67 o                         
   3  17   2       2404.19       2370.20        10.96 o                         
   4  17   2       2058.40       2057.31         9.43 o                         
   5  17   2         16.12         17.24         2.20 o                         
   6  17   2        536.04        542.54         4.58 o                         
   7  17   2        566.08        556.67         4.97 o                         
   8  17   2        195.34        197.87         4.50 o                         
   9  17   2         12.83         -1.33         3.77 o                         
  10  17   2        332.18        337.12         6.28 o                         
  11  17   2        175.75        170.90         4.82 o                         
  12  17   2         10.64          8.89         4.58 o                         
  13  17   2         32.26         29.41         4.57 o                         
 -13  18   2         22.20         18.36         8.25 o                         
 -12  18   2         65.78         62.18         6.00 o                         
 -11  18   2         79.84         84.48         4.65 o                         
 -10  18   2         44.83         51.88         4.43 o                         
  -9  18   2         11.80          4.88         4.07 o                         
  -8  18   2        185.02        173.31         5.07 o                         
  -7  18   2        172.22        185.66         3.57 o                         
  -6  18   2         16.13         13.42         2.75 o                         
  -5  18   2        499.99        480.26         4.19 o                         
  -4  18   2        191.27        194.10         3.00 o                         
  -3  18   2         17.59         22.27         1.95 o                         
  -2  18   2         17.51         38.42         1.83 o                         
  -1  18   2        251.62        258.40         2.71 o                         
   0  18   2        289.35        283.89         2.80 o                         
   1  18   2          2.45          3.36         1.83 o                         
   2  18   2         21.12         25.57         1.95 o                         
   3  18   2          0.73         -1.97         1.97 o                         
   4  18   2        478.20        492.43         3.70 o                         
   5  18   2          4.67          2.42         2.30 o                         
   6  18   2        116.65        126.69         2.95 o                         
   7  18   2       1012.83       1033.12         6.85 o                         
   8  18   2        212.15        210.34         3.87 o                         
   9  18   2         49.21         49.55         4.85 o                         
  10  18   2         59.37         66.50         4.50 o                         
  11  18   2         13.83         17.65         4.90 o                         
  12  18   2         11.45          6.20         4.54 o                         
  13  18   2         21.89         16.05         4.45 o                         
 -12  19   2         16.68         23.38         5.24 o                         
 -11  19   2        109.23        106.19         4.99 o                         
 -10  19   2         63.99         65.99         4.77 o                         
  -9  19   2          2.35         -4.44         4.44 o                         
  -8  19   2         94.16         88.98         4.17 o                         
  -7  19   2        160.86        163.05         3.57 o                         
  -6  19   2          8.96          5.74         2.88 o                         
  -5  19   2         11.79         16.41         2.70 o                         
  -4  19   2        862.68        878.62         5.48 o                         
  -3  19   2        331.51        314.77         3.18 o                         
  -2  19   2        129.27        122.96         2.47 o                         
  -1  19   2       1052.36       1059.40         5.67 o                         
   0  19   2         88.80         86.39         2.06 o                         
   1  19   2        189.58        179.58         2.82 o                         
   2  19   2        156.66        151.70         2.44 o                         
   3  19   2        203.63        202.02         3.18 o                         
   4  19   2        147.65        152.05         2.76 o                         
   5  19   2        107.74        106.41         3.14 o                         
   6  19   2        189.34        194.75         3.53 o                         
   7  19   2         63.19         67.03         3.26 o                         
   8  19   2        356.42        371.85         5.45 o                         
   9  19   2          0.42         -3.98         3.98 o                         
  10  19   2          3.98         -0.89         4.47 o                         
  11  19   2         31.05         22.32         4.91 o                         
  12  19   2          6.96          6.86         4.85 o                         
 -12  20   2         96.02        102.27         7.83 o                         
 -11  20   2        336.08        344.65         7.18 o                         
 -10  20   2         21.77         18.94         4.78 o                         
  -9  20   2         23.13         18.47         4.58 o                         
  -8  20   2          2.38         -4.17         4.17 o                         
  -7  20   2        435.77        441.35         6.29 o                         
  -6  20   2        260.43        271.17         4.62 o                         
  -5  20   2        800.75        801.82         6.01 o                         
  -4  20   2       1357.23       1400.78         7.98 o                         
  -3  20   2         29.73         26.18         2.25 o                         
  -2  20   2         42.97         44.78         2.30 o                         
  -1  20   2         65.55         72.76         2.33 o                         
   0  20   2       2048.00       2081.39        10.47 o                         
   1  20   2        180.14        177.01         2.91 o                         
   2  20   2       1271.94       1283.07         7.04 o                         
   3  20   2         28.52         27.75         2.51 o                         
   4  20   2        111.87        109.81         2.68 o                         
   5  20   2         45.29         38.69         2.99 o                         
   6  20   2        511.40        523.00         5.14 o                         
   7  20   2        672.14        690.52         5.90 o                         
   8  20   2        223.89        215.20         4.07 o                         
   9  20   2         88.60         98.04         4.48 o                         
  10  20   2         35.61         36.64         4.98 o                         
  11  20   2        269.49        278.49         8.58 o                         
  12  20   2         51.41         44.83         5.56 o                         
 -12  21   2         36.42         26.79         5.12 o                         
 -11  21   2          0.25         -2.90         5.59 o                         
 -10  21   2          7.64          9.28         4.81 o                         
  -9  21   2        102.16         89.04         4.92 o                         
  -8  21   2         87.31         75.14         4.59 o                         
  -7  21   2         80.90         82.75         4.20 o                         
  -6  21   2         16.88         17.42         3.34 o                         
  -5  21   2          3.17         -2.31         3.09 o                         
  -4  21   2          3.54          8.41         2.78 o                         
  -3  21   2        527.72        531.46         4.19 o                         
  -2  21   2         45.81         37.80         2.44 o                         
  -1  21   2        251.33        260.85         3.43 o                         
   0  21   2         89.89        105.51         2.66 o                         
   1  21   2         19.58         28.25         2.48 o                         
   2  21   2          0.21          0.64         2.60 o                         
   3  21   2       1265.18       1309.94         7.65 o                         
   4  21   2        648.30        658.33         5.37 o                         
   5  21   2        200.93        199.02         3.81 o                         
   6  21   2          0.90          1.16         3.60 o                         
   7  21   2         48.58         42.65         3.58 o                         
   8  21   2         37.69         53.13         4.79 o                         
   9  21   2        126.97        120.75         4.68 o                         
  10  21   2         36.00         37.11         4.88 o                         
  11  21   2         34.79         30.84         6.23 o                         
 -11  22   2         62.59         60.42         5.73 o                         
 -10  22   2         27.62         26.98         5.21 o                         
  -9  22   2        175.11        164.88         5.30 o                         
  -8  22   2        145.41        138.55         4.86 o                         
  -7  22   2        162.02        161.46         4.27 o                         
  -6  22   2         13.14          4.75         3.62 o                         
  -5  22   2         26.58         21.55         3.45 o                         
  -4  22   2         77.65         77.91         3.06 o                         
  -3  22   2          8.78         14.84         2.59 o                         
  -2  22   2        122.50        127.60         3.16 o                         
  -1  22   2          7.58          2.69         2.76 o                         
   0  22   2        339.67        341.49         4.12 o                         
   1  22   2         13.77         15.10         2.76 o                         
   2  22   2        163.39        166.20         3.14 o                         
   3  22   2        952.35       1014.18         6.61 o                         
   4  22   2        150.51        151.85         3.33 o                         
   5  22   2          4.86          8.61         3.67 o                         
   6  22   2        186.82        181.69         4.19 o                         
   7  22   2        638.53        647.22         6.94 o                         
   8  22   2         52.34         43.49         4.06 o                         
   9  22   2        305.14        329.29         6.60 o                         
  10  22   2         20.85         25.92         5.28 o                         
  11  22   2        138.60        130.40         5.47 o                         
 -11  23   2         36.55         27.32         5.04 o                         
 -10  23   2          5.06         -1.97         5.18 o                         
  -9  23   2         46.32         49.27         5.17 o                         
  -8  23   2        373.00        378.84         6.97 o                         
  -7  23   2         61.12         50.29         5.97 o                         
  -6  23   2         95.25         85.00         3.85 o                         
  -5  23   2         76.58         74.12         3.75 o                         
  -4  23   2        954.53        977.52         6.73 o                         
  -3  23   2        366.63        383.04         4.76 o                         
  -2  23   2         16.74         14.53         2.97 o                         
  -1  23   2        392.57        400.78         4.55 o                         
   0  23   2         76.16         80.23         3.15 o                         
   1  23   2        300.08        303.86         4.23 o                         
   2  23   2          5.92          5.08         3.01 o                         
   3  23   2        459.59        485.33         4.95 o                         
   4  23   2       1757.01       1818.08        10.56 o                         
   5  23   2         64.76         63.19         4.08 o                         
   6  23   2         55.34         62.26         4.22 o                         
   7  23   2         22.24         19.12         4.24 o                         
   8  23   2         28.54         20.71         4.85 o                         
   9  23   2         14.66         12.19         4.62 o                         
  10  23   2         65.92         72.31         6.52 o                         
  11  23   2         48.89         48.47         5.22 o                         
 -10  24   2         22.95         15.29         5.18 o                         
  -9  24   2         31.97         34.65         5.18 o                         
  -8  24   2          5.93          1.01         5.04 o                         
  -7  24   2        294.90        303.54         8.01 o                         
  -6  24   2          3.42         -1.63         3.93 o                         
  -5  24   2         23.13         20.91         3.77 o                         
  -4  24   2         13.89         12.37         3.44 o                         
  -3  24   2         39.61         38.37         3.38 o                         
  -2  24   2         39.77         35.28         3.40 o                         
  -1  24   2        448.56        451.14         5.17 o                         
   0  24   2         78.81         90.40         3.36 o                         
   1  24   2          3.44          5.31         3.09 o                         
   2  24   2         40.34         38.20         3.22 o                         
   3  24   2         30.96         34.86         3.27 o                         
   4  24   2         35.86         56.17         3.50 o                         
   5  24   2        318.32        320.83         6.37 o                         
   6  24   2          0.34         -4.36         4.36 o                         
   7  24   2         94.40         86.97         4.64 o                         
   8  24   2         11.49         -0.94         4.56 o                         
   9  24   2          4.85         -5.04         5.04 o                         
  10  24   2         32.27         33.12         5.25 o                         
 -10  25   2          2.72          4.56         5.06 o                         
  -9  25   2          5.59          0.10         5.49 o                         
  -8  25   2        124.92        123.78         5.33 o                         
  -7  25   2          4.06         -1.19         4.75 o                         
  -6  25   2        250.40        254.70         6.86 o                         
  -5  25   2        221.12        216.14         5.01 o                         
  -4  25   2          8.20         -1.38         3.89 o                         
  -3  25   2        170.89        174.04         3.95 o                         
  -2  25   2        241.92        233.70         4.32 o                         
  -1  25   2        328.28        342.44         5.04 o                         
   0  25   2        218.57        208.96         5.03 o                         
   1  25   2        833.39        857.11         6.60 o                         
   2  25   2        291.06        291.58         4.97 o                         
   3  25   2         55.16         57.23         3.48 o                         
   4  25   2         27.26         26.45         3.86 o                         
   5  25   2         24.39         28.34         4.50 o                         
   6  25   2         23.00         13.60         4.59 o                         
   7  25   2         26.27         17.59         4.91 o                         
   8  25   2          8.72         -0.74         4.86 o                         
   9  25   2          1.58         -5.15         5.15 o                         
  10  25   2         31.56         28.91         6.38 o                         
  -9  26   2         44.92         45.52         5.46 o                         
  -8  26   2         16.25         17.70         5.19 o                         
  -7  26   2         43.09         43.21         4.86 o                         
  -6  26   2          4.35          6.14         4.36 o                         
  -5  26   2        156.60        164.46         4.72 o                         
  -4  26   2         63.48         61.46         4.13 o                         
  -3  26   2         61.10         62.25         3.94 o                         
  -2  26   2          5.93          5.19         3.61 o                         
  -1  26   2         44.90         48.30         3.82 o                         
   0  26   2        465.04        487.21         5.70 o                         
   1  26   2          6.64         20.03         3.69 o                         
   2  26   2        110.43        123.55         3.73 o                         
   3  26   2         15.29         12.22         3.55 o                         
   4  26   2        285.04        276.51         6.08 o                         
   5  26   2          3.34          2.43         4.57 o                         
   6  26   2         68.98         68.43         4.80 o                         
   7  26   2        246.62        237.08         5.87 o                         
   8  26   2         18.05         11.28         4.91 o                         
   9  26   2         14.29         18.01         5.46 o                         
  -8  27   2         13.55         16.17         5.13 o                         
  -7  27   2          0.34         -0.70         4.89 o                         
  -6  27   2        152.36        135.62         5.14 o                         
  -5  27   2         25.37         30.87         4.38 o                         
  -4  27   2        130.46        127.25         4.72 o                         
  -3  27   2         46.63         56.18         4.25 o                         
  -2  27   2         11.43          6.17         4.14 o                         
  -1  27   2         10.47         14.22         3.93 o                         
   0  27   2         66.67         72.73         3.90 o                         
   1  27   2         69.58         72.81         3.97 o                         
   2  27   2        134.04        135.24         3.87 o                         
   3  27   2         56.08         65.21         3.74 o                         
   4  27   2        129.30        126.17         4.43 o                         
   5  27   2         16.68         22.85         4.91 o                         
   6  27   2         35.51         30.59         4.99 o                         
   7  27   2          2.01         -0.32         5.02 o                         
   8  27   2          0.06         -1.97         4.86 o                         
  -8  28   2         63.43         68.73         5.92 o                         
  -7  28   2         27.85         18.66         5.28 o                         
  -6  28   2         11.63          7.21         5.25 o                         
  -5  28   2         80.98         80.05         4.83 o                         
  -4  28   2          2.00          9.47         4.96 o                         
  -3  28   2        386.12        414.32         6.86 o                         
  -2  28   2        229.23        237.27         6.37 o                         
  -1  28   2          2.42          4.50         4.01 o                         
   0  28   2          7.96          0.72         4.19 o                         
   1  28   2          1.02          1.56         4.10 o                         
   2  28   2        247.20        243.88         4.30 o                         
   3  28   2          1.18         -2.23         3.90 o                         
   4  28   2        204.78        211.32         5.02 o                         
   5  28   2         43.80         57.54         5.58 o                         
   6  28   2         27.12         26.46         5.00 o                         
   7  28   2         24.06         18.64         4.95 o                         
  -7  29   2         15.28         15.56         5.49 o                         
  -6  29   2         39.84         42.45         5.70 o                         
  -5  29   2         26.50         32.94         4.97 o                         
  -4  29   2         45.05         56.33         5.20 o                         
  -3  29   2         48.52         55.94         5.06 o                         
  -2  29   2         35.24         38.22         4.58 o                         
  -1  29   2        322.30        328.03         6.10 o                         
   0  29   2         40.85         29.45         4.56 o                         
   1  29   2         13.93         20.74         4.56 o                         
   2  29   2         54.81         54.47         4.45 o                         
   3  29   2         31.84         38.84         4.13 o                         
   4  29   2         33.05         35.17         4.75 o                         
   5  29   2         19.92         11.40         4.91 o                         
   6  29   2         69.86         68.68         5.04 o                         
   7  29   2         26.64         16.86         4.87 o                         
  -6  30   2         28.62         22.59         5.55 o                         
  -5  30   2          9.54          9.20         5.53 o                         
  -4  30   2          0.10          3.67         5.07 o                         
  -3  30   2        221.07        216.10         5.54 o                         
  -2  30   2         95.96        102.78         4.73 o                         
  -1  30   2          0.73          9.39         4.58 o                         
   0  30   2         24.81         19.40         4.67 o                         
   1  30   2         23.27         19.12         4.65 o                         
   2  30   2          4.92          5.77         4.59 o                         
   3  30   2          0.15          2.76         4.90 o                         
   4  30   2          0.91          4.42         4.90 o                         
   5  30   2          7.23         13.37         4.86 o                         
   6  30   2          1.24         -4.86         4.86 o                         
  -4  31   2          5.25          6.71         5.34 o                         
  -3  31   2         10.52         13.74         5.36 o                         
  -2  31   2         38.19         45.71         4.82 o                         
  -1  31   2         83.93         94.99         4.96 o                         
   0  31   2          9.00          8.06         4.61 o                         
   1  31   2         70.63         72.96         4.74 o                         
   2  31   2        125.77        122.51         4.77 o                         
   3  31   2          2.96          7.89         5.52 o                         
   4  31   2          2.07          3.39         5.23 o                         
  -2  32   2         18.61         23.19         5.04 o                         
  -1  32   2          7.87          5.95         4.88 o                         
   0  32   2         54.41         62.82         4.79 o                         
   1  32   2         82.70         84.03         4.63 o                         
   2  32   2         18.54         26.44         4.52 o                         
 -15   1   3          1.96          9.70         4.60 o                         
 -14   1   3        452.76        488.49         8.49 o                         
 -13   1   3        104.08        113.25         3.98 o                         
 -12   1   3        211.97        202.26         5.40 o                         
 -11   1   3        543.66        544.17         4.51 o                         
 -10   1   3        503.18        506.94         3.75 o                         
  -9   1   3        855.21        847.41         4.45 o                         
  -8   1   3        419.80        424.70         2.82 o                         
  -7   1   3       9236.52       8999.33        38.76 o                         
  -6   1   3        873.18        894.52         6.96 o                         
  -5   1   3        643.85        599.63         4.40 o                         
  -4   1   3        763.70        823.09         5.12 o                         
  -3   1   3       3482.53       3551.68        20.30 o                         
  -2   1   3       2296.83       2973.43        17.84 o                         
  -1   1   3      12410.73      13110.53        83.39 o                         
   0   1   3       1733.05       1788.67        12.66 o                         
   1   1   3        449.36        389.42         3.22 o                         
   2   1   3       2166.82       2390.93        12.84 o                         
   3   1   3         68.64         72.34         1.92 o                         
   4   1   3       6069.97       5869.72        30.50 o                         
   5   1   3       2574.40       2443.69        13.74 o                         
   6   1   3       1953.65       2025.64        16.59 o                         
   7   1   3        330.53        341.08         3.18 o                         
   8   1   3        339.68        281.31         2.57 o                         
   9   1   3        750.41        755.86         4.56 o                         
  10   1   3        334.82        315.13         3.67 o                         
  11   1   3       2984.84       2962.62        13.94 o                         
  12   1   3        400.39        396.05         5.03 o                         
  13   1   3         39.34         35.48         3.89 o                         
  14   1   3         22.65         22.31         4.40 o                         
  15   1   3          9.39         20.38         4.65 o                         
 -15   2   3         66.61         81.15         5.56 o                         
 -14   2   3         62.86         72.73         4.42 o                         
 -13   2   3          6.27         10.94         3.87 o                         
 -12   2   3          5.48          0.79         3.42 o                         
 -11   2   3        512.75        518.02         4.50 o                         
 -10   2   3        897.76        904.18         5.30 o                         
  -9   2   3         41.43         24.77         1.87 o                         
  -8   2   3        260.27        233.20         2.83 o                         
  -7   2   3        733.61        668.23         3.82 o                         
  -6   2   3       2964.41       3160.04        20.04 o                         
  -5   2   3        776.20        739.95         5.50 o                         
  -4   2   3       1807.63       1712.89         9.61 o                         
  -3   2   3       8771.75       8678.27        56.08 o                         
  -2   2   3       1822.38       2055.46        12.92 o                         
  -1   2   3        231.63        244.69         2.65 o                         
   0   2   3       8562.62       8728.41       150.92 o                         
   1   2   3      44297.91      37054.62       559.76 o                         
   2   2   3        273.90        231.65         2.06 o                         
   3   2   3       4778.82       4747.11        25.89 o                         
   4   2   3       9851.98      10144.82        50.43 o                         
   5   2   3         35.74         23.90         1.66 o                         
   6   2   3        205.70        174.63         3.14 o                         
   7   2   3        166.18        153.63         2.16 o                         
   8   2   3       3602.14       3621.16        17.75 o                         
   9   2   3         81.59         80.97         2.17 o                         
  10   2   3         18.08          9.09         2.34 o                         
  11   2   3          2.11          6.81         2.85 o                         
  12   2   3        176.24        175.58         4.04 o                         
  13   2   3         11.77          5.24         3.60 o                         
  14   2   3         99.98         89.67         4.50 o                         
  15   2   3        142.31        142.68         4.88 o                         
 -15   3   3          1.05          8.46         6.08 o                         
 -14   3   3          0.45         -0.26         4.33 o                         
 -13   3   3          9.64         11.81         3.74 o                         
 -12   3   3         99.73         95.59         3.42 o                         
 -11   3   3          2.81          6.41         2.71 o                         
 -10   3   3          1.73          5.78         2.38 o                         
  -9   3   3        449.62        440.41         3.35 o                         
  -8   3   3        502.66        445.50         3.07 o                         
  -7   3   3         56.90         76.15         1.77 o                         
  -6   3   3          6.59          2.58         2.00 o                         
  -5   3   3       3322.18       3553.53        20.32 o                         
  -4   3   3       1047.56       1054.97         6.97 o                         
  -3   3   3         35.81         27.31         1.03 o                         
  -2   3   3        916.16        931.25         5.38 o                         
  -1   3   3       8692.86       9319.37        55.37 o                         
   0   3   3        541.71        579.74         4.09 o                         
   1   3   3      25139.42      24376.11       260.95 o                         
   2   3   3         58.77         92.07         2.26 o                         
   3   3   3        260.27        270.40         2.55 o                         
   4   3   3        487.50        486.50         3.41 o                         
   5   3   3        559.74        588.41         4.17 o                         
   6   3   3        275.28        226.82         2.76 o                         
   7   3   3          1.58          3.85         1.56 o                         
   8   3   3         13.34         16.87         1.81 o                         
   9   3   3         56.71         45.79         2.03 o                         
  10   3   3         26.51         19.19         2.38 o                         
  11   3   3          4.12         -1.43         2.99 o                         
  12   3   3          0.23         -2.90         3.33 o                         
  13   3   3         73.41         72.94         3.74 o                         
  14   3   3          5.02         10.98         4.22 o                         
  15   3   3         15.91         23.30         5.38 o                         
 -15   4   3         30.40         42.42         4.76 o                         
 -14   4   3         39.03         38.72         4.55 o                         
 -13   4   3          9.54          8.92         3.76 o                         
 -12   4   3         86.92         82.78         3.40 o                         
 -11   4   3        233.46        239.05         4.04 o                         
 -10   4   3       1177.28       1182.37         6.58 o                         
  -9   4   3        108.22        119.30         2.71 o                         
  -8   4   3        596.97        575.86         3.71 o                         
  -7   4   3        246.33        213.42         2.19 o                         
  -6   4   3       4391.79       4202.66        22.88 o                         
  -5   4   3        345.37        346.69         3.66 o                         
  -4   4   3       4169.89       4043.23        20.47 o                         
  -3   4   3       2356.97       2273.30        14.38 o                         
  -2   4   3       1249.73       1299.10         7.92 o                         
  -1   4   3       5058.85       5511.03        32.10 o                         
   0   4   3        355.71        350.42         2.81 o                         
   1   4   3      34949.68      31865.71       192.06 o                         
   2   4   3       2703.23       2825.23        15.40 o                         
   3   4   3       6340.94       6595.05        35.71 o                         
   4   4   3       1715.75       1566.61         7.74 o                         
   5   4   3        309.81        278.07         3.09 o                         
   6   4   3       2194.25       2193.01        10.67 o                         
   7   4   3        619.94        617.09         3.79 o                         
   8   4   3       2696.57       2609.78        11.39 o                         
   9   4   3        208.86        202.79         3.01 o                         
  10   4   3        722.55        719.64         5.14 o                         
  11   4   3         23.93         21.08         3.04 o                         
  12   4   3        186.18        186.92         4.19 o                         
  13   4   3         75.88         82.90         3.78 o                         
  14   4   3         91.02         92.34         4.41 o                         
  15   4   3        162.62        164.74         6.75 o                         
 -15   5   3         23.43         32.15         6.65 o                         
 -14   5   3        187.36        190.62         5.61 o                         
 -13   5   3        144.93        152.10         5.08 o                         
 -12   5   3          6.52          8.98         3.34 o                         
 -11   5   3          5.94          7.44         2.80 o                         
 -10   5   3         59.07         67.93         2.45 o                         
  -9   5   3         41.44         36.73         2.06 o                         
  -8   5   3        324.27        307.37         2.81 o                         
  -7   5   3       2887.87       2837.91        12.20 o                         
  -6   5   3       4429.68       4194.97        21.15 o                         
  -5   5   3         25.84         24.53         1.66 o                         
  -4   5   3        854.67        974.41         5.47 o                         
  -3   5   3         72.11         53.62         2.63 o                         
  -2   5   3        800.44        749.87         4.48 o                         
  -1   5   3       3351.19       3522.07        19.78 o                         
   0   5   3       6761.25       6726.60        45.07 o                         
   1   5   3       3779.44       4437.36        33.72 o                         
   2   5   3         37.78         44.50         1.77 o                         
   3   5   3        211.92        285.85         2.40 o                         
   4   5   3      10544.60      10323.17        61.99 o                         
   5   5   3       1310.53       1294.82         7.61 o                         
   6   5   3         68.10         61.61         1.49 o                         
   7   5   3        676.16        627.77         3.56 o                         
   8   5   3        456.72        409.95         3.20 o                         
   9   5   3        242.79        238.98         3.18 o                         
  10   5   3        117.37        116.76         2.94 o                         
  11   5   3       1294.27       1299.04         7.96 o                         
  12   5   3        633.24        647.29         6.01 o                         
  13   5   3         62.20         65.53         3.94 o                         
  14   5   3         22.48         31.55         4.45 o                         
  15   5   3         33.55         46.38         4.72 o                         
 -15   6   3          7.01         20.87         6.35 o                         
 -14   6   3         39.42         48.38         4.45 o                         
 -13   6   3         35.12         42.75         4.60 o                         
 -12   6   3        422.80        443.35         5.39 o                         
 -11   6   3         15.62         13.14         2.86 o                         
 -10   6   3         10.69          8.85         2.38 o                         
  -9   6   3         32.53         42.28         2.13 o                         
  -8   6   3        131.42        120.60         1.87 o                         
  -7   6   3          2.42          2.31         1.32 o                         
  -6   6   3        109.50        115.93         2.34 o                         
  -5   6   3        705.34        682.53         4.90 o                         
  -4   6   3         12.42         12.04         1.16 o                         
  -3   6   3          7.99          7.75         0.96 o                         
  -2   6   3       1553.20       1569.12         8.48 o                         
  -1   6   3        715.51        608.63         4.41 o                         
   0   6   3       1340.07       1484.11        10.06 o                         
   1   6   3        518.95        488.98         3.60 o                         
   2   6   3       1162.69       1175.59         6.01 o                         
   3   6   3        535.44        517.55         3.09 o                         
   4   6   3         16.65         22.34         1.80 o                         
   5   6   3       2381.05       2336.28        13.17 o                         
   6   6   3       4328.72       4206.90        19.30 o                         
   7   6   3          9.40          9.23         1.46 o                         
   8   6   3         35.03         36.67         1.88 o                         
   9   6   3        193.65        198.90         3.06 o                         
  10   6   3         45.35         46.22         2.59 o                         
  11   6   3          0.59          4.43         3.06 o                         
  12   6   3         36.47         51.01         4.30 o                         
  13   6   3         87.30         89.62         4.23 o                         
  14   6   3          0.45         -0.31         4.49 o                         
  15   6   3          5.99         15.89         4.54 o                         
 -15   7   3         15.27         17.75         7.00 o                         
 -14   7   3        153.45        162.34         5.02 o                         
 -13   7   3          4.58         -0.84         3.90 o                         
 -12   7   3        426.61        436.96         5.27 o                         
 -11   7   3        117.91        118.27         3.07 o                         
 -10   7   3        324.49        339.61         3.78 o                         
  -9   7   3       1390.89       1412.20         6.85 o                         
  -8   7   3         86.34         94.23         1.75 o                         
  -7   7   3       2939.56       2786.73        11.74 o                         
  -6   7   3        783.33        747.84         3.89 o                         
  -5   7   3       1421.79       1467.19         9.13 o                         
  -4   7   3       3770.97       3868.09        20.32 o                         
  -3   7   3       3503.95       3343.26        19.87 o                         
  -2   7   3       2407.59       2348.94        12.03 o                         
  -1   7   3        665.74        674.89         4.95 o                         
   0   7   3      17926.78      17797.98       124.37 o                         
   1   7   3        488.40        541.19         4.47 o                         
   2   7   3       9165.71       9466.96        51.32 o                         
   3   7   3        530.16        538.61         3.26 o                         
   4   7   3       5783.74       6014.67        29.24 o                         
   5   7   3        483.23        460.31         3.89 o                         
   6   7   3       2905.51       2888.51        12.77 o                         
   7   7   3        315.29        320.05         3.25 o                         
   8   7   3        653.35        644.72         4.22 o                         
   9   7   3        713.66        706.49         4.72 o                         
  10   7   3         17.95         13.80         2.61 o                         
  11   7   3        732.33        738.94         5.94 o                         
  12   7   3        100.40        107.85         4.01 o                         
  13   7   3        109.42        107.87         4.23 o                         
  14   7   3         33.00         38.55         4.60 o                         
  15   7   3          4.85         13.89         4.43 o                         
 -15   8   3         28.48         38.48         5.33 o                         
 -14   8   3         45.03         45.30         5.05 o                         
 -13   8   3         31.42         27.51         4.34 o                         
 -12   8   3          1.65          3.23         3.60 o                         
 -11   8   3        175.95        187.25         4.72 o                         
 -10   8   3        866.18        860.66         5.41 o                         
  -9   8   3          1.20          2.26         2.11 o                         
  -8   8   3        889.20        868.15         4.54 o                         
  -7   8   3        142.35        126.58         1.77 o                         
  -6   8   3        646.73        623.33         3.68 o                         
  -5   8   3          9.82          8.54         1.37 o                         
  -4   8   3        171.70        148.18         2.41 o                         
  -3   8   3       2853.36       2745.28        13.59 o                         
  -2   8   3        109.65        139.90         1.97 o                         
  -1   8   3        509.04        636.63         4.32 o                         
   0   8   3       1924.25       2166.94        13.99 o                         
   1   8   3      10487.79      10599.83        57.06 o                         
   2   8   3        300.57        324.07         3.24 o                         
   3   8   3       2192.71       2172.73        10.41 o                         
   4   8   3       4796.75       4742.16        23.23 o                         
   5   8   3        762.85        743.06         4.02 o                         
   6   8   3        160.67        157.87         2.01 o                         
   7   8   3       1321.98       1247.73         6.01 o                         
   8   8   3       1250.17       1267.32         6.44 o                         
   9   8   3          2.76         -0.61         2.36 o                         
  10   8   3        310.46        319.89         4.06 o                         
  11   8   3         16.38         16.45         3.08 o                         
  12   8   3         63.80         64.85         4.13 o                         
  13   8   3         12.29         15.27         4.14 o                         
  14   8   3          1.72         10.62         4.51 o                         
  15   8   3         77.52         81.66         4.77 o                         
 -15   9   3         11.00         18.21         5.58 o                         
 -14   9   3         33.00         28.58         4.86 o                         
 -13   9   3        303.22        310.77         6.52 o                         
 -12   9   3        115.94        115.50         4.09 o                         
 -11   9   3        254.18        255.99         4.62 o                         
 -10   9   3        110.32        110.16         2.92 o                         
  -9   9   3        820.56        805.95         5.01 o                         
  -8   9   3        696.35        693.62         4.10 o                         
  -7   9   3         62.69         72.48         1.66 o                         
  -6   9   3        313.84        305.58         2.40 o                         
  -5   9   3       1653.48       1651.12         7.22 o                         
  -4   9   3       1549.49       1483.34         9.07 o                         
  -3   9   3         58.76         53.49         2.14 o                         
  -2   9   3       6736.63       7011.82        34.20 o                         
  -1   9   3       1421.45       1559.36        11.19 o                         
   0   9   3       1460.41       1597.22        10.49 o                         
   1   9   3        499.39        644.11         4.45 o                         
   2   9   3       2084.21       1979.47        11.14 o                         
   3   9   3       1435.70       1454.94         7.97 o                         
   4   9   3        179.35        181.85         2.74 o                         
   5   9   3          7.28          3.96         1.36 o                         
   6   9   3       1132.34       1110.56         4.92 o                         
   7   9   3        486.94        436.07         2.94 o                         
   8   9   3          0.49         -1.08         2.00 o                         
   9   9   3        872.39        880.90         5.50 o                         
  10   9   3        134.53        134.20         3.01 o                         
  11   9   3          9.08          7.01         3.32 o                         
  12   9   3         67.86         67.48         3.94 o                         
  13   9   3         51.79         60.80         4.36 o                         
  14   9   3         68.64         70.10         4.66 o                         
  15   9   3          3.91         10.24         5.18 o                         
 -15  10   3         78.43         82.18         6.74 o                         
 -14  10   3         59.33         65.80         6.07 o                         
 -13  10   3         15.22         16.34         4.42 o                         
 -12  10   3        218.16        235.02         7.12 o                         
 -11  10   3          6.78          3.77         3.56 o                         
 -10  10   3        155.89        161.19         3.03 o                         
  -9  10   3         62.52         58.73         2.42 o                         
  -8  10   3       1389.06       1383.42         7.16 o                         
  -7  10   3        171.52        166.69         2.58 o                         
  -6  10   3       1866.82       1813.54         8.45 o                         
  -5  10   3        959.91        952.61         4.87 o                         
  -4  10   3       1463.08       1405.21         7.64 o                         
  -3  10   3        443.38        419.53         3.71 o                         
  -2  10   3       1974.22       1906.77        11.60 o                         
  -1  10   3       2466.53       2239.64        12.58 o                         
   0  10   3       2713.20       3104.75        18.60 o                         
   1  10   3       6504.36       6920.70        50.47 o                         
   2  10   3        727.80        842.59         5.49 o                         
   3  10   3       4534.88       4587.06        24.93 o                         
   4  10   3       3196.84       3137.87        14.33 o                         
   5  10   3       2608.44       2487.21        10.57 o                         
   6  10   3        651.52        681.94         3.50 o                         
   7  10   3         39.85         43.24         1.67 o                         
   8  10   3       1007.17       1011.30         5.55 o                         
   9  10   3        237.81        245.25         4.11 o                         
  10  10   3        629.46        627.20         5.27 o                         
  11  10   3         35.66         32.67         3.37 o                         
  12  10   3        347.54        359.47         5.65 o                         
  13  10   3        229.90        232.87         5.93 o                         
  14  10   3         30.82         30.94         4.81 o                         
 -14  11   3        162.01        159.18         5.37 o                         
 -13  11   3         53.72         51.01         4.68 o                         
 -12  11   3         14.90         17.67         4.05 o                         
 -11  11   3        125.37        110.77         4.59 o                         
 -10  11   3        449.79        446.19         4.55 o                         
  -9  11   3        116.10        115.31         2.68 o                         
  -8  11   3          0.43         -2.38         2.38 o                         
  -7  11   3       2073.82       2034.55         9.81 o                         
  -6  11   3        710.73        713.41         3.92 o                         
  -5  11   3        335.97        330.60         2.54 o                         
  -4  11   3         23.26         24.00         1.28 o                         
  -3  11   3       1029.73        920.31         6.54 o                         
  -2  11   3        453.96        438.51         3.75 o                         
  -1  11   3        392.66        373.69         3.52 o                         
   0  11   3        429.32        415.81         4.24 o                         
   1  11   3          4.89          3.24         1.43 o                         
   2  11   3        239.51        223.85         3.11 o                         
   3  11   3         71.02         70.95         2.24 o                         
   4  11   3       1058.77       1019.17         4.45 o                         
   5  11   3         73.47         80.63         1.57 o                         
   6  11   3         13.70          8.76         1.50 o                         
   7  11   3         68.46         72.01         2.26 o                         
   8  11   3         46.57         38.66         2.29 o                         
   9  11   3         13.14          4.32         2.87 o                         
  10  11   3         64.23         52.76         3.35 o                         
  11  11   3         83.26         85.58         4.42 o                         
  12  11   3        150.41        151.59         4.14 o                         
  13  11   3         23.85         27.97         4.80 o                         
  14  11   3          2.30          7.20         4.77 o                         
 -14  12   3         21.51         20.24         5.04 o                         
 -13  12   3        206.64        211.81         5.27 o                         
 -12  12   3        146.46        146.54         4.31 o                         
 -11  12   3         32.84         28.39         3.59 o                         
 -10  12   3          7.80          6.35         2.97 o                         
  -9  12   3        125.01        124.38         2.80 o                         
  -8  12   3        221.53        217.64         3.35 o                         
  -7  12   3        438.72        444.45         3.46 o                         
  -6  12   3        228.16        238.85         2.50 o                         
  -5  12   3        371.95        387.29         2.58 o                         
  -4  12   3        769.43        779.09         4.23 o                         
  -3  12   3        152.56        129.03         1.88 o                         
  -2  12   3       3200.97       3089.12        17.15 o                         
  -1  12   3       5170.55       5049.88        29.83 o                         
   0  12   3        714.08        686.39         5.97 o                         
   1  12   3        180.68        194.61         4.05 o                         
   2  12   3        621.16        581.24         5.88 o                         
   3  12   3       2365.79       2365.22        12.61 o                         
   4  12   3        377.51        354.58         2.56 o                         
   5  12   3        702.48        669.68         4.25 o                         
   6  12   3       2706.68       2750.43        12.56 o                         
   7  12   3         33.39         33.62         1.99 o                         
   8  12   3         13.27         10.94         2.56 o                         
   9  12   3         15.21          5.12         2.89 o                         
  10  12   3        277.87        273.18         4.87 o                         
  11  12   3        165.32        161.94         4.04 o                         
  12  12   3        179.77        178.60         4.25 o                         
  13  12   3        127.52        134.08         5.03 o                         
  14  12   3          2.72         18.48         5.44 o                         
 -14  13   3         15.77         18.41         5.01 o                         
 -13  13   3         60.32         69.75         5.18 o                         
 -12  13   3        223.70        222.55         5.50 o                         
 -11  13   3        100.12         99.80         3.53 o                         
 -10  13   3        169.22        161.30         3.35 o                         
  -9  13   3       1177.04       1212.97         7.31 o                         
  -8  13   3        107.54        105.37         2.63 o                         
  -7  13   3       1721.39       1698.05         8.47 o                         
  -6  13   3         16.95         13.49         1.66 o                         
  -5  13   3       3131.40       3013.48        13.30 o                         
  -4  13   3       3750.55       3656.74        15.98 o                         
  -3  13   3       1281.05       1253.31         6.19 o                         
  -2  13   3       1098.55       1011.52         5.09 o                         
  -1  13   3          7.20          6.58         1.39 o                         
   0  13   3        599.69        632.60         4.44 o                         
   1  13   3       1424.63       1358.93         7.21 o                         
   2  13   3       4449.03       4174.83        19.20 o                         
   3  13   3        148.14        164.18         2.07 o                         
   4  13   3        140.89        130.64         2.02 o                         
   5  13   3       1465.37       1437.78         7.08 o                         
   6  13   3        312.76        317.63         3.21 o                         
   7  13   3        631.90        626.68         4.28 o                         
   8  13   3        172.97        170.20         3.02 o                         
   9  13   3        482.01        490.91         5.08 o                         
  10  13   3          4.30         -3.58         3.58 o                         
  11  13   3        236.58        239.91         5.63 o                         
  12  13   3         60.18         66.30         3.97 o                         
  13  13   3        230.97        229.20         6.14 o                         
  14  13   3        205.52        203.59         5.50 o                         
 -14  14   3          0.71         -2.75         5.37 o                         
 -13  14   3          1.15          5.56         5.19 o                         
 -12  14   3        119.60        113.84         4.33 o                         
 -11  14   3          1.97          5.66         3.47 o                         
 -10  14   3        108.37        111.24         3.72 o                         
  -9  14   3          6.71          6.82         2.91 o                         
  -8  14   3        107.79        109.16         3.00 o                         
  -7  14   3         39.51         48.38         3.24 o                         
  -6  14   3         38.13         47.26         1.92 o                         
  -5  14   3         14.04         16.32         1.70 o                         
  -4  14   3         44.27         41.83         1.60 o                         
  -3  14   3          7.62         12.44         1.97 o                         
  -2  14   3        184.43        179.07         3.00 o                         
  -1  14   3         19.23         25.94         1.39 o                         
   0  14   3       1223.91       1287.64         6.67 o                         
   1  14   3        615.70        659.44         3.72 o                         
   2  14   3         28.82         33.36         1.65 o                         
   3  14   3        640.59        694.04         3.47 o                         
   4  14   3         88.03         94.08         1.64 o                         
   5  14   3         35.90         41.22         2.78 o                         
   6  14   3        713.22        716.33         4.86 o                         
   7  14   3        168.93        171.02         2.97 o                         
   8  14   3        165.89        163.51         3.18 o                         
   9  14   3         28.24         19.32         3.48 o                         
  10  14   3          1.71         -0.90         4.08 o                         
  11  14   3         64.59         69.78         4.25 o                         
  12  14   3         25.09         27.22         4.35 o                         
  13  14   3         24.32         34.70         4.67 o                         
  14  14   3          3.76          2.25         5.50 o                         
 -14  15   3         37.48         19.54        14.65 o                         
 -13  15   3          1.42          1.17         5.47 o                         
 -12  15   3        234.32        225.17         5.11 o                         
 -11  15   3        203.44        199.82         4.08 o                         
 -10  15   3        108.68        108.17         3.66 o                         
  -9  15   3       1110.66       1146.52         7.67 o                         
  -8  15   3         19.03         15.22         2.87 o                         
  -7  15   3         55.69         60.66         2.49 o                         
  -6  15   3        402.93        386.33         3.48 o                         
  -5  15   3       3768.91       3727.52        18.91 o                         
  -4  15   3         13.73         14.97         2.36 o                         
  -3  15   3         27.05         30.58         1.42 o                         
  -2  15   3       1404.15       1351.71         6.43 o                         
  -1  15   3         20.64         24.50         1.39 o                         
   0  15   3         55.23         69.89         2.05 o                         
   1  15   3        712.27        653.33         3.69 o                         
   2  15   3       1405.99       1462.36         6.75 o                         
   3  15   3        414.32        426.12         2.78 o                         
   4  15   3       1170.26       1162.44         5.67 o                         
   5  15   3        157.93        159.92         2.67 o                         
   6  15   3        558.86        573.54         4.47 o                         
   7  15   3        961.72        980.25         6.26 o                         
   8  15   3        163.31        171.63         3.28 o                         
   9  15   3        568.42        589.67         6.44 o                         
  10  15   3          1.00         -4.37         4.37 o                         
  11  15   3         11.09         10.89         4.42 o                         
  12  15   3         86.52         81.38         4.64 o                         
  13  15   3        248.59        231.59         8.28 o                         
 -13  16   3         82.23         83.98         5.85 o                         
 -12  16   3         73.45         72.60         5.39 o                         
 -11  16   3          6.58          2.95         3.87 o                         
 -10  16   3         13.60         11.93         3.73 o                         
  -9  16   3        325.10        325.53         5.30 o                         
  -8  16   3        658.80        678.25         5.79 o                         
  -7  16   3        184.65        181.70         3.11 o                         
  -6  16   3         30.24         38.21         2.60 o                         
  -5  16   3         32.91         35.53         2.28 o                         
  -4  16   3         28.58         32.47         2.05 o                         
  -3  16   3         77.98         75.09         1.68 o                         
  -2  16   3       2256.86       2185.06         9.78 o                         
  -1  16   3       4566.50       4489.76        19.05 o                         
   0  16   3          2.49          5.06         1.44 o                         
   1  16   3        761.02        794.40         4.29 o                         
   2  16   3         83.56         71.41         1.58 o                         
   3  16   3       1369.09       1396.86         6.76 o                         
   4  16   3        390.51        395.55         2.97 o                         
   5  16   3       1132.81       1156.95         6.39 o                         
   6  16   3       1011.39       1012.94         6.28 o                         
   7  16   3        110.65        113.07         2.88 o                         
   8  16   3         13.61         10.32         3.12 o                         
   9  16   3         10.36         10.87         3.85 o                         
  10  16   3        565.82        587.52         7.32 o                         
  11  16   3          1.88          7.90         4.51 o                         
  12  16   3         31.68         31.22         4.66 o                         
  13  16   3         30.95         30.07         4.81 o                         
 -13  17   3          0.03          0.94         5.86 o                         
 -12  17   3          0.03         -4.82         4.82 o                         
 -11  17   3          9.25          0.16         4.19 o                         
 -10  17   3         26.28         18.48         3.98 o                         
  -9  17   3          3.88          1.42         3.69 o                         
  -8  17   3          7.09          4.24         3.47 o                         
  -7  17   3         10.08         15.15         2.94 o                         
  -6  17   3        180.23        176.68         3.06 o                         
  -5  17   3          9.28          8.97         2.48 o                         
  -4  17   3          6.48          6.22         2.00 o                         
  -3  17   3        268.91        243.41         2.67 o                         
  -2  17   3        179.34        195.22         2.36 o                         
  -1  17   3        189.46        206.24         2.46 o                         
   0  17   3         25.17         29.25         1.70 o                         
   1  17   3         87.39         92.00         1.86 o                         
   2  17   3         47.28         40.67         1.73 o                         
   3  17   3       1545.26       1488.68         7.27 o                         
   4  17   3         95.45         99.41         2.01 o                         
   5  17   3          1.17          2.02         2.20 o                         
   6  17   3        254.54        265.32         3.92 o                         
   7  17   3         39.06         33.60         2.95 o                         
   8  17   3        137.83        136.83         4.00 o                         
   9  17   3          3.21          2.77         4.01 o                         
  10  17   3          3.79         -3.17         4.39 o                         
  11  17   3          7.09          8.97         4.44 o                         
  12  17   3         24.63         19.64         4.61 o                         
  13  17   3          2.42          2.91         4.55 o                         
 -13  18   3         29.62         22.86         6.40 o                         
 -12  18   3         70.50         70.61         4.91 o                         
 -11  18   3          6.28          2.34         4.48 o                         
 -10  18   3         17.65         15.08         4.65 o                         
  -9  18   3         33.89         35.46         4.09 o                         
  -8  18   3        630.26        629.57         6.48 o                         
  -7  18   3        130.48        131.58         3.25 o                         
  -6  18   3        177.56        180.69         3.32 o                         
  -5  18   3        115.78        107.80         2.66 o                         
  -4  18   3        412.03        407.07         3.63 o                         
  -3  18   3        116.37        122.69         2.16 o                         
  -2  18   3       2004.44       2047.69         9.14 o                         
  -1  18   3       1814.74       1781.05         8.65 o                         
   0  18   3        495.27        519.48         3.58 o                         
   1  18   3        474.96        471.93         3.52 o                         
   2  18   3        227.07        218.75         2.88 o                         
   3  18   3        928.34        911.52         5.22 o                         
   4  18   3        405.80        396.15         3.46 o                         
   5  18   3        554.02        552.81         4.22 o                         
   6  18   3        870.86        888.30         6.13 o                         
   7  18   3         10.94         12.82         3.08 o                         
   8  18   3         41.08         58.06         4.18 o                         
   9  18   3          0.66         -5.27         5.27 o                         
  10  18   3        214.25        214.73         4.99 o                         
  11  18   3         54.62         54.98         4.68 o                         
  12  18   3         50.50         51.01         4.72 o                         
  13  18   3         15.80         21.98        15.47 o                         
 -12  19   3         72.10         74.83         5.32 o                         
 -11  19   3         56.13         59.10         4.87 o                         
 -10  19   3         81.59         68.59         4.81 o                         
  -9  19   3        459.69        464.86         6.91 o                         
  -8  19   3        311.90        305.92         5.75 o                         
  -7  19   3         11.68          5.51         3.26 o                         
  -6  19   3         12.64         12.79         3.03 o                         
  -5  19   3        458.71        475.49         4.49 o                         
  -4  19   3        541.01        545.39         4.31 o                         
  -3  19   3        111.69        113.76         2.24 o                         
  -2  19   3        513.66        516.22         3.58 o                         
  -1  19   3          8.95         16.63         1.90 o                         
   0  19   3        681.53        696.32         4.42 o                         
   1  19   3        204.20        203.41         2.96 o                         
   2  19   3       1988.24       1985.84         9.71 o                         
   3  19   3         83.06         85.57         2.37 o                         
   4  19   3         78.64         77.96         2.34 o                         
   5  19   3         11.46          6.61         2.65 o                         
   6  19   3        424.98        423.40         4.66 o                         
   7  19   3        210.22        216.54         4.22 o                         
   8  19   3        105.31        112.24         3.65 o                         
   9  19   3        798.14        833.93         7.94 o                         
  10  19   3         39.29         35.99         4.57 o                         
  11  19   3          6.64          5.79         4.92 o                         
  12  19   3          5.98          4.31         4.82 o                         
 -12  20   3         16.30         16.33         5.16 o                         
 -11  20   3         54.30         57.46         5.11 o                         
 -10  20   3        116.38        109.84         4.93 o                         
  -9  20   3         13.81         12.05         4.57 o                         
  -8  20   3          4.52         -2.80         4.30 o                         
  -7  20   3         37.37         26.35         3.52 o                         
  -6  20   3         86.01         89.06         3.28 o                         
  -5  20   3          7.24          5.08         2.91 o                         
  -4  20   3        324.18        337.81         4.19 o                         
  -3  20   3          6.81          7.47         2.24 o                         
  -2  20   3         44.95         46.83         2.35 o                         
  -1  20   3        449.83        476.72         3.85 o                         
   0  20   3          0.25         -2.22         2.22 o                         
   1  20   3         77.24         79.81         2.38 o                         
   2  20   3        406.35        412.28         3.74 o                         
   3  20   3          1.00          1.53         2.38 o                         
   4  20   3          3.39         -2.61         2.61 o                         
   5  20   3          0.26         -2.82         2.82 o                         
   6  20   3         54.90         60.26         3.17 o                         
   7  20   3        258.56        251.53         4.77 o                         
   8  20   3        171.79        185.57         3.99 o                         
   9  20   3         34.96         30.55         4.28 o                         
  10  20   3          0.67          7.60         4.52 o                         
  11  20   3         22.13         26.06         5.18 o                         
  12  20   3         70.42         75.02         5.35 o                         
 -12  21   3         22.86         27.80         5.16 o                         
 -11  21   3         53.09         67.40         5.07 o                         
 -10  21   3         32.35         29.01         4.90 o                         
  -9  21   3        269.88        265.85         6.35 o                         
  -8  21   3         15.45          7.40         4.94 o                         
  -7  21   3         49.53         45.71         3.75 o                         
  -6  21   3         30.22         27.11         3.30 o                         
  -5  21   3        419.29        418.39         5.15 o                         
  -4  21   3        168.51        171.87         3.19 o                         
  -3  21   3         28.31         38.73         2.54 o                         
  -2  21   3       1295.70       1303.51         7.09 o                         
  -1  21   3          3.76          0.09         2.50 o                         
   0  21   3        126.66        117.05         2.64 o                         
   1  21   3         27.50         27.17         2.49 o                         
   2  21   3       1300.31       1322.85         7.22 o                         
   3  21   3          4.73          8.84         2.67 o                         
   4  21   3        217.89        216.28         3.80 o                         
   5  21   3         97.91         99.97         3.39 o                         
   6  21   3        136.03        131.10         3.62 o                         
   7  21   3        525.66        534.49         5.64 o                         
   8  21   3        162.90        161.79         3.98 o                         
   9  21   3        268.10        267.53         6.87 o                         
  10  21   3          0.25         -1.33         4.76 o                         
  11  21   3         48.31         57.38         5.41 o                         
 -11  22   3         15.97         17.35         5.11 o                         
 -10  22   3         11.08          3.09         5.18 o                         
  -9  22   3         76.91         68.50         5.22 o                         
  -8  22   3        241.28        229.56         5.29 o                         
  -7  22   3         33.79         19.42         4.00 o                         
  -6  22   3        160.20        166.39         3.79 o                         
  -5  22   3         31.60         23.08         3.51 o                         
  -4  22   3        329.21        332.41         4.65 o                         
  -3  22   3         90.18         99.56         3.14 o                         
  -2  22   3        660.21        686.88         5.14 o                         
  -1  22   3        549.61        551.89         4.64 o                         
   0  22   3         85.20         81.41         2.88 o                         
   1  22   3         12.78         15.97         2.77 o                         
   2  22   3          1.10          4.43         2.79 o                         
   3  22   3        223.79        237.24         4.14 o                         
   4  22   3        138.55        145.85         4.32 o                         
   5  22   3        811.52        848.88         7.03 o                         
   6  22   3        462.50        487.75         6.31 o                         
   7  22   3         88.53         77.89         3.94 o                         
   8  22   3         33.25         28.35         4.08 o                         
   9  22   3         20.25         17.78         4.59 o                         
  10  22   3         96.56         91.32         5.06 o                         
  11  22   3         18.88         19.37         6.10 o                         
 -11  23   3          3.59          0.31         5.00 o                         
 -10  23   3         21.98         18.50         5.21 o                         
  -9  23   3          1.19         -1.10         5.06 o                         
  -8  23   3         21.36          8.68         4.75 o                         
  -7  23   3         89.18         83.99         4.29 o                         
  -6  23   3         58.23         56.06         3.85 o                         
  -5  23   3          0.93          1.57         3.64 o                         
  -4  23   3          6.07          9.73         3.40 o                         
  -3  23   3        305.32        313.50         4.50 o                         
  -2  23   3         33.51         39.69         3.16 o                         
  -1  23   3        130.28        136.95         3.22 o                         
   0  23   3        135.12        137.64         3.15 o                         
   1  23   3         90.36         82.58         3.08 o                         
   2  23   3         23.65         25.88         3.06 o                         
   3  23   3         40.79         45.59         3.13 o                         
   4  23   3        162.73        172.92         3.88 o                         
   5  23   3        160.52        159.13         4.10 o                         
   6  23   3         15.98          5.42         4.22 o                         
   7  23   3          9.27          1.59         4.24 o                         
   8  23   3          2.68         -4.31         4.31 o                         
   9  23   3         14.94          7.40         4.47 o                         
  10  23   3          6.39         11.22         4.91 o                         
  11  23   3         37.10         39.85         8.22 o                         
 -10  24   3         63.79         66.66         6.96 o                         
  -9  24   3         17.89         16.95         6.01 o                         
  -8  24   3         28.28         23.53         4.85 o                         
  -7  24   3          3.97         -4.36         4.36 o                         
  -6  24   3        195.25        195.24         4.30 o                         
  -5  24   3         13.43          8.93         3.79 o                         
  -4  24   3        400.59        404.85         5.69 o                         
  -3  24   3        275.63        280.78         4.95 o                         
  -2  24   3        149.49        153.39         3.58 o                         
  -1  24   3        777.95        783.24         5.99 o                         
   0  24   3        240.04        226.48         3.92 o                         
   1  24   3         15.62         17.03         3.08 o                         
   2  24   3        109.46        109.38         3.32 o                         
   3  24   3        939.66        954.37         6.78 o                         
   4  24   3         15.75          6.53         3.83 o                         
   5  24   3        123.71        126.79         4.44 o                         
   6  24   3        333.22        335.53         6.59 o                         
   7  24   3         18.85         15.52         4.63 o                         
   8  24   3         13.62          9.51         4.82 o                         
   9  24   3         12.89          3.84         4.92 o                         
  10  24   3          7.01          6.71         5.33 o                         
 -10  25   3          6.29          2.64         5.88 o                         
  -9  25   3        247.69        233.18         7.69 o                         
  -8  25   3         13.31          9.01         5.09 o                         
  -7  25   3          1.59         -2.76         4.56 o                         
  -6  25   3         27.06         20.04         4.05 o                         
  -5  25   3        105.58        101.15         4.26 o                         
  -4  25   3         46.71         49.84         4.30 o                         
  -3  25   3          8.21         14.52         3.97 o                         
  -2  25   3          9.56         10.48         3.51 o                         
  -1  25   3         13.27         17.45         3.47 o                         
   0  25   3         57.54         64.48         3.49 o                         
   1  25   3         84.10         80.35         3.43 o                         
   2  25   3        310.06        339.09         5.15 o                         
   3  25   3          4.43          6.45         3.43 o                         
   4  25   3         14.47          6.74         4.00 o                         
   5  25   3          6.25          1.65         4.55 o                         
   6  25   3        139.32        127.62         4.82 o                         
   7  25   3         31.32         14.23         4.76 o                         
   8  25   3         16.17         13.45         4.93 o                         
   9  25   3         79.63         80.27         5.40 o                         
  -9  26   3         99.18         90.87         5.57 o                         
  -8  26   3          1.84          2.71         5.13 o                         
  -7  26   3         40.37         39.59         5.35 o                         
  -6  26   3         23.66         22.34         4.14 o                         
  -5  26   3          4.53         -0.47         4.28 o                         
  -4  26   3         92.79         85.09         4.57 o                         
  -3  26   3        533.87        535.32         6.79 o                         
  -2  26   3         51.19         48.70         3.87 o                         
  -1  26   3        132.78        145.72         3.83 o                         
   0  26   3          9.12          8.27         3.56 o                         
   1  26   3        259.22        252.77         4.89 o                         
   2  26   3        121.84        130.27         3.78 o                         
   3  26   3         39.57         38.32         3.62 o                         
   4  26   3        230.21        221.99         4.56 o                         
   5  26   3          1.64         -3.88         4.60 o                         
   6  26   3          8.93          0.69         4.80 o                         
   7  26   3          6.70         -4.92         4.92 o                         
   8  26   3         57.85         61.15         5.04 o                         
   9  26   3        180.27        174.90         5.58 o                         
  -8  27   3          2.47          5.86         5.18 o                         
  -7  27   3         75.62         79.72         5.33 o                         
  -6  27   3         37.89         30.23         4.92 o                         
  -5  27   3         82.64         83.93         4.78 o                         
  -4  27   3         31.79         22.78         4.70 o                         
  -3  27   3        153.19        159.11         4.65 o                         
  -2  27   3        223.58        232.69         4.45 o                         
  -1  27   3        144.77        148.29         4.33 o                         
   0  27   3        199.14        216.92         4.65 o                         
   1  27   3         38.70         41.25         3.85 o                         
   2  27   3         18.19         25.00         3.61 o                         
   3  27   3         77.73         76.28         3.84 o                         
   4  27   3         10.75         13.20         4.29 o                         
   5  27   3         10.47          9.13         4.84 o                         
   6  27   3         40.98         41.20         4.97 o                         
   7  27   3        130.81        127.18         5.82 o                         
   8  27   3         58.49         60.89         4.96 o                         
  -8  28   3          5.90         11.60         5.75 o                         
  -7  28   3         11.50          4.24         5.51 o                         
  -6  28   3         17.75         15.29         5.20 o                         
  -5  28   3         96.35         89.25         4.93 o                         
  -4  28   3         16.67         12.08         5.12 o                         
  -3  28   3          2.74          6.78         4.55 o                         
  -2  28   3        182.63        177.36         5.15 o                         
  -1  28   3         66.79         67.17         4.32 o                         
   0  28   3          1.95          6.00         3.94 o                         
   1  28   3         64.37         68.19         4.09 o                         
   2  28   3         12.23         11.39         3.92 o                         
   3  28   3         32.47         33.09         4.36 o                         
   4  28   3          4.19          7.45         4.57 o                         
   5  28   3        102.39        103.12         5.12 o                         
   6  28   3         24.81         21.51         5.04 o                         
   7  28   3          5.29          3.79         4.97 o                         
  -7  29   3        105.78         87.49         5.62 o                         
  -6  29   3        105.17         99.41         5.51 o                         
  -5  29   3          9.76         12.19         5.19 o                         
  -4  29   3         19.31         25.49         5.17 o                         
  -3  29   3         85.18         89.30         5.08 o                         
  -2  29   3         10.45         15.14         4.80 o                         
  -1  29   3          1.74         10.78         4.36 o                         
   0  29   3        158.21        148.73         4.91 o                         
   1  29   3         35.02         38.77         4.37 o                         
   2  29   3          2.21         -0.09         4.29 o                         
   3  29   3         23.60         23.03         4.52 o                         
   4  29   3         87.45         88.01         5.13 o                         
   5  29   3         29.40         32.52         4.92 o                         
   6  29   3         11.12          6.72         4.95 o                         
   7  29   3          6.97          5.70        15.06 o                         
  -6  30   3          7.23          1.58         6.00 o                         
  -5  30   3          8.01         -1.11         5.07 o                         
  -4  30   3         48.46         54.27         5.21 o                         
  -3  30   3         64.26         73.48         5.58 o                         
  -2  30   3         18.40         20.46         5.12 o                         
  -1  30   3         27.70         30.90         4.59 o                         
   0  30   3         26.04         28.49         4.89 o                         
   1  30   3        111.32        109.52         4.80 o                         
   2  30   3         60.67         58.84         4.40 o                         
   3  30   3         87.96         82.08         5.01 o                         
   4  30   3          7.15          9.69         4.65 o                         
   5  30   3         46.66         46.27         4.74 o                         
  -4  31   3          0.91          6.25         5.85 o                         
  -3  31   3         64.29         62.47         5.47 o                         
  -2  31   3         27.67         43.44         4.84 o                         
  -1  31   3          3.87          2.14         5.09 o                         
   0  31   3          2.17          2.31         4.88 o                         
   1  31   3          2.23          4.60         4.57 o                         
   2  31   3          0.28          4.77         4.74 o                         
   3  31   3          0.81          5.62         5.28 o                         
   4  31   3          0.17         -4.77         4.77 o                         
  -2  32   3         11.44         16.69         5.05 o                         
  -1  32   3          9.76         14.57         5.06 o                         
   0  32   3         90.28         94.51         4.93 o                         
   1  32   3         37.31         35.02         4.82 o                         
   2  32   3          5.72          0.49         5.13 o                         
 -15   0   4          1.25         17.33         7.66 o                         
 -14   0   4         94.61         95.85         6.70 o                         
 -13   0   4         76.29         63.06         5.84 o                         
 -12   0   4        998.51       1006.41        10.73 o                         
 -11   0   4        250.35        237.47         5.72 o                         
 -10   0   4          9.65          1.09         2.85 o                         
  -9   0   4        869.17        834.80         6.23 o                         
  -8   0   4        600.35        569.31         4.61 o                         
  -7   0   4       2182.37       2099.36        14.65 o                         
  -6   0   4          2.23         -2.80         2.80 o                         
  -5   0   4       4973.95       5080.41        40.48 o                         
  -4   0   4      11564.81      12677.45       102.23 o                         
  -3   0   4       7153.23       7882.67        67.98 o                         
  -2   0   4       6697.06       6937.02        72.56 o                         
  -1   0   4       6995.00       7064.40        65.15 o                         
   0   0   4      23429.54      22181.22       244.35 o                         
   1   0   4        502.80        520.31         4.52 o                         
   2   0   4      21025.54      20872.83       183.51 o                         
   3   0   4       4920.94       5354.96        36.91 o                         
   4   0   4       2762.97       2947.56        20.72 o                         
   5   0   4        395.86        377.34         5.34 o                         
   6   0   4       1536.61       1588.18        14.73 o                         
   7   0   4       4815.62       4773.72        29.37 o                         
   8   0   4         26.25         10.78         2.26 o                         
   9   0   4         36.37         43.18         3.29 o                         
  10   0   4         70.62         71.83         3.36 o                         
  11   0   4        786.75        831.87         7.54 o                         
  12   0   4          4.85         -3.70         4.57 o                         
  13   0   4        270.32        263.54        12.71 o                         
  14   0   4        422.27        434.11        14.75 o                         
  15   0   4        174.29        175.16         7.13 o                         
 -15   1   4        127.08        130.75         5.81 o                         
 -14   1   4          1.56         11.67         4.51 o                         
 -13   1   4         47.38         48.79         4.11 o                         
 -12   1   4        125.15        120.19         3.69 o                         
 -11   1   4        788.73        802.40         5.37 o                         
 -10   1   4         55.14         54.50         2.20 o                         
  -9   1   4          2.42         -2.17         2.17 o                         
  -8   1   4       1995.48       1925.79         8.33 o                         
  -7   1   4         82.55         93.82         1.99 o                         
  -6   1   4         34.83         22.96         2.03 o                         
  -5   1   4        181.42        197.98         2.96 o                         
  -4   1   4       4553.74       4720.05        24.69 o                         
  -3   1   4       3730.76       4073.82        22.04 o                         
  -2   1   4       1739.11       1966.05        12.20 o                         
  -1   1   4      13597.70      14339.46       111.43 o                         
   0   1   4       1442.26       1517.77         9.10 o                         
   1   1   4       3726.11       3865.97        26.57 o                         
   2   1   4       3318.46       3460.98        28.17 o                         
   3   1   4       6041.79       6327.30        34.22 o                         
   4   1   4         10.63          4.38         1.16 o                         
   5   1   4       1897.16       1970.08        12.85 o                         
   6   1   4         17.93          7.89         1.56 o                         
   7   1   4        260.94        223.09         2.30 o                         
   8   1   4        288.33        261.14         2.61 o                         
   9   1   4        280.50        278.39         3.12 o                         
  10   1   4        125.12        116.09         2.99 o                         
  11   1   4        169.87        175.00         3.04 o                         
  12   1   4         30.46         25.14         3.46 o                         
  13   1   4          2.15          2.01         3.80 o                         
  14   1   4         16.61         27.99         4.72 o                         
  15   1   4         26.97         48.35         4.71 o                         
 -15   2   4         18.98         28.77         5.03 o                         
 -14   2   4        111.46        119.15         4.69 o                         
 -13   2   4          4.76         14.34         3.83 o                         
 -12   2   4        159.01        162.33         3.53 o                         
 -11   2   4        215.75        230.00         3.84 o                         
 -10   2   4         89.88         96.14         2.40 o                         
  -9   2   4        188.20        174.45         2.63 o                         
  -8   2   4        102.29         97.02         1.77 o                         
  -7   2   4        863.83        799.83         4.73 o                         
  -6   2   4        160.55        119.53         6.78 o                         
  -5   2   4       6545.07       6913.71        42.69 o                         
  -4   2   4        324.60        407.65         3.47 o                         
  -3   2   4       1599.60       1581.73         9.63 o                         
  -2   2   4       5626.98       6358.58        41.17 o                         
  -1   2   4       1025.00       1161.19         7.03 o                         
   0   2   4       2570.22       2668.30        17.39 o                         
   1   2   4         93.54         74.80         1.41 o                         
   2   2   4       1049.61       1133.91         6.71 o                         
   3   2   4       1479.77       1564.66         9.11 o                         
   4   2   4       4462.83       4655.85        22.79 o                         
   5   2   4         64.48         57.60         2.43 o                         
   6   2   4       1094.84       1054.78         8.40 o                         
   7   2   4        481.70        450.02         3.01 o                         
   8   2   4        516.75        479.04         3.56 o                         
   9   2   4        515.93        513.10         3.63 o                         
  10   2   4         61.06         60.73         2.77 o                         
  11   2   4         84.56         77.06         3.04 o                         
  12   2   4         29.82         14.74         3.58 o                         
  13   2   4         98.32         92.83         3.95 o                         
  14   2   4        163.16        161.41         4.68 o                         
  15   2   4          0.82         19.78         4.74 o                         
 -15   3   4        267.12        296.15         9.71 o                         
 -14   3   4         60.66         73.13         4.41 o                         
 -13   3   4        113.82        117.39         4.03 o                         
 -12   3   4        197.67        189.42         3.89 o                         
 -11   3   4        993.32       1011.02         6.24 o                         
 -10   3   4       2292.55       2318.18        11.34 o                         
  -9   3   4        823.67        780.85         4.63 o                         
  -8   3   4       5494.40       5588.72        24.28 o                         
  -7   3   4       2337.80       2218.93        10.17 o                         
  -6   3   4        748.57        714.51         5.59 o                         
  -5   3   4         53.91         77.65         2.70 o                         
  -4   3   4      12206.59      12297.73        97.92 o                         
  -3   3   4       4339.58       4362.12        38.97 o                         
  -2   3   4       6916.99       7314.72        44.08 o                         
  -1   3   4      34632.69      32171.19       242.45 o                         
   0   3   4       5133.78       5445.59        35.98 o                         
   1   3   4       2894.56       3178.89        19.59 o                         
   2   3   4        250.64        314.69         2.52 o                         
   3   3   4       9718.65       9488.66        49.25 o                         
   4   3   4       3343.44       3399.00        16.34 o                         
   5   3   4        195.98        229.54         3.05 o                         
   6   3   4       2874.62       2877.05        12.64 o                         
   7   3   4       2663.98       2556.53        13.29 o                         
   8   3   4       1436.52       1389.81         6.66 o                         
   9   3   4        471.16        473.28         3.74 o                         
  10   3   4       1808.14       1808.83         9.52 o                         
  11   3   4        665.22        681.40         5.49 o                         
  12   3   4         36.07         28.45         3.40 o                         
  13   3   4         10.12         12.20         3.74 o                         
  14   3   4         55.43         63.93         4.28 o                         
  15   3   4         22.83         34.01         4.85 o                         
 -15   4   4         11.05         24.50         5.25 o                         
 -14   4   4        148.48        155.74         4.81 o                         
 -13   4   4         20.74         29.53         3.74 o                         
 -12   4   4        250.81        251.58         4.46 o                         
 -11   4   4        260.13        263.60         4.08 o                         
 -10   4   4        285.42        296.72         3.53 o                         
  -9   4   4         76.76         75.96         2.10 o                         
  -8   4   4         83.53         71.50         1.78 o                         
  -7   4   4        665.14        622.31         3.47 o                         
  -6   4   4        101.18         96.99         2.91 o                         
  -5   4   4       2889.16       3043.66        17.48 o                         
  -4   4   4        139.35        195.59         4.46 o                         
  -3   4   4       1166.35       1302.08         7.90 o                         
  -2   4   4       1628.28       1651.04         9.95 o                         
  -1   4   4       4233.54       4772.97        30.70 o                         
   0   4   4      17881.93      18178.24       178.47 o                         
   1   4   4          1.57          4.44         0.91 o                         
   2   4   4        768.05        951.93         7.26 o                         
   3   4   4       3554.30       3915.75        18.57 o                         
   4   4   4        104.25         92.61         2.05 o                         
   5   4   4        196.76        243.64         3.13 o                         
   6   4   4        585.53        510.54         3.34 o                         
   7   4   4       1077.14       1054.33         5.18 o                         
   8   4   4        708.96        730.04         4.14 o                         
   9   4   4        649.72        618.09         4.36 o                         
  10   4   4          0.07         -0.25         2.87 o                         
  11   4   4        240.07        236.66         4.12 o                         
  12   4   4         53.67         60.54         3.50 o                         
  13   4   4         42.22         40.21         3.74 o                         
  14   4   4         39.01         45.91         4.52 o                         
  15   4   4          3.88         11.10         4.96 o                         
 -15   5   4          6.90         19.28         5.82 o                         
 -14   5   4         59.97         67.02         4.95 o                         
 -13   5   4        235.73        238.20         5.78 o                         
 -12   5   4         78.41         87.14         3.30 o                         
 -11   5   4        427.28        434.41         4.44 o                         
 -10   5   4        477.07        507.89         4.13 o                         
  -9   5   4          8.32          3.57         2.08 o                         
  -8   5   4       1804.81       1797.49         8.53 o                         
  -7   5   4         97.28        101.48         2.13 o                         
  -6   5   4       1045.21       1016.29         5.55 o                         
  -5   5   4         73.15         54.37         2.07 o                         
  -4   5   4       3582.35       3628.85        18.16 o                         
  -3   5   4        220.65        223.36         2.44 o                         
  -2   5   4       3457.25       3693.70        20.77 o                         
  -1   5   4       3951.57       4443.92        24.45 o                         
   0   5   4       1982.88       2190.49        14.41 o                         
   1   5   4      15438.17      15426.58        94.80 o                         
   2   5   4        524.29        632.03         3.96 o                         
   3   5   4       2070.55       2117.17        10.06 o                         
   4   5   4       2500.66       2615.18        12.77 o                         
   5   5   4        932.06        876.70         6.33 o                         
   6   5   4       1475.92       1467.15         6.89 o                         
   7   5   4        796.05        815.81         4.27 o                         
   8   5   4       2627.00       2563.11        11.85 o                         
   9   5   4         44.16         42.84         2.14 o                         
  10   5   4        902.27        909.02         5.92 o                         
  11   5   4         66.51         63.45         3.04 o                         
  12   5   4         29.19         30.30         3.52 o                         
  13   5   4        204.57        217.77         4.26 o                         
  14   5   4         65.33         58.62         4.68 o                         
  15   5   4          6.53         15.90         5.84 o                         
 -15   6   4         30.34         38.32         5.61 o                         
 -14   6   4         62.25         70.47         4.49 o                         
 -13   6   4        153.08        149.47         3.95 o                         
 -12   6   4        540.80        544.31         5.51 o                         
 -11   6   4        800.14        799.28         5.61 o                         
 -10   6   4        123.63        117.54         2.56 o                         
  -9   6   4        916.30        903.48         5.24 o                         
  -8   6   4          7.03          1.10         1.62 o                         
  -7   6   4       2700.90       2642.50        11.17 o                         
  -6   6   4          8.73          6.87         1.47 o                         
  -5   6   4       5396.30       5390.44        31.77 o                         
  -4   6   4       2399.65       2470.29        12.84 o                         
  -3   6   4       4973.50       5322.14        28.89 o                         
  -2   6   4       5406.02       5810.59        28.75 o                         
  -1   6   4       3577.26       3632.99        30.00 o                         
   0   6   4      13489.04      13919.66        83.56 o                         
   1   6   4      14297.31      15532.82        91.76 o                         
   2   6   4      12707.60      13168.09        67.59 o                         
   3   6   4        568.41        522.50         3.15 o                         
   4   6   4        998.08        948.12         5.33 o                         
   5   6   4        122.29        103.75         2.71 o                         
   6   6   4       2352.68       2298.88        10.55 o                         
   7   6   4       4098.03       3979.96        17.40 o                         
   8   6   4         81.45         74.97         1.96 o                         
   9   6   4        597.36        605.91         4.97 o                         
  10   6   4        206.03        203.91         3.43 o                         
  11   6   4       1312.89       1353.73         8.24 o                         
  12   6   4         30.24         32.36         3.70 o                         
  13   6   4        214.54        205.47         4.23 o                         
  14   6   4        104.45        108.73         4.70 o                         
  15   6   4          1.81         10.51         4.67 o                         
 -15   7   4          1.34          0.59         5.61 o                         
 -14   7   4         54.54         67.15         5.31 o                         
 -13   7   4         22.67         22.65         3.97 o                         
 -12   7   4          4.90          6.69         3.38 o                         
 -11   7   4          0.31         -0.96         3.16 o                         
 -10   7   4         17.26         25.33         2.74 o                         
  -9   7   4        153.95        158.78         2.92 o                         
  -8   7   4        827.16        776.66         4.13 o                         
  -7   7   4        292.31        253.08         2.31 o                         
  -6   7   4        962.82        971.12         4.55 o                         
  -5   7   4         38.91         45.88         1.83 o                         
  -4   7   4         17.63         17.37         1.31 o                         
  -3   7   4        889.26        895.08         5.34 o                         
  -2   7   4        134.84        125.42         1.62 o                         
  -1   7   4       1093.24       1135.07         9.06 o                         
   0   7   4         10.72         27.36         1.42 o                         
   1   7   4       5207.93       5926.81        32.57 o                         
   2   7   4        333.21        319.06         2.79 o                         
   3   7   4        562.07        492.91         3.12 o                         
   4   7   4        888.68        877.91         5.21 o                         
   5   7   4        563.21        500.08         3.43 o                         
   6   7   4         71.39         73.64         1.90 o                         
   7   7   4        105.87        106.41         2.51 o                         
   8   7   4        473.99        481.41         3.80 o                         
   9   7   4        265.97        259.13         3.47 o                         
  10   7   4        474.01        476.64         4.39 o                         
  11   7   4          0.07          5.97         3.18 o                         
  12   7   4        184.76        189.78         4.11 o                         
  13   7   4          7.86         15.60         4.10 o                         
  14   7   4         21.70         29.32         4.55 o                         
  15   7   4          5.90         16.77         4.67 o                         
 -15   8   4          0.15          9.89         5.66 o                         
 -14   8   4         26.26         32.18         4.98 o                         
 -13   8   4         74.08         80.40         5.16 o                         
 -12   8   4         50.03         47.29         3.74 o                         
 -11   8   4         10.40          5.22         3.24 o                         
 -10   8   4        828.54        857.47         5.47 o                         
  -9   8   4       2267.53       2261.28        10.20 o                         
  -8   8   4         36.36         39.88         1.74 o                         
  -7   8   4       1752.38       1678.84         7.55 o                         
  -6   8   4       1244.39       1178.22         5.50 o                         
  -5   8   4        714.19        688.12         3.99 o                         
  -4   8   4       2604.40       2586.39        14.32 o                         
  -3   8   4       1324.64       1274.37         6.77 o                         
  -2   8   4       7706.45       8093.42        37.47 o                         
  -1   8   4         17.61         13.41         1.08 o                         
   0   8   4       6992.83       7325.04        55.73 o                         
   1   8   4         42.25         30.78         1.30 o                         
   2   8   4       1275.85       1211.11         6.91 o                         
   3   8   4       9179.03       9339.68        46.12 o                         
   4   8   4       1407.78       1405.28         7.61 o                         
   5   8   4       1555.46       1486.25         7.11 o                         
   6   8   4         12.49         12.38         1.58 o                         
   7   8   4        147.04        144.23         2.07 o                         
   8   8   4        304.60        308.29         3.31 o                         
   9   8   4       2054.08       2115.22        10.48 o                         
  10   8   4          0.20         -1.44         2.70 o                         
  11   8   4        411.66        422.40         5.18 o                         
  12   8   4        169.82        170.19         4.16 o                         
  13   8   4         49.10         51.88         4.22 o                         
  14   8   4        102.96        113.15         4.76 o                         
  15   8   4         63.03         75.21         5.31 o                         
 -15   9   4        211.89        210.07         9.40 o                         
 -14   9   4          4.99          2.74         4.95 o                         
 -13   9   4        157.38        153.49         4.57 o                         
 -12   9   4        230.54        229.83         4.83 o                         
 -11   9   4        211.53        203.02         3.61 o                         
 -10   9   4        333.01        337.36         4.21 o                         
  -9   9   4          9.52          5.98         2.28 o                         
  -8   9   4       1126.81       1125.22         5.82 o                         
  -7   9   4         24.38         21.32         1.61 o                         
  -6   9   4        231.82        253.53         2.29 o                         
  -5   9   4         21.50         17.17         1.23 o                         
  -4   9   4       4869.57       4755.33        28.02 o                         
  -3   9   4       1193.34       1212.51         6.72 o                         
  -2   9   4       1258.74       1319.24         7.21 o                         
  -1   9   4       7590.64       7455.60        43.83 o                         
   0   9   4         58.28         64.37         2.69 o                         
   1   9   4       3758.30       3613.21        20.77 o                         
   2   9   4        227.53        283.23         2.72 o                         
   3   9   4       7182.03       6961.97        34.86 o                         
   4   9   4        877.04        819.06         5.25 o                         
   5   9   4       2623.48       2438.66        10.63 o                         
   6   9   4       2671.23       2658.16        10.77 o                         
   7   9   4         91.05         86.71         1.75 o                         
   8   9   4       1032.32       1028.28         5.76 o                         
   9   9   4         10.20         10.12         2.45 o                         
  10   9   4        466.70        467.34         4.55 o                         
  11   9   4        190.87        200.95         3.62 o                         
  12   9   4         74.53         78.56         3.85 o                         
  13   9   4         13.35         19.17         4.19 o                         
  14   9   4         12.29         15.60         4.58 o                         
 -14  10   4          3.96         12.44         6.10 o                         
 -13  10   4        181.14        176.78         4.84 o                         
 -12  10   4        701.31        726.09         7.82 o                         
 -11  10   4         34.05         27.26         3.35 o                         
 -10  10   4         13.30         16.00         2.90 o                         
  -9  10   4        825.03        822.90         5.36 o                         
  -8  10   4         23.46         17.19         2.05 o                         
  -7  10   4         88.35        105.05         1.94 o                         
  -6  10   4        132.97        121.22         1.89 o                         
  -5  10   4         22.20         28.56         1.55 o                         
  -4  10   4         26.81         33.11         1.37 o                         
  -3  10   4        671.71        685.86         5.02 o                         
  -2  10   4        947.43        891.71         5.94 o                         
  -1  10   4       1520.05       1543.46        10.28 o                         
   0  10   4       2748.52       3009.94        19.06 o                         
   1  10   4         19.15         21.27         1.39 o                         
   2  10   4        418.77        415.07         3.51 o                         
   3  10   4          1.13          1.14         1.48 o                         
   4  10   4         93.11         99.48         2.03 o                         
   5  10   4       2070.07       1977.41         8.35 o                         
   6  10   4        662.49        647.57         3.36 o                         
   7  10   4         62.72         52.67         1.80 o                         
   8  10   4          4.42          3.95         2.16 o                         
   9  10   4        696.76        686.13         4.91 o                         
  10  10   4        134.45        128.72         2.99 o                         
  11  10   4         16.50         16.89         3.29 o                         
  12  10   4          0.32          5.56         3.91 o                         
  13  10   4          5.84         19.91         4.61 o                         
  14  10   4          9.62         14.88         4.82 o                         
 -14  11   4          0.25          0.26         5.06 o                         
 -13  11   4        407.83        409.84         7.21 o                         
 -12  11   4        389.16        415.35         6.18 o                         
 -11  11   4        237.09        233.17         4.51 o                         
 -10  11   4        412.01        408.87         4.50 o                         
  -9  11   4         27.91         26.23         2.54 o                         
  -8  11   4        267.76        249.52         3.25 o                         
  -7  11   4        302.75        280.16         2.90 o                         
  -6  11   4       5341.09       5271.33        23.44 o                         
  -5  11   4        407.08        386.61         2.58 o                         
  -4  11   4       1035.29       1015.20         4.96 o                         
  -3  11   4       1116.83       1070.15         6.31 o                         
  -2  11   4       2421.78       2280.94        12.88 o                         
  -1  11   4       2455.39       2509.37        16.00 o                         
   0  11   4       4123.50       3939.15        27.44 o                         
   1  11   4       9672.92       9499.86        62.18 o                         
   2  11   4        281.07        255.39         3.72 o                         
   3  11   4       3288.83       3189.65        15.31 o                         
   4  11   4        677.19        703.39         3.60 o                         
   5  11   4       4318.40       4276.46        17.04 o                         
   6  11   4       2345.65       2355.36         9.64 o                         
   7  11   4        434.87        417.45         3.08 o                         
   8  11   4       1977.18       1995.39         9.57 o                         
   9  11   4          5.65         -2.59         2.59 o                         
  10  11   4        136.46        135.62         3.31 o                         
  11  11   4         19.11         11.87         3.63 o                         
  12  11   4        330.97        357.44         6.15 o                         
  13  11   4        134.18        140.26         4.99 o                         
  14  11   4          6.75         19.40         4.84 o                         
 -14  12   4         30.00         39.27         5.10 o                         
 -13  12   4         18.40         19.70         4.71 o                         
 -12  12   4        541.00        557.18         6.71 o                         
 -11  12   4        114.31        104.39         3.99 o                         
 -10  12   4         70.30         68.61         3.01 o                         
  -9  12   4        694.62        702.90         5.16 o                         
  -8  12   4         24.06         18.33         2.22 o                         
  -7  12   4       1029.77        986.78         5.43 o                         
  -6  12   4         26.24         21.82         1.69 o                         
  -5  12   4       1861.19       1817.75         7.86 o                         
  -4  12   4        125.33        119.20         1.92 o                         
  -3  12   4       1782.49       1753.14         8.68 o                         
  -2  12   4        673.26        638.40         3.84 o                         
  -1  12   4         56.11         49.29         2.11 o                         
   0  12   4       4438.87       4142.32        25.89 o                         
   1  12   4       1211.49       1276.86        11.51 o                         
   2  12   4        642.02        629.36         4.23 o                         
   3  12   4        102.69        111.60         2.11 o                         
   4  12   4        244.82        242.34         2.24 o                         
   5  12   4        117.89        116.70         2.05 o                         
   6  12   4        154.53        147.74         2.27 o                         
   7  12   4        461.48        442.19         3.49 o                         
   8  12   4        220.34        216.96         3.32 o                         
   9  12   4        129.30        123.82         3.19 o                         
  10  12   4          2.02         -3.30         3.30 o                         
  11  12   4        418.59        429.36         5.62 o                         
  12  12   4         14.14         21.35         3.87 o                         
  13  12   4         38.87         54.01         4.63 o                         
  14  12   4          3.42         16.18         5.05 o                         
 -14  13   4         10.64          9.19         5.37 o                         
 -13  13   4        299.10        300.35         8.68 o                         
 -12  13   4          0.47          9.88         4.40 o                         
 -11  13   4          9.18          3.24         3.57 o                         
 -10  13   4         58.79         56.18         3.19 o                         
  -9  13   4          6.48          6.82         2.71 o                         
  -8  13   4        110.88         98.35         2.55 o                         
  -7  13   4         27.97         22.20         2.16 o                         
  -6  13   4       2446.42       2366.70        10.93 o                         
  -5  13   4        664.37        630.67         3.52 o                         
  -4  13   4          3.12         13.11         1.37 o                         
  -3  13   4        264.32        242.50         2.22 o                         
  -2  13   4        187.04        196.06         2.23 o                         
  -1  13   4         51.16         50.40         1.36 o                         
   0  13   4         67.82         68.16         1.44 o                         
   1  13   4       4211.39       4001.18        19.59 o                         
   2  13   4         60.07         75.00         2.19 o                         
   3  13   4        485.89        469.99         3.16 o                         
   4  13   4        407.86        387.08         2.70 o                         
   5  13   4        284.77        283.52         2.69 o                         
   6  13   4        125.39        129.81         2.26 o                         
   7  13   4        204.39        197.40         3.40 o                         
   8  13   4          6.77         -0.10         2.84 o                         
   9  13   4        134.78        136.14         3.62 o                         
  10  13   4        118.86        119.17         3.95 o                         
  11  13   4         47.48         51.48         3.94 o                         
  12  13   4        180.00        176.11         4.66 o                         
  13  13   4         41.67         54.20         4.98 o                         
  14  13   4          0.11          9.86         5.25 o                         
 -14  14   4        123.86        119.32         5.59 o                         
 -13  14   4         38.17         37.11         5.16 o                         
 -12  14   4         89.68         87.52         4.89 o                         
 -11  14   4         35.12         33.00         3.70 o                         
 -10  14   4        587.78        605.89         5.91 o                         
  -9  14   4        643.39        655.48         5.57 o                         
  -8  14   4          0.97         -1.63         2.58 o                         
  -7  14   4        989.88        979.34         5.74 o                         
  -6  14   4         21.65         13.03         1.89 o                         
  -5  14   4        876.21        850.00         4.96 o                         
  -4  14   4        261.13        242.91         2.53 o                         
  -3  14   4       3886.03       3862.70        16.81 o                         
  -2  14   4       7841.65       7491.52        32.28 o                         
  -1  14   4         40.90         34.21         1.40 o                         
   0  14   4       1983.24       1875.27         9.43 o                         
   1  14   4          9.79          2.21         1.88 o                         
   2  14   4       1271.45       1234.26         5.92 o                         
   3  14   4         15.65         20.96         1.32 o                         
   4  14   4       1156.53       1125.48         5.61 o                         
   5  14   4       1562.08       1526.59         7.57 o                         
   6  14   4        147.61        137.94         2.34 o                         
   7  14   4         17.63         11.53         2.45 o                         
   8  14   4        207.88        194.45         4.38 o                         
   9  14   4       1099.95       1158.09         9.23 o                         
  10  14   4          4.88         -2.15         4.07 o                         
  11  14   4         14.75         14.78         4.31 o                         
  12  14   4        100.36        102.33         4.73 o                         
  13  14   4          5.67         12.33         5.02 o                         
  14  14   4          3.18         12.36         5.65 o                         
 -13  15   4         94.89         95.47         5.32 o                         
 -12  15   4          1.93         -3.79         4.84 o                         
 -11  15   4          5.62          0.38         3.90 o                         
 -10  15   4        396.04        411.82         5.42 o                         
  -9  15   4        247.95        249.69         4.58 o                         
  -8  15   4         85.23         80.44         2.84 o                         
  -7  15   4          9.21          9.10         2.36 o                         
  -6  15   4        306.78        289.42         3.34 o                         
  -5  15   4        200.93        190.65         2.77 o                         
  -4  15   4         15.90         15.55         1.81 o                         
  -3  15   4          6.27         11.39         1.65 o                         
  -2  15   4       1864.12       1759.08         8.10 o                         
  -1  15   4        763.48        802.76         4.16 o                         
   0  15   4        990.70        970.57         5.03 o                         
   1  15   4       2532.64       2429.17        11.36 o                         
   2  15   4       1031.95       1023.91         5.00 o                         
   3  15   4       1907.18       1957.13         8.64 o                         
   4  15   4         19.51         24.43         1.72 o                         
   5  15   4        135.48        131.97         2.20 o                         
   6  15   4        644.09        656.85         4.71 o                         
   7  15   4        607.96        600.12         4.84 o                         
   8  15   4         54.75         62.48         4.10 o                         
   9  15   4          9.66          7.62         3.95 o                         
  10  15   4        218.93        213.42         4.77 o                         
  11  15   4         56.32         63.15         4.58 o                         
  12  15   4         28.58         28.07         4.64 o                         
  13  15   4         20.69         30.93         4.82 o                         
 -13  16   4          2.14          8.33         5.07 o                         
 -12  16   4         54.41         53.59         4.90 o                         
 -11  16   4          3.75         -1.39         4.16 o                         
 -10  16   4        201.91        203.88         4.09 o                         
  -9  16   4        117.34        122.00         3.48 o                         
  -8  16   4        159.22        157.43         3.70 o                         
  -7  16   4         44.29         49.08         2.75 o                         
  -6  16   4         79.22         86.38         2.53 o                         
  -5  16   4          8.27          7.04         2.31 o                         
  -4  16   4         14.89         13.19         2.04 o                         
  -3  16   4        284.23        275.70         2.61 o                         
  -2  16   4        833.36        834.76         4.33 o                         
  -1  16   4        311.50        297.08         2.74 o                         
   0  16   4        149.72        148.59         2.21 o                         
   1  16   4         97.77        121.13         1.88 o                         
   2  16   4        809.69        876.58         4.56 o                         
   3  16   4         88.61         80.14         1.99 o                         
   4  16   4        213.42        199.05         2.77 o                         
   5  16   4        444.54        445.66         3.73 o                         
   6  16   4         21.57         32.93         2.62 o                         
   7  16   4          8.84         -0.19         2.72 o                         
   8  16   4        270.14        271.77         4.46 o                         
   9  16   4         28.06         31.29         3.79 o                         
  10  16   4         71.88         61.97         4.35 o                         
  11  16   4          2.33          1.68         4.48 o                         
  12  16   4         22.50         26.90         4.56 o                         
  13  16   4         15.02         10.19         4.57 o                         
 -13  17   4        215.58        197.79         5.81 o                         
 -12  17   4        183.40        176.91         5.50 o                         
 -11  17   4         62.61         57.21         4.51 o                         
 -10  17   4        259.92        256.40         7.56 o                         
  -9  17   4         76.90         78.12         3.95 o                         
  -8  17   4        396.94        416.32         5.28 o                         
  -7  17   4        187.47        181.99         4.51 o                         
  -6  17   4       3190.28       3272.33        16.94 o                         
  -5  17   4       1148.56       1129.31         6.95 o                         
  -4  17   4        386.68        376.79         3.48 o                         
  -3  17   4         98.06         98.13         2.08 o                         
  -2  17   4        759.97        720.10         4.10 o                         
  -1  17   4        662.83        675.51         4.10 o                         
   0  17   4        513.62        492.18         3.35 o                         
   1  17   4       4288.78       4179.05        18.73 o                         
   2  17   4        571.32        547.89         3.60 o                         
   3  17   4        173.64        157.62         2.52 o                         
   4  17   4         72.87         77.05         2.12 o                         
   5  17   4       2648.52       2708.71        12.93 o                         
   6  17   4        124.91        124.31         2.88 o                         
   7  17   4         19.03         15.60         2.93 o                         
   8  17   4       1168.34       1216.56         8.02 o                         
   9  17   4        143.00        141.35         4.18 o                         
  10  17   4        245.24        248.54         8.16 o                         
  11  17   4          5.43          7.56         4.60 o                         
  12  17   4        140.62        131.54         4.82 o                         
  13  17   4        140.43        137.55         4.69 o                         
 -13  18   4          4.00         -5.46         7.32 o                         
 -12  18   4          3.51          3.11         5.14 o                         
 -11  18   4          7.22         -0.61         4.52 o                         
 -10  18   4        246.98        244.49         7.30 o                         
  -9  18   4        189.48        183.71         4.56 o                         
  -8  18   4          4.90          1.85         3.84 o                         
  -7  18   4        253.57        249.62         4.53 o                         
  -6  18   4        141.96        150.28         3.21 o                         
  -5  18   4        240.17        244.72         3.67 o                         
  -4  18   4          0.97          0.59         2.17 o                         
  -3  18   4        665.71        663.07         4.03 o                         
  -2  18   4        778.45        777.54         4.40 o                         
  -1  18   4         28.86         33.23         1.95 o                         
   0  18   4        383.59        422.19         3.52 o                         
   1  18   4        136.48        135.98         2.79 o                         
   2  18   4        361.74        390.17         3.37 o                         
   3  18   4          0.22         -2.02         2.02 o                         
   4  18   4         72.95         83.07         2.40 o                         
   5  18   4        424.36        437.24         4.27 o                         
   6  18   4         12.77          9.37         2.78 o                         
   7  18   4          3.37          9.24         3.06 o                         
   8  18   4        563.31        592.47         5.90 o                         
   9  18   4         27.87         35.14         4.19 o                         
  10  18   4          0.31          0.19         4.76 o                         
  11  18   4        113.05        110.59         4.90 o                         
  12  18   4         16.69         20.80         4.88 o                         
 -12  19   4         10.26         13.71         5.16 o                         
 -11  19   4          1.24         -3.21         4.82 o                         
 -10  19   4         87.17         82.08         5.67 o                         
  -9  19   4         17.38         13.43         4.50 o                         
  -8  19   4        298.76        323.23         5.75 o                         
  -7  19   4          0.19         -2.52         3.37 o                         
  -6  19   4       1032.61       1057.70         6.88 o                         
  -5  19   4        506.18        494.82         4.53 o                         
  -4  19   4         83.90         83.95         2.48 o                         
  -3  19   4        183.97        188.33         3.04 o                         
  -2  19   4        580.24        595.67         4.41 o                         
  -1  19   4         35.71         52.28         2.20 o                         
   0  19   4         44.05         39.27         2.06 o                         
   1  19   4        938.95        933.16         5.35 o                         
   2  19   4          1.89          1.33         2.04 o                         
   3  19   4         64.20         64.75         2.36 o                         
   4  19   4        145.89        146.77         2.82 o                         
   5  19   4         59.71         60.65         2.70 o                         
   6  19   4        368.86        375.81         4.50 o                         
   7  19   4          2.53         -1.31         3.10 o                         
   8  19   4        130.89        141.49         3.72 o                         
   9  19   4          4.89          5.42         4.30 o                         
  10  19   4         90.44         95.55         4.89 o                         
  11  19   4         16.61         15.43         4.92 o                         
  12  19   4        186.52        187.85         5.22 o                         
 -12  20   4          4.03          0.66         5.10 o                         
 -11  20   4          4.33          5.45         4.87 o                         
 -10  20   4        174.78        170.48         6.29 o                         
  -9  20   4        231.51        233.57         5.65 o                         
  -8  20   4          9.61         -2.18         4.31 o                         
  -7  20   4        784.14        783.14         6.61 o                         
  -6  20   4         52.93         56.55         3.28 o                         
  -5  20   4        433.24        441.14         4.64 o                         
  -4  20   4         32.02         31.28         2.66 o                         
  -3  20   4        654.66        663.79         4.57 o                         
  -2  20   4       2118.04       2139.76        10.48 o                         
  -1  20   4         14.15         13.10         2.34 o                         
   0  20   4        906.30        923.54         5.60 o                         
   1  20   4          9.37          8.79         2.17 o                         
   2  20   4       1248.18       1251.49         6.74 o                         
   3  20   4        112.98        121.50         2.64 o                         
   4  20   4        825.80        860.75         5.88 o                         
   5  20   4        857.62        891.97         6.36 o                         
   6  20   4         29.53         32.38         3.28 o                         
   7  20   4        105.24        111.02         3.54 o                         
   8  20   4        261.67        249.69         4.76 o                         
   9  20   4        318.44        325.33         6.20 o                         
  10  20   4          0.05         -4.57         4.76 o                         
  11  20   4         53.53         54.48         4.99 o                         
  12  20   4         83.93         90.41         7.97 o                         
 -12  21   4         23.48         21.44         8.58 o                         
 -11  21   4          1.18         -4.41         6.02 o                         
 -10  21   4         44.98         43.16         5.37 o                         
  -9  21   4        214.71        198.24         5.90 o                         
  -8  21   4          2.50          2.27         4.50 o                         
  -7  21   4        297.56        290.60         5.35 o                         
  -6  21   4          4.16          2.01         3.31 o                         
  -5  21   4        222.49        231.01         4.28 o                         
  -4  21   4         91.52         92.87         2.81 o                         
  -3  21   4          3.40         14.36         2.49 o                         
  -2  21   4        254.27        273.53         3.74 o                         
  -1  21   4         52.64         58.82         2.57 o                         
   0  21   4          0.77         -2.49         2.49 o                         
   1  21   4        438.36        455.29         4.14 o                         
   2  21   4         63.99         64.09         2.50 o                         
   3  21   4        469.93        467.16         4.34 o                         
   4  21   4         26.46         24.84         3.04 o                         
   5  21   4        168.69        175.33         3.47 o                         
   6  21   4         13.57         16.84         3.52 o                         
   7  21   4         19.95         17.73         3.50 o                         
   8  21   4        208.00        210.44         4.13 o                         
   9  21   4         80.58         77.08         4.46 o                         
  10  21   4          5.60          9.79         4.91 o                         
  11  21   4          2.60         13.38         4.91 o                         
 -11  22   4         49.48         48.68         5.21 o                         
 -10  22   4          4.14          7.24         5.19 o                         
  -9  22   4          4.46         -1.52         5.06 o                         
  -8  22   4         97.74         89.21         4.74 o                         
  -7  22   4         68.58         72.84         3.89 o                         
  -6  22   4         43.21         35.19         3.55 o                         
  -5  22   4        216.33        219.98         4.66 o                         
  -4  22   4        463.23        480.61         5.02 o                         
  -3  22   4         46.25         48.54         3.06 o                         
  -2  22   4        390.17        392.74         4.63 o                         
  -1  22   4          3.69         -1.05         2.80 o                         
   0  22   4        796.11        801.63         5.91 o                         
   1  22   4         53.17         61.01         2.70 o                         
   2  22   4        196.75        201.40         3.25 o                         
   3  22   4          1.42          0.58         2.79 o                         
   4  22   4         11.39         13.79         3.22 o                         
   5  22   4        809.49        809.87         6.65 o                         
   6  22   4        254.97        263.30         5.23 o                         
   7  22   4        167.88        165.15         4.02 o                         
   8  22   4         51.95         63.36         5.59 o                         
   9  22   4        100.83        101.29         4.49 o                         
  10  22   4          0.08          0.96         5.19 o                         
  11  22   4         12.85         20.00         5.42 o                         
 -11  23   4          9.60         11.97         5.06 o                         
 -10  23   4        155.85        147.24         6.42 o                         
  -9  23   4          9.89          3.06         5.04 o                         
  -8  23   4         12.34          2.06         4.61 o                         
  -7  23   4         51.79         48.04         3.98 o                         
  -6  23   4        978.70        996.64         7.77 o                         
  -5  23   4         39.49         40.38         3.70 o                         
  -4  23   4         23.89         29.08         3.38 o                         
  -3  23   4        179.57        177.56         4.17 o                         
  -2  23   4        154.31        154.72         3.40 o                         
  -1  23   4        196.00        205.92         3.59 o                         
   0  23   4        277.18        277.12         4.43 o                         
   1  23   4        814.42        844.58         5.99 o                         
   2  23   4        539.12        557.40         5.16 o                         
   3  23   4        563.18        588.95         5.26 o                         
   4  23   4          8.82          7.50         3.52 o                         
   5  23   4        434.81        449.53         6.00 o                         
   6  23   4         16.13         15.91         4.29 o                         
   7  23   4         14.98         13.43         4.49 o                         
   8  23   4        119.36        115.60         4.55 o                         
   9  23   4         31.29         32.19         4.91 o                         
  10  23   4         62.05         64.01         5.35 o                         
 -10  24   4         86.94         89.25         5.31 o                         
  -9  24   4         40.34         40.48         5.22 o                         
  -8  24   4         13.54          9.36         4.89 o                         
  -7  24   4         96.03         84.83         4.54 o                         
  -6  24   4          1.24         -4.33         4.33 o                         
  -5  24   4         16.90         16.97         3.77 o                         
  -4  24   4         78.38         80.31         4.09 o                         
  -3  24   4        279.00        285.51         4.86 o                         
  -2  24   4        236.95        248.84         4.66 o                         
  -1  24   4        102.65        101.06         3.45 o                         
   0  24   4          0.85         -3.25         3.25 o                         
   1  24   4        168.69        173.47         3.45 o                         
   2  24   4         63.25         87.15         3.36 o                         
   3  24   4         98.50        101.28         3.43 o                         
   4  24   4          2.59          4.09         3.86 o                         
   5  24   4         49.47         43.71         3.97 o                         
   6  24   4          4.65          5.33         4.49 o                         
   7  24   4        199.10        192.02         4.97 o                         
   8  24   4         87.34         84.41         5.22 o                         
   9  24   4          6.72         14.15         5.29 o                         
  10  24   4          5.72          1.83         5.58 o                         
 -10  25   4         85.06         76.86         5.15 o                         
  -9  25   4          5.23          3.45         5.19 o                         
  -8  25   4         73.68         75.53         5.26 o                         
  -7  25   4          3.85         -4.52         4.52 o                         
  -6  25   4          6.20         -0.23         4.08 o                         
  -5  25   4          7.41          6.73         4.43 o                         
  -4  25   4        251.33        252.25         5.43 o                         
  -3  25   4        226.67        228.31         4.80 o                         
  -2  25   4        103.66        103.72         4.21 o                         
  -1  25   4        126.40        124.37         3.76 o                         
   0  25   4        157.24        155.79         3.70 o                         
   1  25   4        140.93        141.44         3.54 o                         
   2  25   4         48.42         41.87         3.50 o                         
   3  25   4        503.82        519.45         6.14 o                         
   4  25   4         76.86         78.67         4.18 o                         
   5  25   4        215.34        212.23         4.97 o                         
   6  25   4        218.69        205.30         5.06 o                         
   7  25   4          2.77         -4.82         4.82 o                         
   8  25   4         36.59         31.89         4.98 o                         
   9  25   4          1.50         -2.73         5.57 o                         
  -9  26   4         23.44         25.07         5.46 o                         
  -8  26   4         34.93         28.06         5.19 o                         
  -7  26   4        362.46        363.35         6.87 o                         
  -6  26   4          8.96          1.04         4.79 o                         
  -5  26   4         82.45         87.79         4.71 o                         
  -4  26   4         22.42         18.81         4.50 o                         
  -3  26   4        165.74        185.30         4.63 o                         
  -2  26   4        155.61        168.63         3.94 o                         
  -1  26   4        154.93        154.16         4.14 o                         
   0  26   4         38.76         33.16         3.73 o                         
   1  26   4         73.95         73.36         3.76 o                         
   2  26   4        154.96        155.17         3.72 o                         
   3  26   4         25.14         24.48         3.95 o                         
   4  26   4          5.78          0.71         4.15 o                         
   5  26   4        173.68        175.80         5.38 o                         
   6  26   4          5.97         -4.83         4.83 o                         
   7  26   4          5.68          0.60         4.87 o                         
   8  26   4         32.90         23.11         4.93 o                         
   9  26   4        137.13        146.30         5.79 o                         
  -8  27   4         45.52         41.97         5.77 o                         
  -7  27   4          0.30         -1.55         5.16 o                         
  -6  27   4         95.04        102.22         4.97 o                         
  -5  27   4         11.72         16.16         4.76 o                         
  -4  27   4         25.62         27.11         4.87 o                         
  -3  27   4         52.03         51.95         4.38 o                         
  -2  27   4          6.78          2.97         3.94 o                         
  -1  27   4        146.38        142.88         4.11 o                         
   0  27   4          4.47          6.63         3.91 o                         
   1  27   4        115.45        126.34         4.09 o                         
   2  27   4        148.76        144.89         4.00 o                         
   3  27   4         55.64         50.21         4.28 o                         
   4  27   4        155.12        159.19         4.57 o                         
   5  27   4         66.80         65.71         4.97 o                         
   6  27   4          0.11         -4.89         4.89 o                         
   7  27   4         47.95         46.23         5.04 o                         
   8  27   4          0.90          0.85         4.86 o                         
  -7  28   4        165.96        152.02         5.83 o                         
  -6  28   4         32.64         38.04         4.85 o                         
  -5  28   4        447.08        465.29         8.02 o                         
  -4  28   4         77.31         71.61         5.20 o                         
  -3  28   4          7.88          2.26         4.88 o                         
  -2  28   4          3.62          4.08         4.21 o                         
  -1  28   4         43.46         44.92         4.10 o                         
   0  28   4        276.49        285.24         5.32 o                         
   1  28   4          0.26         -1.03         4.10 o                         
   2  28   4        112.67        118.64         4.08 o                         
   3  28   4          8.80         11.38         4.29 o                         
   4  28   4          6.95          5.53         4.57 o                         
   5  28   4          1.68          1.95         4.89 o                         
   6  28   4         26.64         16.29         5.02 o                         
   7  28   4        115.74        115.22         5.12 o                         
  -7  29   4          2.20         -0.07         5.48 o                         
  -6  29   4          7.24         13.19         5.24 o                         
  -5  29   4          1.80          3.29         5.13 o                         
  -4  29   4         11.93         13.68         5.20 o                         
  -3  29   4         28.12         29.12         5.16 o                         
  -2  29   4          8.83          8.20         4.87 o                         
  -1  29   4          9.48         10.78         4.58 o                         
   0  29   4          0.66          3.15         4.45 o                         
   1  29   4        109.66        115.59         4.75 o                         
   2  29   4          0.02          5.18         4.31 o                         
   3  29   4         18.17         16.72         4.65 o                         
   4  29   4        134.27        129.85         4.86 o                         
   5  29   4        140.18        146.98         5.97 o                         
   6  29   4         14.70          9.57         4.92 o                         
  -6  30   4          2.02         -5.70        15.47 o                         
  -5  30   4         30.10         26.23         5.13 o                         
  -4  30   4         24.06         25.84         5.21 o                         
  -3  30   4         65.31         66.14         5.55 o                         
  -2  30   4          0.38         13.75         5.09 o                         
  -1  30   4          4.24          3.72         4.58 o                         
   0  30   4         16.51         15.35         4.86 o                         
   1  30   4         35.42         39.27         4.55 o                         
   2  30   4          0.72          4.19         5.27 o                         
   3  30   4          4.16         12.03         4.93 o                         
   4  30   4          2.36          2.39         4.61 o                         
   5  30   4          7.95          4.16         4.68 o                         
  -4  31   4         65.78         71.05         5.17 o                         
  -3  31   4         21.70         26.48         5.96 o                         
  -2  31   4         74.42         77.37         5.21 o                         
  -1  31   4         11.07          8.48         4.89 o                         
   0  31   4          0.25          2.18         4.93 o                         
   1  31   4         56.24         46.37         4.91 o                         
   2  31   4         48.74         50.10         5.30 o                         
   3  31   4        222.53        218.94         6.73 o                         
   4  31   4        111.05        102.69         5.09 o                         
  -2  32   4        248.36        238.41         5.54 o                         
  -1  32   4         49.69         51.81         5.15 o                         
   0  32   4          2.58          7.94         4.79 o                         
   1  32   4         21.76         17.69         4.93 o                         
   2  32   4         23.52         15.62         5.52 o                         
 -15   1   5         10.25         30.10         5.46 o                         
 -14   1   5         79.75         79.08         4.59 o                         
 -13   1   5          1.44          4.51         4.07 o                         
 -12   1   5        262.02        277.90         5.65 o                         
 -11   1   5        192.56        197.03         3.25 o                         
 -10   1   5         15.42          7.64         2.23 o                         
  -9   1   5       1679.53       1665.13         7.50 o                         
  -8   1   5        204.29        177.12         2.17 o                         
  -7   1   5        156.17        163.86         2.73 o                         
  -6   1   5        937.50        872.10         6.52 o                         
  -5   1   5      13163.93      13492.73        84.54 o                         
  -4   1   5        105.81         61.33         1.80 o                         
  -3   1   5      12315.50      13119.04        75.82 o                         
  -2   1   5      15741.31      16168.79       111.51 o                         
  -1   1   5        761.81        816.85         5.13 o                         
   0   1   5       4408.30       4856.01        32.53 o                         
   1   1   5         89.85        154.15         2.31 o                         
   2   1   5       9264.95       8745.46        69.62 o                         
   3   1   5        129.03         80.62         1.83 o                         
   4   1   5       2923.01       2998.33        14.98 o                         
   5   1   5         40.13         39.35         1.88 o                         
   6   1   5        500.23        450.82         3.72 o                         
   7   1   5       2272.40       2173.44         9.78 o                         
   8   1   5         18.47         14.75         1.66 o                         
   9   1   5       2821.30       2825.42        12.41 o                         
  10   1   5        428.67        422.60         3.86 o                         
  11   1   5         15.45          5.16         2.88 o                         
  12   1   5        151.97        150.55         3.91 o                         
  13   1   5        274.57        302.24         5.69 o                         
  14   1   5          3.61          8.86         4.68 o                         
  15   1   5        189.30        186.33         5.03 o                         
 -15   2   5         35.89         45.12         5.42 o                         
 -14   2   5          3.81         10.12         5.91 o                         
 -13   2   5        640.81        669.69         7.02 o                         
 -12   2   5        788.27        803.84         6.31 o                         
 -11   2   5         50.97         50.59         2.78 o                         
 -10   2   5         11.03          5.91         2.27 o                         
  -9   2   5        621.80        625.44         4.06 o                         
  -8   2   5       1361.04       1344.19         7.06 o                         
  -7   2   5         70.35         56.01         1.64 o                         
  -6   2   5       1987.21       1791.78        10.66 o                         
  -5   2   5       1758.27       1831.75        11.98 o                         
  -4   2   5        602.26        821.77         5.36 o                         
  -3   2   5         18.30         26.96         1.20 o                         
  -2   2   5      13188.26      13444.13        88.15 o                         
  -1   2   5       4601.37       4631.82        29.89 o                         
   0   2   5         93.59         69.78         1.69 o                         
   1   2   5        940.35        903.22         9.60 o                         
   2   2   5         92.00        105.99         2.85 o                         
   3   2   5        807.41        760.25         4.91 o                         
   4   2   5        429.72        506.04         3.55 o                         
   5   2   5       6853.59       6906.42        35.91 o                         
   6   2   5       4956.71       4949.60        22.74 o                         
   7   2   5       2549.59       2469.44        12.66 o                         
   8   2   5        124.49        126.56         2.13 o                         
   9   2   5        234.82        210.01         3.13 o                         
  10   2   5       1353.92       1334.41         7.14 o                         
  11   2   5         39.64         34.97         2.88 o                         
  12   2   5        249.31        229.14         5.43 o                         
  13   2   5        272.21        293.83         5.72 o                         
  14   2   5         17.46         20.80         4.37 o                         
  15   2   5          3.15         17.15         4.65 o                         
 -15   3   5         17.04         29.53         6.46 o                         
 -14   3   5         50.33         58.26         4.73 o                         
 -13   3   5          0.98         13.03         3.80 o                         
 -12   3   5         35.53         46.04         3.24 o                         
 -11   3   5        722.83        732.10         5.31 o                         
 -10   3   5        278.12        268.36         3.51 o                         
  -9   3   5          4.41         -1.18         1.99 o                         
  -8   3   5          0.47         -1.64         1.64 o                         
  -7   3   5        519.20        521.83         3.59 o                         
  -6   3   5        163.59        153.69         4.22 o                         
  -5   3   5        395.21        365.09         3.70 o                         
  -4   3   5        408.06        383.61         4.27 o                         
  -3   3   5       5709.27       6410.82        39.88 o                         
  -2   3   5         50.50         85.88         1.80 o                         
  -1   3   5       3079.15       3278.06        22.55 o                         
   0   3   5        172.13        202.72         2.53 o                         
   1   3   5       1991.84       2364.59        17.66 o                         
   2   3   5       1089.65       1231.77         8.05 o                         
   3   3   5       1322.33       1584.87         7.98 o                         
   4   3   5         24.02         23.95         1.27 o                         
   5   3   5        487.78        411.26         3.97 o                         
   6   3   5       1560.00       1511.73         7.43 o                         
   7   3   5          1.76         -1.40         1.40 o                         
   8   3   5          0.08         -1.73         1.73 o                         
   9   3   5         85.38         82.75         2.69 o                         
  10   3   5         53.70         64.09         2.54 o                         
  11   3   5          7.99          6.79         2.99 o                         
  12   3   5          1.75          5.67         3.42 o                         
  13   3   5         32.86         37.38         3.99 o                         
  14   3   5          0.16          3.86         4.28 o                         
  15   3   5         20.60         32.22         4.99 o                         
 -15   4   5         56.38         72.20         5.29 o                         
 -14   4   5         27.89         44.63         4.74 o                         
 -13   4   5        652.99        683.99         6.56 o                         
 -12   4   5        357.05        357.99         4.89 o                         
 -11   4   5         10.26         16.99         2.80 o                         
 -10   4   5         77.18         82.29         2.44 o                         
  -9   4   5        615.95        645.56         4.22 o                         
  -8   4   5       1433.62       1391.61         6.65 o                         
  -7   4   5         15.92         13.27         1.40 o                         
  -6   4   5       4720.92       4540.49        24.52 o                         
  -5   4   5       1795.92       1808.48        11.32 o                         
  -4   4   5        706.81        597.25         4.42 o                         
  -3   4   5         51.16         82.02         1.75 o                         
  -2   4   5        170.54        239.12         2.64 o                         
  -1   4   5      10248.42      10118.36        75.54 o                         
   0   4   5         35.84         40.19         1.80 o                         
   1   4   5       1134.26       1037.48        15.53 o                         
   2   4   5       1595.34       1927.50        10.31 o                         
   3   4   5       3567.55       3450.66        16.44 o                         
   4   4   5        333.29        324.47         3.00 o                         
   5   4   5       6885.08       6916.87        40.52 o                         
   6   4   5       2225.30       2233.09        10.10 o                         
   7   4   5        116.08        110.19         1.66 o                         
   8   4   5        809.24        802.14         4.44 o                         
   9   4   5        383.85        366.13         3.56 o                         
  10   4   5        668.50        678.04         4.94 o                         
  11   4   5        102.41         97.21         3.02 o                         
  12   4   5        363.88        383.83         5.37 o                         
  13   4   5        158.23        161.90         4.17 o                         
  14   4   5         59.71         60.30         4.55 o                         
  15   4   5          7.21         21.63         4.57 o                         
 -15   5   5         92.20        104.64         5.35 o                         
 -14   5   5         15.64         20.35         4.82 o                         
 -13   5   5          0.55         11.15         3.50 o                         
 -12   5   5         26.18         31.90         3.25 o                         
 -11   5   5         59.07         68.52         2.82 o                         
 -10   5   5        751.82        745.41         4.91 o                         
  -9   5   5        868.06        832.50         4.84 o                         
  -8   5   5         36.90         39.00         1.99 o                         
  -7   5   5        265.94        248.29         2.82 o                         
  -6   5   5        747.32        675.81         3.93 o                         
  -5   5   5       3438.29       3291.57        20.79 o                         
  -4   5   5       1222.00       1168.78         7.13 o                         
  -3   5   5       2128.95       2221.93        12.36 o                         
  -2   5   5       7508.20       7655.57        43.79 o                         
  -1   5   5       2141.27       2378.99        13.53 o                         
   0   5   5       7859.98       8747.38        59.97 o                         
   1   5   5          5.80          7.83         1.13 o                         
   2   5   5      25110.79      25523.32       148.42 o                         
   3   5   5       3837.78       4019.79        18.07 o                         
   4   5   5         58.98         51.18         1.54 o                         
   5   5   5       1413.45       1386.59         9.13 o                         
   6   5   5       3895.35       3676.01        16.96 o                         
   7   5   5        190.52        179.98         2.56 o                         
   8   5   5        836.33        841.40         4.73 o                         
   9   5   5       2749.93       2782.97        13.30 o                         
  10   5   5          4.70          1.24         2.58 o                         
  11   5   5          7.55          8.05         2.92 o                         
  12   5   5        181.30        180.59         3.79 o                         
  13   5   5        115.44        123.31         4.10 o                         
  14   5   5          1.75         10.77         4.44 o                         
  15   5   5         27.79         35.08         4.76 o                         
 -15   6   5          2.25          3.93         5.70 o                         
 -14   6   5          3.67          3.91         5.27 o                         
 -13   6   5         15.57         21.40         3.60 o                         
 -12   6   5        158.48        162.98         3.68 o                         
 -11   6   5        185.05        193.82         4.17 o                         
 -10   6   5          8.70          9.02         2.43 o                         
  -9   6   5         44.62         47.81         2.19 o                         
  -8   6   5        384.65        417.19         3.73 o                         
  -7   6   5         77.57         74.64         1.50 o                         
  -6   6   5        435.43        426.90         2.76 o                         
  -5   6   5          5.86          4.19         1.97 o                         
  -4   6   5        677.31        562.75         4.33 o                         
  -3   6   5       2456.07       2558.29        14.16 o                         
  -2   6   5       1556.82       1531.43         8.74 o                         
  -1   6   5        832.55        936.00         5.75 o                         
   0   6   5       3653.10       3965.06        21.20 o                         
   1   6   5        995.60        981.17         8.95 o                         
   2   6   5        166.20        153.85         1.95 o                         
   3   6   5       1001.64        897.15         4.70 o                         
   4   6   5        986.65       1004.80         6.01 o                         
   5   6   5       1045.59       1033.99         5.91 o                         
   6   6   5          5.46          2.66         1.41 o                         
   7   6   5        109.83        115.66         1.95 o                         
   8   6   5         50.72         40.45         1.94 o                         
   9   6   5          1.25         -2.09         2.25 o                         
  10   6   5         68.43         78.32         2.66 o                         
  11   6   5        258.05        266.58         4.32 o                         
  12   6   5         24.57         26.26         3.76 o                         
  13   6   5          2.56          5.15         3.87 o                         
  14   6   5         15.95         19.99         5.40 o                         
  15   6   5         38.41         50.26         4.78 o                         
 -15   7   5          1.54          0.61         5.53 o                         
 -14   7   5        139.12        140.10         6.70 o                         
 -13   7   5        156.79        159.56         4.32 o                         
 -12   7   5         69.23         74.42         3.57 o                         
 -11   7   5        248.40        261.55         4.07 o                         
 -10   7   5         71.56         71.30         2.56 o                         
  -9   7   5       1074.36       1020.60         5.68 o                         
  -8   7   5        126.21        128.65         1.95 o                         
  -7   7   5       3004.06       2883.73        12.14 o                         
  -6   7   5          0.84         -0.57         1.25 o                         
  -5   7   5       4732.22       4476.93        22.59 o                         
  -4   7   5       1597.88       1508.44         9.19 o                         
  -3   7   5       4572.67       4719.73        24.66 o                         
  -2   7   5       7159.06       7296.43        35.79 o                         
  -1   7   5       3108.82       3296.37        19.20 o                         
   0   7   5       7025.21       7243.76        39.98 o                         
   1   7   5         74.00         59.24         1.95 o                         
   2   7   5      19828.45      20192.92       103.82 o                         
   3   7   5         75.03         65.55         1.97 o                         
   4   7   5       6998.81       7002.77        36.34 o                         
   5   7   5        349.36        317.75         3.04 o                         
   6   7   5       2045.99       1986.82         8.56 o                         
   7   7   5       1076.91       1041.15         5.09 o                         
   8   7   5        598.19        560.99         3.82 o                         
   9   7   5       1519.34       1547.86         8.08 o                         
  10   7   5         47.30         54.10         2.85 o                         
  11   7   5        491.86        515.63         5.30 o                         
  12   7   5         10.53         10.55         3.55 o                         
  13   7   5        159.84        153.14         4.18 o                         
  14   7   5         32.39         45.81         4.71 o                         
  15   7   5        112.35        111.59         4.83 o                         
 -15   8   5          1.57         -1.80         5.12 o                         
 -14   8   5         15.46         25.88         4.93 o                         
 -13   8   5        359.26        363.04         6.48 o                         
 -12   8   5        322.98        305.21         5.86 o                         
 -11   8   5         47.31         50.79         3.22 o                         
 -10   8   5         40.25         38.71         2.85 o                         
  -9   8   5         16.18         13.75         2.19 o                         
  -8   8   5        105.92        106.53         1.91 o                         
  -7   8   5         11.29          1.39         1.89 o                         
  -6   8   5        477.69        470.67         3.01 o                         
  -5   8   5       1001.30        928.57         5.06 o                         
  -4   8   5        651.34        630.92         4.94 o                         
  -3   8   5        588.31        601.92         3.96 o                         
  -2   8   5       6651.93       6950.37        34.12 o                         
  -1   8   5       2089.21       2075.64        12.08 o                         
   0   8   5        108.64        126.12         2.54 o                         
   1   8   5        389.36        560.80         3.69 o                         
   2   8   5         51.47         24.01         1.21 o                         
   3   8   5         16.60         18.83         1.45 o                         
   4   8   5       2205.42       2095.83        11.55 o                         
   5   8   5       2486.37       2402.30        10.54 o                         
   6   8   5       1194.59       1161.14         5.43 o                         
   7   8   5         47.12         44.02         1.82 o                         
   8   8   5        403.94        409.60         3.58 o                         
   9   8   5          3.86          2.76         2.43 o                         
  10   8   5         50.62         50.83         2.77 o                         
  11   8   5         73.35         74.36         3.40 o                         
  12   8   5        122.10        122.44         3.76 o                         
  13   8   5         71.06         70.37         4.22 o                         
  14   8   5         45.08         54.68         4.57 o                         
 -15   9   5          3.87         12.48         5.68 o                         
 -14   9   5        106.50        101.70         5.17 o                         
 -13   9   5        173.93        171.97         5.54 o                         
 -12   9   5          3.96          7.11         3.82 o                         
 -11   9   5        212.87        214.54         5.03 o                         
 -10   9   5         27.03         28.13         2.81 o                         
  -9   9   5         30.24         33.61         2.29 o                         
  -8   9   5        915.50        910.67         5.04 o                         
  -7   9   5        638.31        652.88         4.08 o                         
  -6   9   5       2721.03       2516.10        11.76 o                         
  -5   9   5        231.97        235.55         2.52 o                         
  -4   9   5        299.77        302.16         3.65 o                         
  -3   9   5       1190.44       1286.46         7.12 o                         
  -2   9   5        733.01        767.06         5.26 o                         
  -1   9   5        664.58        687.77         5.09 o                         
   0   9   5       4501.03       4564.43        28.12 o                         
   1   9   5          4.87          3.14         1.17 o                         
   2   9   5         33.83         44.46         1.97 o                         
   3   9   5         21.34         22.67         1.49 o                         
   4   9   5       7386.13       7391.79        32.01 o                         
   5   9   5        536.59        484.62         2.95 o                         
   6   9   5        101.11         88.43         1.88 o                         
   7   9   5        644.23        647.13         3.99 o                         
   8   9   5        144.54        147.06         2.83 o                         
   9   9   5          5.99         -2.45         2.45 o                         
  10   9   5        395.28        391.65         4.30 o                         
  11   9   5        716.98        741.73         6.07 o                         
  12   9   5         91.97         95.85         4.20 o                         
  13   9   5          3.09          9.61         4.29 o                         
  14   9   5          3.66         19.44         4.53 o                         
 -14  10   5          5.14          6.58         5.06 o                         
 -13  10   5        219.81        232.14         4.90 o                         
 -12  10   5         68.69         73.27         4.17 o                         
 -11  10   5        424.64        432.47         5.28 o                         
 -10  10   5       1017.90       1046.30         6.84 o                         
  -9  10   5         29.50         35.98         2.38 o                         
  -8  10   5        646.40        631.08         4.28 o                         
  -7  10   5          3.71         -0.35         1.79 o                         
  -6  10   5       1741.56       1753.41         8.19 o                         
  -5  10   5          6.49          4.05         1.33 o                         
  -4  10   5       6605.12       6399.11        28.40 o                         
  -3  10   5       1412.80       1293.43         9.43 o                         
  -2  10   5       1682.50       1768.53        10.58 o                         
  -1  10   5       5687.32       5714.65        35.16 o                         
   0  10   5        480.05        503.97         4.60 o                         
   1  10   5       3374.68       3435.13        21.54 o                         
   2  10   5          1.96          4.27         1.45 o                         
   3  10   5       1349.97       1263.41         7.71 o                         
   4  10   5        127.30        153.18         2.07 o                         
   5  10   5       2332.50       2296.47         9.27 o                         
   6  10   5        738.09        749.97         3.81 o                         
   7  10   5       1589.58       1635.35         7.51 o                         
   8  10   5       1513.00       1537.73         7.73 o                         
   9  10   5         86.79         80.39         2.65 o                         
  10  10   5        706.26        701.85         5.23 o                         
  11  10   5         13.63         15.25         3.23 o                         
  12  10   5         37.36         36.09         3.84 o                         
  13  10   5         12.35         15.32         4.50 o                         
  14  10   5        112.02        123.59         4.92 o                         
 -14  11   5          4.01          4.63         5.03 o                         
 -13  11   5         24.57         28.72         4.71 o                         
 -12  11   5         48.72         52.45         4.47 o                         
 -11  11   5         12.37         17.22         3.48 o                         
 -10  11   5          6.76          5.87         2.94 o                         
  -9  11   5        555.02        553.40         4.36 o                         
  -8  11   5         15.73         12.67         2.13 o                         
  -7  11   5         45.94         39.96         1.94 o                         
  -6  11   5        378.80        346.89         2.80 o                         
  -5  11   5       3606.93       3291.00        13.75 o                         
  -4  11   5        124.63        134.14         2.04 o                         
  -3  11   5        133.47        158.34         3.53 o                         
  -2  11   5        342.45        310.36         3.68 o                         
  -1  11   5        160.78        201.46         3.45 o                         
   0  11   5         18.12         22.99         2.02 o                         
   1  11   5       2001.83       1983.33        13.70 o                         
   2  11   5        762.70        715.44         6.69 o                         
   3  11   5         12.56         11.90         1.39 o                         
   4  11   5          6.66         12.16         1.27 o                         
   5  11   5        123.88        126.50         1.81 o                         
   6  11   5        137.47        130.87         1.87 o                         
   7  11   5        264.73        263.61         2.87 o                         
   8  11   5         26.11         26.69         2.20 o                         
   9  11   5         59.97         57.67         2.71 o                         
  10  11   5        212.92        213.45         3.64 o                         
  11  11   5         10.18         13.79         3.43 o                         
  12  11   5        134.94        138.53         4.40 o                         
  13  11   5         60.45         70.09         4.69 o                         
  14  11   5         11.54         19.03         5.08 o                         
 -14  12   5          0.35          2.94         5.40 o                         
 -13  12   5          4.70          4.79         5.21 o                         
 -12  12   5          2.08          1.81         4.24 o                         
 -11  12   5        516.74        525.64         5.78 o                         
 -10  12   5        389.78        392.88         4.54 o                         
  -9  12   5        243.64        246.89         3.85 o                         
  -8  12   5        370.10        387.16         3.75 o                         
  -7  12   5         64.65         68.56         3.10 o                         
  -6  12   5        748.75        750.97         4.21 o                         
  -5  12   5        950.53        895.06         4.74 o                         
  -4  12   5       1483.64       1404.75         6.33 o                         
  -3  12   5       3750.37       3633.09        16.78 o                         
  -2  12   5        328.12        333.20         2.46 o                         
  -1  12   5         31.33         34.49         1.93 o                         
   0  12   5         67.36         82.78         3.24 o                         
   1  12   5       1687.29       1742.30        10.05 o                         
   2  12   5        393.28        328.28         3.01 o                         
   3  12   5       2620.44       2526.77        11.52 o                         
   4  12   5        502.37        481.39         2.98 o                         
   5  12   5         50.63         53.33         1.53 o                         
   6  12   5        213.00        185.54         2.63 o                         
   7  12   5        425.39        418.64         3.65 o                         
   8  12   5       1151.94       1165.21         6.74 o                         
   9  12   5         22.06         19.25         3.09 o                         
  10  12   5         78.63         81.05         4.00 o                         
  11  12   5         24.43         26.58         3.83 o                         
  12  12   5         69.14         75.86         4.37 o                         
  13  12   5         27.38         27.69         4.78 o                         
  14  12   5         46.01         45.66         5.11 o                         
 -14  13   5        102.52        105.84         5.54 o                         
 -13  13   5         54.40         53.06         5.13 o                         
 -12  13   5         66.85         70.43         4.54 o                         
 -11  13   5         69.88         75.62         4.15 o                         
 -10  13   5         37.51         28.47         3.14 o                         
  -9  13   5        199.74        196.18         4.07 o                         
  -8  13   5         92.68         89.32         2.54 o                         
  -7  13   5       1051.82       1050.49         6.02 o                         
  -6  13   5         24.71         32.03         1.94 o                         
  -5  13   5        692.02        655.38         3.58 o                         
  -4  13   5        125.68        120.09         1.82 o                         
  -3  13   5       2659.98       2576.73        10.88 o                         
  -2  13   5        685.37        681.21         3.80 o                         
  -1  13   5       2703.91       2673.71        12.41 o                         
   0  13   5       2379.26       2206.68        10.18 o                         
   1  13   5          5.17          5.11         1.42 o                         
   2  13   5        346.55        346.90         2.44 o                         
   3  13   5         11.55          2.42         1.66 o                         
   4  13   5        976.68        998.59         5.18 o                         
   5  13   5        362.29        363.11         2.86 o                         
   6  13   5        643.34        623.53         4.17 o                         
   7  13   5        715.44        727.79         5.23 o                         
   8  13   5          3.49         -2.89         2.89 o                         
   9  13   5        230.46        237.53         5.15 o                         
  10  13   5         90.03         85.49         4.36 o                         
  11  13   5        215.68        207.89         5.11 o                         
  12  13   5        167.05        166.83         4.54 o                         
  13  13   5        175.82        173.42         5.11 o                         
  14  13   5          7.85         19.26         5.15 o                         
 -14  14   5          0.00         -1.24         5.34 o                         
 -13  14   5          2.09          7.25         5.09 o                         
 -12  14   5        138.93        133.21         4.70 o                         
 -11  14   5         22.42         19.09         4.11 o                         
 -10  14   5          7.02          4.33         3.53 o                         
  -9  14   5        138.29        124.14         3.78 o                         
  -8  14   5         23.40         24.58         2.54 o                         
  -7  14   5        205.01        202.89         3.34 o                         
  -6  14   5        502.15        475.20         3.65 o                         
  -5  14   5          0.26         -1.64         1.64 o                         
  -4  14   5          1.83          2.84         1.51 o                         
  -3  14   5        489.17        461.47         2.94 o                         
  -2  14   5       1009.93       1025.47         4.86 o                         
  -1  14   5         44.18         56.40         1.98 o                         
   0  14   5        103.17        115.03         1.89 o                         
   1  14   5        814.90        875.18         4.70 o                         
   2  14   5         49.04         47.07         1.74 o                         
   3  14   5        982.43        958.98         4.85 o                         
   4  14   5        250.02        239.40         2.51 o                         
   5  14   5        174.22        165.19         2.58 o                         
   6  14   5        233.53        231.98         3.53 o                         
   7  14   5        254.59        232.21         3.59 o                         
   8  14   5          7.58          0.89         2.88 o                         
   9  14   5          0.75         -3.72         3.72 o                         
  10  14   5         36.99         27.27         4.17 o                         
  11  14   5         58.01         67.48         4.45 o                         
  12  14   5          1.76          6.25         4.55 o                         
  13  14   5          0.07         -1.94         5.05 o                         
 -13  15   5         11.62         17.00         5.20 o                         
 -12  15   5          5.40          5.82         4.61 o                         
 -11  15   5        105.06        104.15         4.16 o                         
 -10  15   5        215.22        207.99         5.11 o                         
  -9  15   5         71.81         71.01         3.23 o                         
  -8  15   5        233.41        229.82         3.92 o                         
  -7  15   5       1757.52       1773.27        10.33 o                         
  -6  15   5         24.44         26.34         2.22 o                         
  -5  15   5        311.78        315.10         3.14 o                         
  -4  15   5        181.46        180.54         2.57 o                         
  -3  15   5       1852.95       1815.81         8.70 o                         
  -2  15   5        242.18        231.34         2.21 o                         
  -1  15   5       1164.44       1097.32         5.82 o                         
   0  15   5       2633.34       2640.92        12.67 o                         
   1  15   5         28.53         41.94         1.47 o                         
   2  15   5        753.47        735.24         4.05 o                         
   3  15   5        118.19        127.29         2.18 o                         
   4  15   5       1381.75       1412.65         6.74 o                         
   5  15   5       1147.92       1177.03         6.40 o                         
   6  15   5        113.03        122.83         2.43 o                         
   7  15   5        224.30        222.18         3.54 o                         
   8  15   5         57.16         54.67         3.49 o                         
   9  15   5         17.99         19.70         3.85 o                         
  10  15   5        120.87        118.34         4.40 o                         
  11  15   5        631.78        668.22         7.61 o                         
  12  15   5         44.37         49.08         5.26 o                         
  13  15   5         16.40         26.52         5.09 o                         
 -13  16   5         16.67         14.41         5.19 o                         
 -12  16   5         29.91         24.33         4.75 o                         
 -11  16   5        182.73        179.39         4.39 o                         
 -10  16   5        681.88        703.60         6.79 o                         
  -9  16   5          4.76          2.43         3.48 o                         
  -8  16   5        120.20        130.92         3.33 o                         
  -7  16   5          8.05          4.40         2.80 o                         
  -6  16   5        161.94        160.49         3.10 o                         
  -5  16   5        190.82        171.24         2.92 o                         
  -4  16   5       2830.85       2785.66        13.47 o                         
  -3  16   5       1504.01       1487.83         7.18 o                         
  -2  16   5        166.52        159.12         2.23 o                         
  -1  16   5        337.50        341.88         2.78 o                         
   0  16   5       1037.60       1057.09         5.65 o                         
   1  16   5       1337.47       1347.05         6.41 o                         
   2  16   5         17.65          9.84         1.58 o                         
   3  16   5       1451.32       1403.29         6.74 o                         
   4  16   5        707.72        694.37         4.09 o                         
   5  16   5        651.90        655.99         4.78 o                         
   6  16   5         68.01         72.90         2.55 o                         
   7  16   5        456.92        446.41         4.51 o                         
   8  16   5       1467.09       1529.82         9.32 o                         
   9  16   5          8.80          5.25         4.05 o                         
  10  16   5        169.65        173.48         4.71 o                         
  11  16   5         14.78         20.71         4.53 o                         
  12  16   5         32.14         35.23         4.69 o                         
  13  16   5         12.16         17.45         4.81 o                         
 -13  17   5          4.77          0.72         5.40 o                         
 -12  17   5         24.16         23.15         4.80 o                         
 -11  17   5          4.00          2.23         4.43 o                         
 -10  17   5         63.02         68.25         4.38 o                         
  -9  17   5         51.66         63.88         4.58 o                         
  -8  17   5        392.01        396.61         5.10 o                         
  -7  17   5          3.08          2.90         3.05 o                         
  -6  17   5          3.73          2.58         2.77 o                         
  -5  17   5          6.89          8.77         2.47 o                         
  -4  17   5         20.74         22.74         2.19 o                         
  -3  17   5          1.34          1.74         1.82 o                         
  -2  17   5        115.82        120.04         2.00 o                         
  -1  17   5          3.13          0.78         1.79 o                         
   0  17   5         81.22         82.29         2.09 o                         
   1  17   5         13.02          7.38         1.73 o                         
   2  17   5          7.28         25.45         1.71 o                         
   3  17   5        765.99        768.18         4.51 o                         
   4  17   5        277.59        293.59         3.33 o                         
   5  17   5         11.12          3.82         2.26 o                         
   6  17   5        241.63        239.61         3.85 o                         
   7  17   5         19.05         21.69         2.97 o                         
   8  17   5         67.09         73.65         3.53 o                         
   9  17   5        106.93         99.60         4.52 o                         
  10  17   5         20.42         22.50         4.48 o                         
  11  17   5          1.37         -1.76         4.63 o                         
  12  17   5          2.04          4.20         4.67 o                         
  13  17   5         17.19         19.94         4.55 o                         
 -13  18   5          3.50          9.21         5.79 o                         
 -12  18   5         20.68         19.88         5.10 o                         
 -11  18   5        286.97        275.36         7.53 o                         
 -10  18   5        360.78        388.33         7.00 o                         
  -9  18   5         27.70         25.63         4.08 o                         
  -8  18   5        327.28        340.64         5.32 o                         
  -7  18   5         21.73         18.77         3.36 o                         
  -6  18   5         81.47         87.33         3.00 o                         
  -5  18   5         54.05         53.47         2.62 o                         
  -4  18   5        332.82        338.08         3.58 o                         
  -3  18   5        824.40        817.03         4.73 o                         
  -2  18   5         77.81         97.49         2.28 o                         
  -1  18   5         26.08         31.61         2.02 o                         
   0  18   5        137.66        148.90         2.51 o                         
   1  18   5       1460.62       1487.65         7.51 o                         
   2  18   5         11.30         12.24         1.85 o                         
   3  18   5       1490.11       1488.98         7.59 o                         
   4  18   5         42.48         36.67         2.49 o                         
   5  18   5         16.84         17.15         2.46 o                         
   6  18   5          8.68          9.38         2.74 o                         
   7  18   5        629.03        648.01         5.59 o                         
   8  18   5        754.07        767.49         6.72 o                         
   9  18   5          7.16         11.95         4.50 o                         
  10  18   5        295.58        320.67         6.95 o                         
  11  18   5         10.26          9.32         4.89 o                         
  12  18   5         96.01         95.59         4.84 o                         
 -12  19   5         69.86         83.39         5.48 o                         
 -11  19   5         23.46         15.18         5.24 o                         
 -10  19   5         12.51         14.00         4.79 o                         
  -9  19   5         12.22         16.20         4.34 o                         
  -8  19   5        286.72        301.11         5.73 o                         
  -7  19   5        385.79        397.85         5.37 o                         
  -6  19   5          1.93          5.39         3.05 o                         
  -5  19   5        282.07        293.08         3.96 o                         
  -4  19   5         27.23         20.39         2.45 o                         
  -3  19   5        469.05        463.11         3.77 o                         
  -2  19   5        673.77        672.47         4.43 o                         
  -1  19   5        172.53        177.82         3.01 o                         
   0  19   5       1667.76       1692.67         8.75 o                         
   1  19   5        133.21        135.35         2.42 o                         
   2  19   5         65.00         75.68         2.23 o                         
   3  19   5          2.40          0.25         2.38 o                         
   4  19   5       1936.97       1981.07        10.51 o                         
   5  19   5        650.19        649.43         5.34 o                         
   6  19   5        392.61        401.76         4.56 o                         
   7  19   5        805.47        833.87         6.17 o                         
   8  19   5         93.17         91.21         3.92 o                         
   9  19   5         50.25         44.81         4.49 o                         
  10  19   5        126.74        127.26         5.03 o                         
  11  19   5        220.40        228.96         6.34 o                         
  12  19   5          0.63          4.46         4.85 o                         
 -12  20   5          2.26         10.19         5.56 o                         
 -11  20   5         10.76         12.43         4.86 o                         
 -10  20   5         42.26         39.37         5.14 o                         
  -9  20   5          3.20         -0.83         4.62 o                         
  -8  20   5         11.98         11.89         4.12 o                         
  -7  20   5          4.82          4.45         3.65 o                         
  -6  20   5         48.53         57.05         3.12 o                         
  -5  20   5         62.07         59.08         2.95 o                         
  -4  20   5         35.94         37.04         2.59 o                         
  -3  20   5          0.56         -0.65         2.46 o                         
  -2  20   5          4.86         13.17         2.34 o                         
  -1  20   5         17.16         27.01         2.34 o                         
   0  20   5          0.09          5.26         2.34 o                         
   1  20   5         95.85        112.85         2.43 o                         
   2  20   5         96.91         94.21         2.47 o                         
   3  20   5          9.26         12.09         2.71 o                         
   4  20   5          3.68         -1.27         2.79 o                         
   5  20   5         67.04         73.98         3.13 o                         
   6  20   5          3.21          9.65         3.37 o                         
   7  20   5         68.12         79.74         3.42 o                         
   8  20   5         15.42          7.72         3.59 o                         
   9  20   5          6.55         -4.04         4.04 o                         
  10  20   5          1.89          2.99         4.71 o                         
  11  20   5          7.09          2.29         4.97 o                         
  12  20   5         14.82         22.39         4.59 o                         
 -11  21   5         64.58         59.45         5.19 o                         
 -10  21   5         66.12         68.44         5.19 o                         
  -9  21   5         30.53         35.93         4.97 o                         
  -8  21   5          1.13         -4.06         4.50 o                         
  -7  21   5        332.83        335.18         5.53 o                         
  -6  21   5          8.06          1.14         3.23 o                         
  -5  21   5        286.79        292.97         4.52 o                         
  -4  21   5        179.25        179.73         3.13 o                         
  -3  21   5        840.25        841.49         5.83 o                         
  -2  21   5        499.86        483.52         4.27 o                         
  -1  21   5        358.73        362.80         3.94 o                         
   0  21   5       2026.51       2041.81        10.49 o                         
   1  21   5          0.41         -2.39         2.39 o                         
   2  21   5        341.68        346.26         3.98 o                         
   3  21   5        295.74        293.65         4.36 o                         
   4  21   5        657.38        646.08         6.69 o                         
   5  21   5        335.50        341.99         4.87 o                         
   6  21   5        264.65        278.06         5.30 o                         
   7  21   5        218.58        216.50         4.64 o                         
   8  21   5         62.26         63.86         3.83 o                         
   9  21   5          7.09          6.39         4.21 o                         
  10  21   5         10.91          8.33         4.93 o                         
  11  21   5         86.50         90.99         5.04 o                         
 -11  22   5         59.66         55.77         5.16 o                         
 -10  22   5        264.29        260.52         7.45 o                         
  -9  22   5         32.14         33.33         5.14 o                         
  -8  22   5         80.71         73.53         4.77 o                         
  -7  22   5          0.16         -3.85         3.85 o                         
  -6  22   5         91.00         95.70         3.70 o                         
  -5  22   5          8.42          5.03         3.41 o                         
  -4  22   5        813.83        836.68         6.39 o                         
  -3  22   5        529.62        541.88         4.96 o                         
  -2  22   5         57.13         59.33         3.03 o                         
  -1  22   5         32.63         40.03         2.78 o                         
   0  22   5        171.60        184.34         4.51 o                         
   1  22   5        219.28        233.32         3.91 o                         
   2  22   5        422.26        434.96         4.47 o                         
   3  22   5        615.54        650.75         5.58 o                         
   4  22   5          9.46          7.99         3.25 o                         
   5  22   5         65.77         67.67         3.61 o                         
   6  22   5         48.52         37.85         3.83 o                         
   7  22   5         56.71         55.79         4.01 o                         
   8  22   5        483.15        511.14         7.81 o                         
   9  22   5          2.19          7.50         4.22 o                         
  10  22   5        145.26        143.84         5.20 o                         
  11  22   5          5.61          8.46         5.12 o                         
 -11  23   5          1.49          9.19         6.42 o                         
 -10  23   5         19.35         24.43         5.22 o                         
  -9  23   5        116.98        117.11         5.34 o                         
  -8  23   5        142.18        136.03         4.95 o                         
  -7  23   5         17.61         12.92         3.93 o                         
  -6  23   5         11.61          6.63         3.89 o                         
  -5  23   5        234.58        242.72         4.27 o                         
  -4  23   5        259.28        293.30         5.15 o                         
  -3  23   5         21.19         26.41         3.42 o                         
  -2  23   5         55.96         59.22         3.27 o                         
  -1  23   5          1.12         -0.22         2.99 o                         
   0  23   5         75.42         65.07         3.24 o                         
   1  23   5        336.70        354.18         4.59 o                         
   2  23   5        658.31        672.99         5.48 o                         
   3  23   5        152.00        153.01         3.50 o                         
   4  23   5          1.16          1.06         3.43 o                         
   5  23   5          1.88         -3.66         3.66 o                         
   6  23   5         16.35          3.97         4.08 o                         
   7  23   5          4.90          4.61         4.08 o                         
   8  23   5          0.03         -0.90         4.31 o                         
   9  23   5        132.47        138.08         5.30 o                         
  10  23   5          1.41          4.58         5.31 o                         
 -10  24   5         98.39         91.65         6.20 o                         
  -9  24   5          4.77          0.97         5.16 o                         
  -8  24   5        182.81        176.04         5.09 o                         
  -7  24   5          1.18         -4.25         4.25 o                         
  -6  24   5        147.16        147.27         4.34 o                         
  -5  24   5          5.95          1.92         3.95 o                         
  -4  24   5        136.72        129.11         4.25 o                         
  -3  24   5        283.28        290.37         5.13 o                         
  -2  24   5        162.97        160.94         3.61 o                         
  -1  24   5         10.59         12.29         3.21 o                         
   0  24   5         16.94         11.01         3.27 o                         
   1  24   5        240.28        247.21         4.39 o                         
   2  24   5         67.38         73.48         3.52 o                         
   3  24   5        319.49        332.49         5.47 o                         
   4  24   5          2.23         -2.92         3.67 o                         
   5  24   5        167.41        162.37         4.30 o                         
   6  24   5         51.79         54.68         4.83 o                         
   7  24   5         64.90         57.15         4.76 o                         
   8  24   5        127.08        127.83         4.87 o                         
   9  24   5         14.72         17.07         5.03 o                         
  10  24   5         96.04        103.86         6.53 o                         
  -9  25   5         58.50         46.73         5.16 o                         
  -8  25   5         66.14         53.22         5.22 o                         
  -7  25   5         98.79         96.13         5.34 o                         
  -6  25   5          0.22         -4.42         4.42 o                         
  -5  25   5          4.56          6.12         4.39 o                         
  -4  25   5         19.56         12.89         4.11 o                         
  -3  25   5        291.11        310.26         5.37 o                         
  -2  25   5          1.83          5.51         3.55 o                         
  -1  25   5         41.99         49.03         3.65 o                         
   0  25   5        429.97        451.80         5.43 o                         
   1  25   5         20.41         19.08         3.64 o                         
   2  25   5        143.20        138.19         3.70 o                         
   3  25   5          7.65          7.92         3.84 o                         
   4  25   5        118.93        122.60         4.20 o                         
   5  25   5         41.83         41.05         4.17 o                         
   6  25   5          1.61         -4.60         4.60 o                         
   7  25   5          2.69         -3.17         4.86 o                         
   8  25   5         35.34         25.87         4.91 o                         
   9  25   5          2.30         -1.93         5.32 o                         
  -9  26   5         60.74         54.67         5.44 o                         
  -8  26   5         68.46         63.96         5.53 o                         
  -7  26   5          1.72         -4.96         4.96 o                         
  -6  26   5          3.37          1.72         4.72 o                         
  -5  26   5         95.82         88.76         4.65 o                         
  -4  26   5          1.16          2.05         4.68 o                         
  -3  26   5        205.70        215.21         4.26 o                         
  -2  26   5         45.86         45.63         3.78 o                         
  -1  26   5        181.71        177.81         4.11 o                         
   0  26   5          2.24         -3.31         3.59 o                         
   1  26   5         12.96         11.21         3.78 o                         
   2  26   5        216.11        208.44         4.22 o                         
   3  26   5          4.14         -1.20         4.00 o                         
   4  26   5          4.15         -2.93         4.20 o                         
   5  26   5         83.41         70.74         4.37 o                         
   6  26   5         27.08         20.65         4.91 o                         
   7  26   5         55.83         54.25         5.00 o                         
   8  26   5          6.89         10.29         4.95 o                         
   9  26   5         19.25         18.72         6.11 o                         
  -8  27   5          2.89         -5.87         6.33 o                         
  -7  27   5         55.52         51.45         5.28 o                         
  -6  27   5         52.16         53.50         4.91 o                         
  -5  27   5        167.03        159.43         5.38 o                         
  -4  27   5         56.45         55.92         4.90 o                         
  -3  27   5        127.32        131.87         4.68 o                         
  -2  27   5         86.42         89.88         3.92 o                         
  -1  27   5         63.99         68.81         3.97 o                         
   0  27   5         36.40         37.26         3.84 o                         
   1  27   5         88.70         91.01         4.06 o                         
   2  27   5        109.51        118.55         4.32 o                         
   3  27   5         23.03         25.14         4.27 o                         
   4  27   5         52.41         53.98         4.34 o                         
   5  27   5         93.16         92.24         5.06 o                         
   6  27   5          6.38         -2.07         4.92 o                         
   7  27   5         55.86         52.69         4.97 o                         
   8  27   5         47.24         38.00         4.87 o                         
  -7  28   5          2.82          4.36         5.22 o                         
  -6  28   5          5.97          9.55         4.84 o                         
  -5  28   5         20.28         14.02         5.20 o                         
  -4  28   5         23.62         22.42         5.18 o                         
  -3  28   5          5.89          7.08         4.85 o                         
  -2  28   5         61.16         59.34         4.31 o                         
  -1  28   5         21.48         22.07         4.02 o                         
   0  28   5          2.06          6.86         4.24 o                         
   1  28   5         38.17         44.48         4.14 o                         
   2  28   5          1.54          1.66         4.54 o                         
   3  28   5        117.44        119.87         4.94 o                         
   4  28   5          1.46          0.22         4.42 o                         
   5  28   5         19.02          9.84         4.91 o                         
   6  28   5         44.76         31.99         4.99 o                         
   7  28   5         50.23         52.79         4.93 o                         
  -6  29   5         26.88         30.22         5.17 o                         
  -5  29   5         57.89         59.64         5.25 o                         
  -4  29   5          1.13          1.68         5.15 o                         
  -3  29   5          1.19          5.31         5.16 o                         
  -2  29   5         13.41         10.21         4.79 o                         
  -1  29   5          0.23         -3.30         4.28 o                         
   0  29   5         40.01         38.76         4.55 o                         
   1  29   5        112.88        107.35         4.74 o                         
   2  29   5        143.87        140.93         5.17 o                         
   3  29   5         99.70         96.51         5.04 o                         
   4  29   5         32.52         32.15         4.76 o                         
   5  29   5         15.56         11.01         4.75 o                         
   6  29   5          6.24          0.83         4.70 o                         
  -5  30   5         74.62         76.16         5.21 o                         
  -4  30   5          2.84          3.08         5.12 o                         
  -3  30   5          1.31         -3.52         5.44 o                         
  -2  30   5         65.01         66.57         5.04 o                         
  -1  30   5         77.61         76.52         4.69 o                         
   0  30   5          2.24         -1.87         4.55 o                         
   1  30   5         61.12         64.02         4.71 o                         
   2  30   5         24.61         27.92         4.98 o                         
   3  30   5         77.58         77.52         5.08 o                         
   4  30   5          0.73         -2.20         5.20 o                         
   5  30   5         79.67         82.20         4.88 o                         
  -4  31   5         36.31         38.29         5.13 o                         
  -3  31   5         87.69         88.70         5.45 o                         
  -2  31   5          5.12          1.64         5.00 o                         
  -1  31   5         14.56         17.14         4.89 o                         
   0  31   5         12.44          7.70         4.83 o                         
   1  31   5          7.44          8.90         4.86 o                         
   2  31   5         25.44         26.49         5.24 o                         
   3  31   5          0.58          4.98         5.07 o                         
   4  31   5         79.18         83.06         5.21 o                         
  -2  32   5        167.13        155.49         6.44 o                         
  -1  32   5          9.90         14.03         4.86 o                         
   0  32   5          0.08         -1.05         4.77 o                         
   1  32   5         13.25         12.06         5.55 o                         
 -15   0   6         91.08         93.46         7.93 o                         
 -14   0   6        166.05        168.69        10.10 o                         
 -13   0   6         38.71         32.32         5.70 o                         
 -12   0   6         42.18         36.64         4.81 o                         
 -11   0   6        153.36        151.10         4.44 o                         
 -10   0   6       1826.64       1862.97        12.63 o                         
  -9   0   6       1056.53       1046.23         7.36 o                         
  -8   0   6          7.47         -2.14         2.14 o                         
  -7   0   6       2445.22       2458.69        16.33 o                         
  -6   0   6          2.66         -1.19         2.69 o                         
  -5   0   6       1771.83       1879.66        15.60 o                         
  -4   0   6        362.17        308.37         3.73 o                         
  -3   0   6       9688.03       9277.34        70.88 o                         
  -2   0   6      18878.82      19447.45       167.33 o                         
  -1   0   6       3833.47       4197.89        33.62 o                         
   0   0   6        282.82        325.23         3.76 o                         
   1   0   6        582.81        646.28         8.14 o                         
   2   0   6       2994.84       3039.82        27.07 o                         
   3   0   6        196.31        167.55         3.25 o                         
   4   0   6       4853.08       4715.88        34.77 o                         
   5   0   6       4155.92       4177.40        33.78 o                         
   6   0   6         56.82         50.63         3.41 o                         
   7   0   6        896.16        867.91         6.07 o                         
   8   0   6        108.19        101.46         2.65 o                         
   9   0   6        917.24        926.51         7.38 o                         
  10   0   6          5.21         -3.33         3.33 o                         
  11   0   6        191.91        175.26         4.55 o                         
  12   0   6        200.35        214.65         5.85 o                         
  13   0   6         39.14         43.64         6.05 o                         
  14   0   6          5.54         10.37         6.67 o                         
  15   0   6         93.68        105.84         6.83 o                         
 -15   1   6          2.18         13.31         5.35 o                         
 -14   1   6         38.82         38.68         5.11 o                         
 -13   1   6        156.21        146.07         4.30 o                         
 -12   1   6          6.63          7.62         3.48 o                         
 -11   1   6         13.25         10.63         2.73 o                         
 -10   1   6        680.81        689.64         4.51 o                         
  -9   1   6          9.18          3.52         1.91 o                         
  -8   1   6        327.47        291.46         2.53 o                         
  -7   1   6        523.22        525.66         3.07 o                         
  -6   1   6       7384.53       7316.93        44.11 o                         
  -5   1   6         29.03         42.00         1.63 o                         
  -4   1   6        557.09        643.31         3.97 o                         
  -3   1   6       1898.97       2325.31        12.32 o                         
  -2   1   6       1125.27       1347.00        10.46 o                         
  -1   1   6       1912.19       2348.76        15.40 o                         
   0   1   6       4278.65       4488.74        29.49 o                         
   1   1   6       6686.50       7049.36        47.86 o                         
   2   1   6          5.45         15.18         1.04 o                         
   3   1   6       4493.39       4653.49        25.16 o                         
   4   1   6         29.29         21.25         1.46 o                         
   5   1   6        457.39        438.92         4.15 o                         
   6   1   6       1354.88       1218.82         5.84 o                         
   7   1   6        222.13        209.60         2.16 o                         
   8   1   6        675.85        660.20         3.73 o                         
   9   1   6         30.93         31.96         2.22 o                         
  10   1   6        148.56        154.23         2.74 o                         
  11   1   6        115.17        105.84         3.33 o                         
  12   1   6        490.07        501.07         5.56 o                         
  13   1   6         78.70         87.97         4.18 o                         
  14   1   6         70.80         65.58         4.80 o                         
  15   1   6          0.75         11.56         4.72 o                         
 -15   2   6          0.18          9.29         5.50 o                         
 -14   2   6         82.37         87.06         6.14 o                         
 -13   2   6         20.31         25.26         3.91 o                         
 -12   2   6         67.32         78.61         3.41 o                         
 -11   2   6          5.12          9.40         2.65 o                         
 -10   2   6        415.39        420.91         4.15 o                         
  -9   2   6        635.24        609.34         3.92 o                         
  -8   2   6        487.96        434.33         3.10 o                         
  -7   2   6        120.42        119.06         2.24 o                         
  -6   2   6        147.50        159.76         4.12 o                         
  -5   2   6        530.85        568.92         5.07 o                         
  -4   2   6        179.54        204.76         2.65 o                         
  -3   2   6        308.48        284.64         2.73 o                         
  -2   2   6         18.68         24.15         1.79 o                         
  -1   2   6        219.06        293.11         2.80 o                         
   0   2   6      15263.20      15797.37       135.72 o                         
   1   2   6        313.28        260.11         2.71 o                         
   2   2   6       8865.34       9257.25        50.30 o                         
   3   2   6         80.57        114.19         1.94 o                         
   4   2   6       2311.09       2214.96        11.70 o                         
   5   2   6       1082.77       1011.62         6.99 o                         
   6   2   6         96.22        104.00         1.74 o                         
   7   2   6        473.14        461.48         3.00 o                         
   8   2   6         39.71         41.25         1.69 o                         
   9   2   6        284.67        268.49         3.12 o                         
  10   2   6         21.99         17.50         2.48 o                         
  11   2   6         39.77         38.53         3.01 o                         
  12   2   6        109.43        124.70         3.86 o                         
  13   2   6          9.85         19.28         3.95 o                         
  14   2   6         11.20         20.66         4.52 o                         
  15   2   6          3.37         14.00         4.70 o                         
 -15   3   6         59.38         62.74         5.53 o                         
 -14   3   6          0.07         10.61         4.89 o                         
 -13   3   6        586.76        600.26         6.99 o                         
 -12   3   6        163.06        163.96         3.40 o                         
 -11   3   6        892.40        907.45         5.94 o                         
 -10   3   6        977.21        984.44         5.69 o                         
  -9   3   6         14.48          4.36         1.95 o                         
  -8   3   6        354.08        321.71         3.23 o                         
  -7   3   6       1232.62       1245.84         6.05 o                         
  -6   3   6      12880.54      12630.50        64.83 o                         
  -5   3   6       2450.86       2540.66        18.36 o                         
  -4   3   6       9290.64       9886.21        58.05 o                         
  -3   3   6      10264.54      11302.08        69.26 o                         
  -2   3   6       1439.17       1362.94        12.46 o                         
  -1   3   6       1313.26       1471.80         8.61 o                         
   0   3   6       3455.35       3692.67        25.89 o                         
   1   3   6      17705.12      17548.84       150.53 o                         
   2   3   6         44.18         54.60         1.64 o                         
   3   3   6       2654.07       2834.74        14.09 o                         
   4   3   6       2140.59       2250.79        12.72 o                         
   5   3   6      12223.62      12241.73        68.63 o                         
   6   3   6       1540.13       1469.33         7.08 o                         
   7   3   6       1329.63       1338.93         5.94 o                         
   8   3   6       1745.63       1741.09         7.95 o                         
   9   3   6        174.55        177.05         2.65 o                         
  10   3   6        187.47        187.61         3.09 o                         
  11   3   6        128.16        121.75         3.08 o                         
  12   3   6       1205.19       1234.26         8.53 o                         
  13   3   6        205.61        217.23         4.37 o                         
  14   3   6        102.44        104.57         4.41 o                         
  15   3   6        146.63        150.07         5.17 o                         
 -15   4   6          0.56         21.17         6.46 o                         
 -14   4   6        377.99        407.31         7.61 o                         
 -13   4   6        101.00        109.54         3.79 o                         
 -12   4   6        168.08        174.26         3.53 o                         
 -11   4   6          0.31          8.07         2.71 o                         
 -10   4   6         76.33         77.86         2.42 o                         
  -9   4   6        576.94        548.26         3.93 o                         
  -8   4   6        421.94        363.68         4.91 o                         
  -7   4   6        645.60        647.87         4.28 o                         
  -6   4   6        242.47        238.94         2.84 o                         
  -5   4   6        958.71        985.59         7.27 o                         
  -4   4   6         21.63         17.90         1.46 o                         
  -3   4   6       2673.76       2917.96        16.66 o                         
  -2   4   6       5519.15       5833.96        48.30 o                         
  -1   4   6       2993.39       3156.74        18.72 o                         
   0   4   6         84.28         60.52         2.28 o                         
   1   4   6       4556.58       4988.97        48.83 o                         
   2   4   6        216.41        216.99         2.43 o                         
   3   4   6       1580.09       1791.07         9.18 o                         
   4   4   6       1855.38       1863.20        10.44 o                         
   5   4   6       1663.35       1670.47        10.75 o                         
   6   4   6        981.69        982.20         5.06 o                         
   7   4   6        147.26        136.59         1.92 o                         
   8   4   6        109.52        103.32         1.91 o                         
   9   4   6          3.57         -1.59         2.10 o                         
  10   4   6         29.80         20.82         2.69 o                         
  11   4   6         58.61         54.66         2.99 o                         
  12   4   6         38.09         51.80         3.76 o                         
  13   4   6         12.61         12.06         3.95 o                         
  14   4   6         30.51         32.37         5.04 o                         
  15   4   6         20.59         27.58         4.72 o                         
 -15   5   6        119.51        139.82         7.06 o                         
 -14   5   6          3.18         10.00         4.77 o                         
 -13   5   6        285.44        310.10         5.79 o                         
 -12   5   6          6.22         11.98         3.23 o                         
 -11   5   6        172.39        176.59         3.03 o                         
 -10   5   6        312.91        303.86         4.31 o                         
  -9   5   6         53.44         50.11         2.19 o                         
  -8   5   6       1223.15       1257.23         5.95 o                         
  -7   5   6        136.39        123.68         1.94 o                         
  -6   5   6       3591.19       3592.04        16.17 o                         
  -5   5   6        836.15        857.52         6.71 o                         
  -4   5   6       3137.67       3312.89        18.99 o                         
  -3   5   6       8021.53       8824.82        48.12 o                         
  -2   5   6        104.08         97.44         2.27 o                         
  -1   5   6       9629.53      10122.19        61.63 o                         
   0   5   6          7.31         12.43         1.12 o                         
   1   5   6       1549.79       1630.05        11.11 o                         
   2   5   6       1094.08       1195.90         6.79 o                         
   3   5   6       3228.44       3244.45        15.12 o                         
   4   5   6        108.67        107.23         2.68 o                         
   5   5   6       1972.53       1966.80        10.88 o                         
   6   5   6       1132.11       1109.57         5.50 o                         
   7   5   6         81.56         80.92         1.69 o                         
   8   5   6        999.71        974.63         5.03 o                         
   9   5   6        143.77        148.13         3.23 o                         
  10   5   6         50.44         44.41         2.67 o                         
  11   5   6        129.24        132.42         3.27 o                         
  12   5   6        857.79        880.47         6.91 o                         
  13   5   6          1.45          0.51         4.20 o                         
  14   5   6         66.35         73.04         4.62 o                         
  15   5   6         46.37         61.45         4.75 o                         
 -15   6   6         33.95         48.67         8.37 o                         
 -14   6   6        199.03        191.64         6.31 o                         
 -13   6   6        633.46        675.03         6.84 o                         
 -12   6   6         11.18         16.62         3.29 o                         
 -11   6   6        255.77        256.50         4.35 o                         
 -10   6   6        651.18        643.35         4.64 o                         
  -9   6   6        898.91        929.17         5.29 o                         
  -8   6   6        193.73        182.59         2.51 o                         
  -7   6   6       6969.07       6781.27        27.92 o                         
  -6   6   6         69.97         67.33         1.89 o                         
  -5   6   6       3404.68       3398.44        18.71 o                         
  -4   6   6       1328.10       1295.21         8.57 o                         
  -3   6   6       5303.06       5361.83        30.30 o                         
  -2   6   6       5738.63       5799.83        31.91 o                         
  -1   6   6       1057.11       1095.16         6.53 o                         
   0   6   6       1810.17       1926.88        13.47 o                         
   1   6   6       3555.53       4031.37        23.12 o                         
   2   6   6      11996.14      12507.81        69.17 o                         
   3   6   6         27.73         30.28         1.15 o                         
   4   6   6       8462.71       8388.25        45.44 o                         
   5   6   6       7959.34       7795.86        36.58 o                         
   6   6   6         24.58         24.64         1.65 o                         
   7   6   6        792.74        790.54         3.97 o                         
   8   6   6         40.18         30.22         2.02 o                         
   9   6   6       1322.69       1340.44         7.01 o                         
  10   6   6        268.98        247.59         3.83 o                         
  11   6   6        531.99        547.89         5.25 o                         
  12   6   6         20.81         18.51         3.54 o                         
  13   6   6         23.08         18.05         4.21 o                         
  14   6   6         34.46         39.54         4.57 o                         
  15   6   6         92.92        102.53         4.83 o                         
 -15   7   6         36.04         48.30         7.43 o                         
 -14   7   6         37.82         46.65         4.94 o                         
 -13   7   6         37.74         36.70         4.19 o                         
 -12   7   6          7.32          2.66         3.59 o                         
 -11   7   6         71.40         78.80         3.01 o                         
 -10   7   6         32.24         29.83         2.53 o                         
  -9   7   6        179.42        187.48         3.01 o                         
  -8   7   6        728.25        702.96         3.89 o                         
  -7   7   6        264.21        244.54         2.37 o                         
  -6   7   6          7.68          9.94         1.52 o                         
  -5   7   6        306.98        228.17         3.69 o                         
  -4   7   6        285.18        289.12         3.02 o                         
  -3   7   6          6.87         13.21         1.42 o                         
  -2   7   6        103.77        119.67         2.40 o                         
  -1   7   6       1405.93       1607.11         9.10 o                         
   0   7   6        342.21        303.77         2.61 o                         
   1   7   6        343.75        299.63         3.49 o                         
   2   7   6        484.72        409.88         3.23 o                         
   3   7   6          0.98          7.15         1.30 o                         
   4   7   6        201.43        188.87         3.07 o                         
   5   7   6        604.71        566.42         3.38 o                         
   6   7   6        397.81        376.18         2.54 o                         
   7   7   6          2.44         -1.42         1.57 o                         
   8   7   6        579.88        578.86         3.96 o                         
   9   7   6          1.53          1.43         2.23 o                         
  10   7   6        724.66        747.17         5.41 o                         
  11   7   6         54.03         55.55         3.29 o                         
  12   7   6        198.64        197.47         3.94 o                         
  13   7   6          0.69          7.00         3.94 o                         
  14   7   6          5.65         10.15         5.89 o                         
  15   7   6         12.01         13.02        16.12 o                         
 -15   8   6         37.21         38.94         7.29 o                         
 -14   8   6         85.48         88.18         5.07 o                         
 -13   8   6         19.40         16.79         4.44 o                         
 -12   8   6        178.88        184.00         3.95 o                         
 -11   8   6        694.24        711.14         5.78 o                         
 -10   8   6          7.09          8.31         2.89 o                         
  -9   8   6        628.96        625.70         4.52 o                         
  -8   8   6        329.17        302.97         2.94 o                         
  -7   8   6        294.45        276.42         2.89 o                         
  -6   8   6         49.88         49.06         1.49 o                         
  -5   8   6       5474.68       5349.36        24.44 o                         
  -4   8   6        857.42        799.73         6.48 o                         
  -3   8   6       2952.39       2931.35        20.53 o                         
  -2   8   6         36.64         28.50         1.16 o                         
  -1   8   6       4296.31       4279.89        27.69 o                         
   0   8   6       3417.02       3413.95        17.36 o                         
   1   8   6         91.24        119.63         2.33 o                         
   2   8   6       5007.69       5120.45        28.86 o                         
   3   8   6        777.76        737.72         4.76 o                         
   4   8   6       2668.85       2779.69        13.55 o                         
   5   8   6        728.55        675.10         3.64 o                         
   6   8   6       2034.10       1917.01         8.28 o                         
   7   8   6       3633.89       3734.32        16.04 o                         
   8   8   6          3.86         -1.90         2.08 o                         
   9   8   6        594.16        594.35         4.47 o                         
  10   8   6          2.30         -0.31         2.81 o                         
  11   8   6        165.51        161.44         3.53 o                         
  12   8   6         19.24         16.84         3.62 o                         
  13   8   6        192.62        194.63         4.36 o                         
  14   8   6         39.17         52.66         4.87 o                         
 -15   9   6         20.72         26.91         5.25 o                         
 -14   9   6          3.01          6.72         5.03 o                         
 -13   9   6        125.04        129.65         4.65 o                         
 -12   9   6          3.60         -1.47         3.80 o                         
 -11   9   6        448.60        471.56         5.34 o                         
 -10   9   6        334.07        332.41         4.30 o                         
  -9   9   6        646.97        632.02         4.45 o                         
  -8   9   6        603.05        585.88         3.85 o                         
  -7   9   6         13.53          8.94         1.70 o                         
  -6   9   6       6397.91       6177.97        28.13 o                         
  -5   9   6        510.50        492.95         3.06 o                         
  -4   9   6        915.17        948.49         5.52 o                         
  -3   9   6       3701.90       3772.57        21.47 o                         
  -2   9   6        173.45        173.61         2.91 o                         
  -1   9   6       1728.08       1698.11        11.71 o                         
   0   9   6        164.45        175.33         3.81 o                         
   1   9   6       7832.11       7700.30        50.17 o                         
   2   9   6         39.09         45.44         2.03 o                         
   3   9   6       3511.74       3336.14        18.46 o                         
   4   9   6        625.46        659.74         3.67 o                         
   5   9   6        862.22        852.55         4.34 o                         
   6   9   6        506.97        479.95         2.97 o                         
   7   9   6        343.63        353.54         3.03 o                         
   8   9   6        371.77        354.09         4.88 o                         
   9   9   6          1.52         -2.48         2.48 o                         
  10   9   6        685.22        717.10         5.21 o                         
  11   9   6        104.26         96.00         3.40 o                         
  12   9   6        407.62        423.10         5.69 o                         
  13   9   6         82.79         91.76         4.42 o                         
  14   9   6         95.92        104.28         5.32 o                         
 -14  10   6         73.68         64.87         5.07 o                         
 -13  10   6         33.43         43.77         4.66 o                         
 -12  10   6        157.87        148.38         4.13 o                         
 -11  10   6        113.69        114.86         3.73 o                         
 -10  10   6          0.56          5.95         2.93 o                         
  -9  10   6        173.66        177.29         3.26 o                         
  -8  10   6         24.64         29.71         2.13 o                         
  -7  10   6          6.72          0.29         1.75 o                         
  -6  10   6          8.86         10.63         1.58 o                         
  -5  10   6        541.50        510.55         2.86 o                         
  -4  10   6        715.58        635.76         3.66 o                         
  -3  10   6       1368.48       1371.68         9.95 o                         
  -2  10   6       1362.01       1370.36         8.97 o                         
  -1  10   6       2453.85       2479.43        16.72 o                         
   0  10   6       1051.62       1065.46         7.74 o                         
   1  10   6         42.74         36.89         2.21 o                         
   2  10   6       2018.29       2013.70        13.82 o                         
   3  10   6        201.50        144.71         2.35 o                         
   4  10   6        307.74        327.54         2.39 o                         
   5  10   6       2475.11       2281.67         9.35 o                         
   6  10   6        177.32        181.98         2.31 o                         
   7  10   6        166.09        164.23         2.62 o                         
   8  10   6        161.48        158.61         2.46 o                         
   9  10   6         52.83         51.78         2.56 o                         
  10  10   6         16.40         18.11         2.83 o                         
  11  10   6         13.18         12.57         3.33 o                         
  12  10   6          0.04          8.97         3.88 o                         
  13  10   6          8.33         18.96         4.50 o                         
  14  10   6        158.50        155.75         5.37 o                         
 -14  11   6         22.96         17.77         5.24 o                         
 -13  11   6        240.40        248.09         5.69 o                         
 -12  11   6          3.09         -3.91         3.91 o                         
 -11  11   6        458.77        466.79         5.92 o                         
 -10  11   6        310.69        317.39         4.56 o                         
  -9  11   6        993.76        994.07         5.92 o                         
  -8  11   6       4194.26       4207.08        20.11 o                         
  -7  11   6         44.50         36.70         1.99 o                         
  -6  11   6        722.04        698.89         4.06 o                         
  -5  11   6        440.43        423.88         2.67 o                         
  -4  11   6       3364.99       3238.73        13.55 o                         
  -3  11   6       3014.51       2996.64        15.27 o                         
  -2  11   6       2709.35       2547.96        22.51 o                         
  -1  11   6       9294.55       9092.08        55.67 o                         
   0  11   6        272.71        292.72         4.17 o                         
   1  11   6       2434.92       2271.32        15.55 o                         
   2  11   6         13.86         39.67         1.80 o                         
   3  11   6       3660.41       3719.29        17.71 o                         
   4  11   6       1259.18       1253.93         5.77 o                         
   5  11   6       1546.69       1521.50         6.19 o                         
   6  11   6        993.11        947.31         4.71 o                         
   7  11   6       1021.94       1012.02         5.40 o                         
   8  11   6        262.78        255.11         3.32 o                         
   9  11   6        487.16        484.44         4.51 o                         
  10  11   6        722.50        752.47         5.75 o                         
  11  11   6         46.08         48.51         3.52 o                         
  12  11   6         40.02         46.15         4.19 o                         
  13  11   6          5.10          8.06         6.05 o                         
  14  11   6         95.97        106.97         6.60 o                         
 -14  12   6        183.33        168.04         5.32 o                         
 -13  12   6          8.80          9.27         5.09 o                         
 -12  12   6         27.29         24.45         4.43 o                         
 -11  12   6         27.97         35.89         4.02 o                         
 -10  12   6         68.96         68.31         3.48 o                         
  -9  12   6         20.69         19.07         2.69 o                         
  -8  12   6         25.71         36.64         2.41 o                         
  -7  12   6        273.12        274.94         3.19 o                         
  -6  12   6        133.73        126.15         1.98 o                         
  -5  12   6        215.29        233.10         2.24 o                         
  -4  12   6         12.17          2.65         1.29 o                         
  -3  12   6        122.35        122.91         1.94 o                         
  -2  12   6       2842.19       2771.14        12.99 o                         
  -1  12   6        144.68        118.95         2.00 o                         
   0  12   6       1710.15       1792.55         8.72 o                         
   1  12   6        690.93        702.89         4.10 o                         
   2  12   6       2660.57       2669.73        12.15 o                         
   3  12   6         41.29         74.69         1.48 o                         
   4  12   6       3386.96       3194.98        13.71 o                         
   5  12   6        812.63        771.27         3.83 o                         
   6  12   6        463.63        459.14         3.21 o                         
   7  12   6        478.27        463.60         3.87 o                         
   8  12   6          5.69         -0.03         2.39 o                         
   9  12   6        214.83        212.39         3.66 o                         
  10  12   6         52.82         50.66         3.50 o                         
  11  12   6          7.36          9.49         3.90 o                         
  12  12   6          0.77          0.28         4.43 o                         
  13  12   6          5.28          9.48         5.12 o                         
  14  12   6         14.10         19.21         5.06 o                         
 -14  13   6          0.20         -0.60         4.97 o                         
 -13  13   6         18.45         18.80         5.11 o                         
 -12  13   6         70.43         63.86         4.58 o                         
 -11  13   6         50.33         50.75         4.24 o                         
 -10  13   6         23.62         29.13         3.51 o                         
  -9  13   6          3.72         -2.77         2.77 o                         
  -8  13   6       1796.48       1790.76         9.35 o                         
  -7  13   6        178.09        176.06         2.90 o                         
  -6  13   6        100.66         82.49         1.98 o                         
  -5  13   6        200.97        185.45         2.29 o                         
  -4  13   6        140.14        127.85         1.90 o                         
  -3  13   6         47.40         46.53         1.49 o                         
  -2  13   6        403.28        382.53         2.67 o                         
  -1  13   6       4335.86       4092.98        17.88 o                         
   0  13   6          0.50          2.89         1.96 o                         
   1  13   6          3.79          8.09         1.51 o                         
   2  13   6          0.07         -1.50         1.50 o                         
   3  13   6         31.57         32.42         1.57 o                         
   4  13   6        101.20        125.61         1.99 o                         
   5  13   6         56.13         62.93         2.07 o                         
   6  13   6         61.67         56.51         2.03 o                         
   7  13   6         17.14         13.03         2.44 o                         
   8  13   6        238.20        225.37         3.89 o                         
   9  13   6         61.06         59.16         3.56 o                         
  10  13   6        296.61        306.42         6.03 o                         
  11  13   6        139.51        140.09         4.41 o                         
  12  13   6         20.61         21.58         4.59 o                         
  13  13   6         28.45         33.36         5.15 o                         
  14  13   6          1.14          7.36         5.37 o                         
 -14  14   6         69.26         65.06         5.05 o                         
 -13  14   6          3.38         -0.89         5.14 o                         
 -12  14   6        343.83        364.16         7.44 o                         
 -11  14   6        117.62        119.55         4.34 o                         
 -10  14   6          5.69          0.52         3.63 o                         
  -9  14   6         54.76         47.85         3.11 o                         
  -8  14   6        222.63        223.44         3.66 o                         
  -7  14   6        457.93        449.31         4.12 o                         
  -6  14   6         19.62         12.07         2.03 o                         
  -5  14   6       2251.83       2240.07        10.10 o                         
  -4  14   6       1199.14       1169.11         5.68 o                         
  -3  14   6        623.93        568.14         3.19 o                         
  -2  14   6         43.59         50.27         1.57 o                         
  -1  14   6       2132.52       2171.77        10.51 o                         
   0  14   6       2288.11       2238.94        10.82 o                         
   1  14   6         74.41         70.55         1.49 o                         
   2  14   6       3334.36       3178.00        14.71 o                         
   3  14   6        470.19        451.19         3.08 o                         
   4  14   6        849.78        851.44         4.61 o                         
   5  14   6         30.39         22.22         1.80 o                         
   6  14   6       1040.29       1027.49         5.69 o                         
   7  14   6       1908.83       1975.64        10.69 o                         
   8  14   6         15.80         12.00         3.02 o                         
   9  14   6        109.25        116.59         3.97 o                         
  10  14   6        228.36        227.69         6.20 o                         
  11  14   6         32.03         46.94         4.51 o                         
  12  14   6          0.83         -0.46         4.58 o                         
  13  14   6        183.01        175.45         5.45 o                         
 -13  15   6          2.31         -5.13         5.13 o                         
 -12  15   6        152.77        160.78         5.06 o                         
 -11  15   6        172.22        168.19         4.52 o                         
 -10  15   6          3.92         -3.73         3.73 o                         
  -9  15   6        208.78        206.19         3.61 o                         
  -8  15   6       1060.72       1060.11         6.73 o                         
  -7  15   6         28.25         22.95         2.58 o                         
  -6  15   6        747.98        709.80         4.79 o                         
  -5  15   6         41.22         38.18         1.91 o                         
  -4  15   6       2002.69       1930.50         9.07 o                         
  -3  15   6        401.31        390.70         2.89 o                         
  -2  15   6        365.65        349.36         2.66 o                         
  -1  15   6        386.52        338.75         2.68 o                         
   0  15   6        263.15        281.73         2.43 o                         
   1  15   6         34.91         59.90         1.93 o                         
   2  15   6        219.97        216.92         2.94 o                         
   3  15   6        486.30        429.29         3.27 o                         
   4  15   6        659.16        687.29         3.94 o                         
   5  15   6        468.71        482.32         3.55 o                         
   6  15   6         11.45         12.00         2.35 o                         
   7  15   6         73.97         66.92         2.80 o                         
   8  15   6        221.01        230.75         4.37 o                         
   9  15   6        275.16        307.31         5.76 o                         
  10  15   6        151.27        157.73         4.89 o                         
  11  15   6         15.10         17.15         4.56 o                         
  12  15   6         40.46         46.21         4.84 o                         
  13  15   6          0.72          4.00         4.93 o                         
 -13  16   6          1.18          1.48         5.11 o                         
 -12  16   6        272.26        287.19         6.34 o                         
 -11  16   6         80.23         80.28         4.24 o                         
 -10  16   6          5.28          7.07         4.47 o                         
  -9  16   6          7.81         15.97         3.44 o                         
  -8  16   6          3.38          6.45         3.16 o                         
  -7  16   6          5.74          8.90         3.23 o                         
  -6  16   6          0.88         -1.48         2.51 o                         
  -5  16   6        660.87        654.22         4.52 o                         
  -4  16   6         82.58         84.45         2.15 o                         
  -3  16   6        265.29        256.86         2.78 o                         
  -2  16   6         26.64         27.25         1.66 o                         
  -1  16   6         58.42         56.37         1.76 o                         
   0  16   6        651.10        647.38         3.76 o                         
   1  16   6        611.94        623.86         3.68 o                         
   2  16   6         16.83         22.96         1.72 o                         
   3  16   6        298.96        302.17         3.04 o                         
   4  16   6          9.58         20.49         1.97 o                         
   5  16   6         30.99         30.46         2.14 o                         
   6  16   6        837.72        841.74         5.22 o                         
   7  16   6        132.54        127.63         3.18 o                         
   8  16   6        162.66        166.39         3.70 o                         
   9  16   6        117.82        117.02         4.27 o                         
  10  16   6         59.51         66.72         4.49 o                         
  11  16   6         14.98         20.72         4.62 o                         
  12  16   6          5.58          7.62         4.64 o                         
  13  16   6          1.10          7.35         5.67 o                         
 -13  17   6         14.79         10.50         5.81 o
[truncated: 1,095,688 more chars]
